# Supplementary material for: Multi-omics landscape to decrypt the distinct flavonoid biosynthesis of Scutellaria baicalensis across multiple tissues
Source: Hortic Res. 2023 Nov 13;11(1):uhad258. doi: 10.1093/hr/uhad258 (PMC10828779; doi:10.1093/hr/uhad258)
Supplement: Web_Material_uhad258 [file web_material_uhad258.zip › Table S1.xlsx]

## Sheet: Sheet1
	Table S1.Data Quality Control Summary
	sample	library	raw_reads	raw_bases	clean_reads	clean_bases	error_rate	Q20	Q30	GC_pct
	F1	FRAS220309795-1r	46177270	6.93G	44929196	6.74G	0.03	97.24	92.3	45.98
	F2	FRAS220309796-1r	50174262	7.53G	49352874	7.4G	0.03	97.39	92.74	45.14
	F3	FRAS220309797-1r	46967384	7.05G	45863934	6.88G	0.03	97.32	92.53	45.77
	L1	FRAS220309798-1r	47112414	7.07G	46390582	6.96G	0.03	97.22	92.35	46.89
	L2	FRAS220309799-2r	47193388	7.08G	45303906	6.8G	0.02	98.3	94.72	47.68
	L3	FRAS220309800-1r	46848384	7.03G	45625730	6.84G	0.03	97.51	92.98	46.03
	S1	FRAS220309801-1r	47523068	7.13G	46160374	6.92G	0.03	97.53	93.05	46.43
	S2	FRAS220309802-1r	55955796	8.39G	55167156	8.28G	0.03	97.49	92.96	46.74
	S3	FRAS220309803-1r	49203616	7.38G	47619318	7.14G	0.03	97.36	92.67	46.95
	ph1	FRAS220309804-1r	48014644	7.2G	46891632	7.03G	0.03	97.45	92.92	46.27
	ph2	FRAS220309805-1r	45317226	6.8G	44466268	6.67G	0.03	97.11	92.17	45.88
	ph3	FRAS220309806-1r	46946714	7.04G	45954508	6.89G	0.03	97.17	92.27	47.14
	xy1	FRAS220309807-1r	45549230	6.83G	44478056	6.67G	0.03	97.26	92.43	45.75
	xy2	FRAS220309808-1r	44338768	6.65G	43560630	6.53G	0.03	97.16	92.2	45.8
	xy3	FRAS220309809-1r	42728926	6.41G	42012232	6.3G	0.03	97.04	91.88	46.15
	per1	FRAS220309810-2r	44218654	6.63G	42104460	6.32G	0.02	98.17	94.43	48.57
	per2	FRAS220309811-2r	42759998	6.41G	40278066	6.04G	0.02	98.32	94.84	51.52
	per3	FRAS220309812-2r	45719738	6.86G	43976896	6.6G	0.02	98.35	94.87	49.8
