# Supplementary material for: Multi-omics landscape to decrypt the distinct flavonoid biosynthesis of Scutellaria baicalensis across multiple tissues
Source: Hortic Res. 2023 Nov 13;11(1):uhad258. doi: 10.1093/hr/uhad258 (PMC10828779; doi:10.1093/hr/uhad258)
Supplement: Web_Material_uhad258 [file web_material_uhad258.zip › Table S2.xls]

## Sheet: sheet1
				Table S2. Mapping Result between samples and reference genomes
	sample	total_reads	total_map	unique_map	multi_map	read1_map	read2_map	positive_map	negative_map	splice_map	unsplice_map	proper_map
	F1	44929196	41995443(93.47%)	38590655(85.89%)	3404788(7.58%)	19403332(43.19%)	19187323(42.71%)	19292695(42.94%)	19297960(42.95%)	14500653(32.27%)	24090002(53.62%)	36711640(81.71%)
	F2	49352874	45759453(92.72%)	41713268(84.52%)	4046185(8.2%)	20950914(42.45%)	20762354(42.07%)	20835388(42.22%)	20877880(42.3%)	15683418(31.78%)	26029850(52.74%)	39940080(80.93%)
	F3	45863934	42474994(92.61%)	38862906(84.74%)	3612088(7.88%)	19535307(42.59%)	19327599(42.14%)	19426021(42.36%)	19436885(42.38%)	14464465(31.54%)	24398441(53.2%)	37057844(80.8%)
	L1	46390582	43054525(92.81%)	39556366(85.27%)	3498159(7.54%)	19884834(42.86%)	19671532(42.4%)	19786943(42.65%)	19769423(42.62%)	15283135(32.94%)	24273231(52.32%)	37625232(81.11%)
	L2	45303906	42202973(93.16%)	38574406(85.15%)	3628567(8.01%)	19295810(42.59%)	19278596(42.55%)	19314408(42.63%)	19259998(42.51%)	14944198(32.99%)	23630208(52.16%)	37113830(81.92%)
	L3	45625730	42492347(93.13%)	39012193(85.5%)	3480154(7.63%)	19576630(42.91%)	19435563(42.6%)	19502587(42.74%)	19509606(42.76%)	15109413(33.12%)	23902780(52.39%)	37283610(81.72%)
	S1	46160374	41475445(89.85%)	37754699(81.79%)	3720746(8.06%)	18938691(41.03%)	18816008(40.76%)	18872824(40.89%)	18881875(40.9%)	12567517(27.23%)	25187182(54.56%)	36058848(78.12%)
	S2	55167156	48943432(88.72%)	44528182(80.72%)	4415250(8.0%)	22359792(40.53%)	22168390(40.18%)	22256365(40.34%)	22271817(40.37%)	14716879(26.68%)	29811303(54.04%)	42477488(77.0%)
	S3	47619318	43249753(90.82%)	39352436(82.64%)	3897317(8.18%)	19768298(41.51%)	19584138(41.13%)	19671042(41.31%)	19681394(41.33%)	12742601(26.76%)	26609835(55.88%)	37489880(78.73%)
	ph1	46891632	43592378(92.96%)	39625684(84.5%)	3966694(8.46%)	19912582(42.47%)	19713102(42.04%)	19801769(42.23%)	19823915(42.28%)	13524642(28.84%)	26101042(55.66%)	37944466(80.92%)
	ph2	44466268	41450549(93.22%)	37575711(84.5%)	3874838(8.71%)	18849370(42.39%)	18726341(42.11%)	18776122(42.23%)	18799589(42.28%)	13347774(30.02%)	24227937(54.49%)	35890132(80.71%)
	ph3	45954508	40417279(87.95%)	36673073(79.8%)	3744206(8.15%)	18444390(40.14%)	18228683(39.67%)	18319048(39.86%)	18354025(39.94%)	13091455(28.49%)	23581618(51.32%)	34944288(76.04%)
	per1	42104460	31015200(73.66%)	28061350(66.65%)	2953850(7.02%)	14046638(33.36%)	14014712(33.29%)	14044530(33.36%)	14016820(33.29%)	10425840(24.76%)	17635510(41.89%)	27072840(64.3%)
	per2	40278066	14072385(34.94%)	12726453(31.6%)	1345932(3.34%)	6369677(15.81%)	6356776(15.78%)	6368265(15.81%)	6358188(15.79%)	4478959(11.12%)	8247494(20.48%)	12271182(30.47%)
	per3	43976896	17684499(40.21%)	15841479(36.02%)	1843020(4.19%)	7925990(18.02%)	7915489(18.0%)	7926862(18.03%)	7914617(18.0%)	5568063(12.66%)	10273416(23.36%)	15258628(34.7%)
	xy1	44478056	41407484(93.1%)	37538802(84.4%)	3868682(8.7%)	18875575(42.44%)	18663227(41.96%)	18747011(42.15%)	18791791(42.25%)	15204037(34.18%)	22334765(50.22%)	35853040(80.61%)
	xy2	43560630	40404713(92.76%)	36562746(83.94%)	3841967(8.82%)	18355745(42.14%)	18207001(41.8%)	18270379(41.94%)	18292367(41.99%)	13204545(30.31%)	23358201(53.62%)	34738086(79.75%)
	xy3	42012232	39132958(93.15%)	35470025(84.43%)	3662933(8.72%)	17854000(42.5%)	17616025(41.93%)	17721151(42.18%)	17748874(42.25%)	13344083(31.76%)	22125942(52.67%)	33828244(80.52%)
