# Supplementary material for: Multi-omics landscape to decrypt the distinct flavonoid biosynthesis of Scutellaria baicalensis across multiple tissues
Source: Hortic Res. 2023 Nov 13;11(1):uhad258. doi: 10.1093/hr/uhad258 (PMC10828779; doi:10.1093/hr/uhad258)
Supplement: Web_Material_uhad258 [file web_material_uhad258.zip › Table S3.xlsx]

## Sheet: sheet 1
		Table S3.Differential expression genes comparison in different tissues
		F vs L	F vs S	F vs ph	F vs xy	F vs per	L vs S	L vs ph	L vs xy	L vs per	S vs ph	S vs xy	S vs per	ph vs per	xy vs ph	xy vs per
		evm.TU.contig455.289	evm.TU.contig336.71	evm.TU.contig522.1323	evm.TU.contig357.469	evm.TU.contig545.25	evm.TU.contig233.179	evm.TU.contig206.290	evm.TU.contig195.198	evm.TU.contig363.49	evm.TU.contig222.174	evm.TU.contig206.136	evm.TU.contig239.70	evm.TU.contig139.88	evm.TU.contig522.657	evm.TU.contig507.424
		evm.TU.contig64.317	evm.TU.contig447.181	evm.TU.contig34.68	evm.TU.contig299.38	evm.TU.contig155.111	evm.TU.contig598.111	evm.TU.contig417.8	evm.TU.contig110.28	evm.TU.contig8.197	evm.TU.contig193.362	evm.TU.contig239.220	evm.TU.contig370.25	evm.TU.contig31.31	evm.TU.contig522.658	evm.TU.contig233.405
		evm.TU.contig139.191	evm.TU.contig222.155	evm.TU.contig299.38	evm.TU.contig64.261	evm.TU.contig126.518	evm.TU.contig587.46	evm.TU.contig273.395	evm.TU.contig522.481	evm.TU.contig273.33	evm.TU.contig289.125	evm.TU.contig97.22	evm.TU.contig64.126	evm.TU.contig233.405	evm.TU.contig583.11	evm.TU.contig273.71
		evm.TU.contig195.148	novel.1707	evm.TU.contig155.111	evm.TU.contig201.37	novel.2673	evm.TU.contig593.162	evm.TU.contig325.7	evm.TU.contig8.197	evm.TU.contig126.138	evm.TU.contig522.351	evm.TU.contig244.203	evm.TU.contig31.31	evm.TU.contig139.90	evm.TU.contig375.45	evm.TU.contig215.17
		evm.TU.contig87.56	evm.TU.contig75.97	novel.1707	evm.TU.contig509.43	evm.TU.contig599.26	evm.TU.contig206.9	evm.TU.contig598.111	evm.TU.contig522.615	evm.TU.contig273.395	evm.TU.contig420.137	evm.TU.contig265.57	evm.TU.contig195.165	evm.TU.contig507.425	evm.TU.contig531.18	evm.TU.contig455.609
		evm.TU.contig168.106	evm.TU.contig455.401	evm.TU.contig447.181	evm.TU.contig34.68	evm.TU.contig370.117	evm.TU.contig522.481	evm.TU.contig395.118	evm.TU.contig317.118	evm.TU.contig507.424	evm.TU.contig417.8	evm.TU.contig134.170	evm.TU.contig522.119	evm.TU.contig78.85	evm.TU.contig305.442	evm.TU.contig458.50
		evm.TU.contig8.197	evm.TU.contig34.68	evm.TU.contig509.43	evm.TU.contig522.1515	evm.TU.contig64.443	evm.TU.contig443.19	evm.TU.contig432.112	evm.TU.contig206.9	evm.TU.contig447.176	evm.TU.contig593.136	evm.TU.contig64.283	evm.TU.contig522.788	evm.TU.contig417.36	evm.TU.contig233.406	evm.TU.contig522.1235
		evm.TU.contig139.149	evm.TU.contig126.162	evm.TU.contig193.115	evm.TU.contig305.40	evm.TU.contig299.38	evm.TU.contig508.76	evm.TU.contig206.9	evm.TU.contig168.558	evm.TU.contig507.210	evm.TU.contig420.28	evm.TU.contig317.118	evm.TU.contig507.424	evm.TU.contig507.506	evm.TU.contig563.8	evm.TU.contig420.112
		evm.TU.contig34.68	evm.TU.contig321.12	evm.TU.contig34.85	evm.TU.contig97.153	evm.TU.contig305.40	evm.TU.contig321.66	evm.TU.contig459.166	evm.TU.contig455.49	evm.TU.contig257.5	evm.TU.contig357.226	evm.TU.contig76.37	evm.TU.contig507.506	evm.TU.contig233.204	evm.TU.contig168.371	evm.TU.contig305.395
		evm.TU.contig195.11	evm.TU.contig168.544	evm.TU.contig126.162	evm.TU.contig593.45	evm.TU.contig200.1	evm.TU.contig515.90	evm.TU.contig412.77	evm.TU.contig420.47	evm.TU.contig273.226	evm.TU.contig515.196	evm.TU.contig455.663	evm.TU.contig321.52	evm.TU.contig522.1235	evm.TU.contig471.7	evm.TU.contig417.36
		evm.TU.contig522.615	evm.TU.contig34.85	evm.TU.contig305.40	novel.1707	evm.TU.contig357.505	evm.TU.contig126.77	evm.TU.contig420.133	evm.TU.contig522.1556	evm.TU.contig579.53	evm.TU.contig420.133	evm.TU.contig193.362	evm.TU.contig489.24	evm.TU.contig204.26	evm.TU.contig168.273	evm.TU.contig204.26
		evm.TU.contig206.9	evm.TU.contig233.179	evm.TU.contig507.23	evm.TU.contig193.115	evm.TU.contig139.88	evm.TU.contig455.200	evm.TU.contig321.48	evm.TU.contig168.433	evm.TU.contig57.13	evm.TU.contig370.117	evm.TU.contig168.145	evm.TU.contig444.25	evm.TU.contig215.17	evm.TU.contig433.50	evm.TU.contig193.482
		evm.TU.contig51.150	evm.TU.contig454.4	evm.TU.contig455.289	novel.1514	evm.TU.contig168.538	evm.TU.contig280.125	evm.TU.contig522.975	evm.TU.contig221.109	evm.TU.contig126.499	evm.TU.contig593.197	evm.TU.contig43.8	evm.TU.contig538.50	evm.TU.contig383.2	evm.TU.contig139.90	novel.308
		evm.TU.contig8.200	evm.TU.contig195.11	evm.TU.contig153.16	evm.TU.contig106.231	evm.TU.contig305.25	evm.TU.contig522.526	evm.TU.contig522.48	evm.TU.contig602.27	evm.TU.contig545.25	evm.TU.contig75.55	evm.TU.contig305.39	evm.TU.contig126.511	evm.TU.contig458.50	novel.318	novel.537
		evm.TU.contig8.27	evm.TU.contig313.41	evm.TU.contig357.413	evm.TU.contig197.72	evm.TU.contig515.180	evm.TU.contig280.3	evm.TU.contig455.309	evm.TU.contig357.469	evm.TU.contig522.975	evm.TU.contig357.564	evm.TU.contig34.155	evm.TU.contig603.33	evm.TU.contig412.65	evm.TU.contig420.263	evm.TU.contig168.245
		evm.TU.contig493.85	evm.TU.contig80.21	evm.TU.contig244.78	evm.TU.contig64.443	evm.TU.contig126.499	evm.TU.contig305.452	evm.TU.contig126.363	evm.TU.contig168.106	evm.TU.contig522.321	evm.TU.contig375.14	evm.TU.contig507.141	evm.TU.contig522.1657	evm.TU.contig603.70	evm.TU.contig468.38	evm.TU.contig64.154
		evm.TU.contig508.32	evm.TU.contig522.1657	evm.TU.contig432.109	evm.TU.contig580.121	evm.TU.contig369.144	evm.TU.contig168.544	evm.TU.contig579.53	evm.TU.contig257.5	evm.TU.contig126.518	evm.TU.contig168.277	evm.TU.contig583.157	evm.TU.contig357.505	evm.TU.contig522.255	evm.TU.contig444.9	evm.TU.contig126.428
		evm.TU.contig455.200	evm.TU.contig127.104	evm.TU.contig593.72	evm.TU.contig522.1235	evm.TU.contig587.54	evm.TU.contig522.592	evm.TU.contig508.32	evm.TU.contig97.115	evm.TU.contig87.74	evm.TU.contig87.155	evm.TU.contig126.53	evm.TU.contig458.54	evm.TU.contig64.152	evm.TU.contig69.5	evm.TU.contig436.1
		evm.TU.contig522.1614	evm.TU.contig233.373	evm.TU.contig522.1235	evm.TU.contig168.538	evm.TU.contig62.6	evm.TU.contig269.16	evm.TU.contig252.156	evm.TU.contig417.3	evm.TU.contig522.48	evm.TU.contig94.103	evm.TU.contig600.172	evm.TU.contig357.428	evm.TU.contig522.788	evm.TU.contig459.134	evm.TU.contig94.103
		evm.TU.contig522.48	evm.TU.contig370.24	evm.TU.contig126.521	evm.TU.contig480.55	evm.TU.contig127.133	evm.TU.contig7.7	evm.TU.contig593.136	evm.TU.contig559.192	evm.TU.contig378.123	evm.TU.contig232.55	evm.TU.contig197.72	evm.TU.contig480.35	evm.TU.contig67.2	evm.TU.contig233.287	evm.TU.contig464.24
		evm.TU.contig447.176	evm.TU.contig134.155	evm.TU.contig420.28	evm.TU.contig370.117	evm.TU.contig432.44	evm.TU.contig442.31	evm.TU.contig508.76	evm.TU.contig273.33	evm.TU.contig131.18	evm.TU.contig378.113	evm.TU.contig363.48	evm.TU.contig593.205	evm.TU.contig64.154	evm.TU.contig412.86	novel.1926
		evm.TU.contig509.43	evm.TU.contig506.2	evm.TU.contig370.24	evm.TU.contig206.119	evm.TU.contig233.317	evm.TU.contig168.106	evm.TU.contig280.102	evm.TU.contig116.56	evm.TU.contig587.51	evm.TU.contig455.547	evm.TU.contig64.194	evm.TU.contig340.93	novel.2976	evm.TU.contig91.4	evm.TU.contig64.152
		evm.TU.contig522.393	evm.TU.contig184.130	evm.TU.contig412.77	evm.TU.contig455.289	evm.TU.contig69.51	evm.TU.contig508.62	evm.TU.contig522.1235	evm.TU.contig206.290	evm.TU.contig116.56	evm.TU.contig305.37	evm.TU.contig64.126	evm.TU.contig383.2	evm.TU.contig193.482	evm.TU.contig48.112	evm.TU.contig244.53
		evm.TU.contig369.52	evm.TU.contig155.139	evm.TU.contig289.102	evm.TU.contig455.391	evm.TU.contig233.204	evm.TU.contig508.67	evm.TU.contig559.192	evm.TU.contig515.170	evm.TU.contig447.177	evm.TU.contig300.206	evm.TU.contig89.21	evm.TU.contig233.117	evm.TU.contig308.42	evm.TU.contig300.287	evm.TU.contig62.8
		evm.TU.contig116.56	evm.TU.contig522.1515	evm.TU.contig420.92	evm.TU.contig545.25	evm.TU.contig139.149	evm.TU.contig357.616	evm.TU.contig305.51	evm.TU.contig193.159	evm.TU.contig312.21	evm.TU.contig106.165	evm.TU.contig524.6	evm.TU.contig593.147	evm.TU.contig62.200	evm.TU.contig106.275	novel.2976
		evm.TU.contig325.7	evm.TU.contig193.429	evm.TU.contig209.4	evm.TU.contig193.278	evm.TU.contig420.28	evm.TU.contig193.330	evm.TU.contig447.49	evm.TU.contig97.190	evm.TU.contig420.28	evm.TU.contig357.218	evm.TU.contig593.197	evm.TU.contig370.117	evm.TU.contig515.21	evm.TU.contig507.135	evm.TU.contig201.28
		evm.TU.contig432.112	evm.TU.contig515.180	evm.TU.contig75.97	evm.TU.contig168.574	evm.TU.contig593.228	evm.TU.contig455.518	evm.TU.contig193.395	evm.TU.contig508.67	evm.TU.contig455.26	evm.TU.contig106.101	evm.TU.contig34.57	evm.TU.contig522.735	novel.308	evm.TU.contig600.123	evm.TU.contig468.38
		evm.TU.contig549.77	evm.TU.contig522.788	evm.TU.contig545.25	evm.TU.contig89.21	evm.TU.contig603.62	evm.TU.contig87.248	evm.TU.contig116.56	evm.TU.contig103.8	evm.TU.contig193.512	evm.TU.contig515.52	evm.TU.contig357.335	evm.TU.contig455.334	evm.TU.contig603.33	novel.2478	evm.TU.contig75.97
		evm.TU.contig522.1557	evm.TU.contig168.580	evm.TU.contig401.3	evm.TU.contig507.300	evm.TU.contig31.13	evm.TU.contig559.173	evm.TU.contig57.13	evm.TU.contig244.203	evm.TU.contig507.457	evm.TU.contig300.287	evm.TU.contig97.125	evm.TU.contig507.425	evm.TU.contig370.25	evm.TU.contig321.68	evm.TU.contig581.6
		evm.TU.contig178.82	evm.TU.contig509.43	evm.TU.contig519.13	evm.TU.contig233.388	evm.TU.contig455.391	evm.TU.contig522.635	evm.TU.contig280.125	evm.TU.contig269.49	evm.TU.contig168.561	evm.TU.contig455.538	evm.TU.contig480.35	evm.TU.contig273.71	evm.TU.contig62.108	evm.TU.contig155.218	evm.TU.contig579.145
		evm.TU.contig447.210	evm.TU.contig155.204	evm.TU.contig370.152	evm.TU.contig459.134	evm.TU.contig522.1323	evm.TU.contig459.73	evm.TU.contig78.23	evm.TU.contig591.109	evm.TU.contig507.425	evm.TU.contig447.78	evm.TU.contig522.528	evm.TU.contig321.12	evm.TU.contig184.75	evm.TU.contig126.364	evm.TU.contig455.585
		evm.TU.contig357.218	evm.TU.contig244.34	evm.TU.contig273.395	evm.TU.contig357.413	evm.TU.contig369.186	evm.TU.contig155.204	evm.TU.contig269.38	evm.TU.contig522.48	evm.TU.contig363.45	evm.TU.contig522.1180	evm.TU.contig370.397	evm.TU.contig62.265	evm.TU.contig296.12	evm.TU.contig378.117	evm.TU.contig126.518
		evm.TU.contig193.395	evm.TU.contig139.149	evm.TU.contig280.128	evm.TU.contig522.1323	evm.TU.contig193.278	evm.TU.contig370.397	evm.TU.contig420.28	evm.TU.contig233.258	evm.TU.contig515.170	evm.TU.contig193.325	evm.TU.contig369.150	evm.TU.contig305.183	evm.TU.contig233.132	evm.TU.contig455.436	evm.TU.contig87.85
		evm.TU.contig69.63	evm.TU.contig420.92	evm.TU.contig168.538	evm.TU.contig127.133	evm.TU.contig522.1515	evm.TU.contig417.3	evm.TU.contig299.38	evm.TU.contig455.26	evm.TU.contig252.12	evm.TU.contig459.127	evm.TU.contig94.103	evm.TU.contig64.371	evm.TU.contig139.87	evm.TU.contig31.21	evm.TU.contig48.63
		evm.TU.contig522.1395	evm.TU.contig522.635	evm.TU.contig280.113	evm.TU.contig600.4	evm.TU.contig89.21	evm.TU.contig139.282	evm.TU.contig168.433	novel.1351	evm.TU.contig327.3	evm.TU.contig412.101	evm.TU.contig471.7	evm.TU.contig69.43	evm.TU.contig75.39	evm.TU.contig583.153	evm.TU.contig62.108
		evm.TU.contig265.52	evm.TU.contig168.620	evm.TU.contig206.32	evm.TU.contig527.177	evm.TU.contig257.5	evm.TU.contig193.159	evm.TU.contig515.201	evm.TU.contig508.32	evm.TU.contig370.376	evm.TU.contig378.133	evm.TU.contig289.125	evm.TU.contig126.53	evm.TU.contig244.34	evm.TU.contig233.407	evm.TU.contig357.382
		evm.TU.contig593.22	evm.TU.contig350.35	evm.TU.contig357.43	evm.TU.contig168.544	evm.TU.contig37.50	evm.TU.contig259.9	evm.TU.contig321.41	evm.TU.contig300.274	evm.TU.contig459.166	evm.TU.contig522.1141	evm.TU.contig299.30	evm.TU.contig412.9	evm.TU.contig455.334	evm.TU.contig583.182	evm.TU.contig281.1
		evm.TU.contig221.109	evm.TU.contig421.13	evm.TU.contig507.22	evm.TU.contig34.85	evm.TU.contig580.121	evm.TU.contig493.85	evm.TU.contig233.258	evm.TU.contig507.210	evm.TU.contig432.73	evm.TU.contig140.45	evm.TU.contig370.117	evm.TU.contig305.37	novel.1040	novel.2321	evm.TU.contig583.65
		evm.TU.contig600.122	evm.TU.contig300.124	evm.TU.contig31.31	evm.TU.contig126.19	evm.TU.contig483.2	evm.TU.contig522.615	evm.TU.contig193.345	evm.TU.contig420.112	evm.TU.contig412.41	evm.TU.contig522.1083	evm.TU.contig222.21	evm.TU.contig184.75	evm.TU.contig412.9	novel.885	evm.TU.contig64.254
		evm.TU.contig168.494	evm.TU.contig305.183	evm.TU.contig265.23	evm.TU.contig420.92	evm.TU.contig432.93	evm.TU.contig299.41	evm.TU.contig168.564	evm.TU.contig193.206	evm.TU.contig580.113	evm.TU.contig305.442	evm.TU.contig34.64	evm.TU.contig432.93	evm.TU.contig273.126	evm.TU.contig94.36	evm.TU.contig34.62
		evm.TU.contig193.115	evm.TU.contig357.321	evm.TU.contig370.117	evm.TU.contig357.175	evm.TU.contig239.77	evm.TU.contig280.82	evm.TU.contig97.190	evm.TU.contig280.125	evm.TU.contig299.38	evm.TU.contig64.351	evm.TU.contig34.53	evm.TU.contig197.163	evm.TU.contig75.97	evm.TU.contig273.71	evm.TU.contig200.1
		evm.TU.contig48.149	evm.TU.contig222.157	evm.TU.contig126.499	evm.TU.contig75.97	evm.TU.contig126.19	evm.TU.contig197.253	evm.TU.contig455.387	evm.TU.contig447.88	evm.TU.contig526.28	evm.TU.contig458.84	evm.TU.contig432.93	evm.TU.contig515.216	evm.TU.contig420.112	evm.TU.contig336.64	evm.TU.contig204.55
		evm.TU.contig221.160	evm.TU.contig31.31	evm.TU.contig515.229	evm.TU.contig134.130	evm.TU.contig564.44	evm.TU.contig412.72	evm.TU.contig87.248	evm.TU.contig299.30	evm.TU.contig357.228	evm.TU.contig450.74	evm.TU.contig195.239	novel.2549	evm.TU.contig579.145	evm.TU.contig168.145	evm.TU.contig41.18
		evm.TU.contig134.155	evm.TU.contig273.340	evm.TU.contig515.79	evm.TU.contig412.77	evm.TU.contig459.51	evm.TU.contig239.84	evm.TU.contig591.108	evm.TU.contig587.51	evm.TU.contig522.393	evm.TU.contig140.43	evm.TU.contig197.99	evm.TU.contig139.90	evm.TU.contig244.21	evm.TU.contig580.87	evm.TU.contig468.5
		evm.TU.contig60.52	evm.TU.contig580.121	evm.TU.contig455.288	evm.TU.contig593.115	evm.TU.contig126.511	evm.TU.contig51.150	evm.TU.contig197.253	evm.TU.contig420.133	evm.TU.contig412.65	evm.TU.contig76.37	evm.TU.contig313.39	evm.TU.contig515.161	evm.TU.contig221.64	evm.TU.contig193.340	evm.TU.contig75.76
		evm.TU.contig97.191	evm.TU.contig522.934	evm.TU.contig420.137	evm.TU.contig507.571	evm.TU.contig64.126	evm.TU.contig280.124	evm.TU.contig300.274	evm.TU.contig412.77	evm.TU.contig305.31	evm.TU.contig420.112	evm.TU.contig206.192	evm.TU.contig470.39	novel.1920	evm.TU.contig583.175	evm.TU.contig300.249
		evm.TU.contig559.89	evm.TU.contig579.100	evm.TU.contig522.1227	evm.TU.contig593.228	evm.TU.contig417.36	evm.TU.contig61.49	evm.TU.contig193.407	evm.TU.contig325.7	evm.TU.contig417.8	evm.TU.contig433.50	evm.TU.contig40.1	evm.TU.contig591.14	evm.TU.contig369.227	evm.TU.contig126.53	evm.TU.contig515.18
		evm.TU.contig244.78	evm.TU.contig76.2	evm.TU.contig60.52	evm.TU.contig579.143	evm.TU.contig221.39	evm.TU.contig193.395	evm.TU.contig507.279	evm.TU.contig57.13	novel.2976	evm.TU.contig69.43	evm.TU.contig126.428	evm.TU.contig522.560	evm.TU.contig281.1	evm.TU.contig370.373	evm.TU.contig305.288
		evm.TU.contig370.328	evm.TU.contig239.114	evm.TU.contig571.14	evm.TU.contig522.1460	evm.TU.contig412.65	evm.TU.contig580.32	evm.TU.contig280.124	evm.TU.contig78.74	evm.TU.contig417.44	evm.TU.contig197.72	evm.TU.contig305.231	evm.TU.contig62.122	evm.TU.contig459.137	evm.TU.contig437.9	evm.TU.contig78.85
		evm.TU.contig8.30	evm.TU.contig458.54	evm.TU.contig606.47	novel.2673	evm.TU.contig357.321	evm.TU.contig195.148	evm.TU.contig357.218	evm.TU.contig139.191	evm.TU.contig64.443	evm.TU.contig587.33	evm.TU.contig522.671	evm.TU.contig244.34	evm.TU.contig464.24	evm.TU.contig515.158	evm.TU.contig217.93
		evm.TU.contig28.18	evm.TU.contig527.135	evm.TU.contig139.38	evm.TU.contig459.51	evm.TU.contig146.2	evm.TU.contig273.226	evm.TU.contig587.51	evm.TU.contig280.102	evm.TU.contig64.272	evm.TU.contig507.534	evm.TU.contig246.5	evm.TU.contig490.10	evm.TU.contig522.274	evm.TU.contig509.169	evm.TU.contig168.273
		evm.TU.contig155.126	evm.TU.contig369.169	evm.TU.contig265.20	evm.TU.contig522.1227	evm.TU.contig273.395	evm.TU.contig155.282	evm.TU.contig139.282	evm.TU.contig244.53	evm.TU.contig559.47	evm.TU.contig458.88	evm.TU.contig522.351	evm.TU.contig518.30	evm.TU.contig447.185	evm.TU.contig126.363	evm.TU.contig507.51
		evm.TU.contig522.381	evm.TU.contig193.412	evm.TU.contig580.121	evm.TU.contig209.4	evm.TU.contig195.171	evm.TU.contig459.132	evm.TU.contig508.67	evm.TU.contig299.38	evm.TU.contig61.204	evm.TU.contig412.71	evm.TU.contig395.78	evm.TU.contig139.98	evm.TU.contig458.69	evm.TU.contig126.377	evm.TU.contig357.488
		evm.TU.contig370.307	novel.262	evm.TU.contig87.164	evm.TU.contig155.126	evm.TU.contig305.37	evm.TU.contig580.113	evm.TU.contig64.317	evm.TU.contig305.51	evm.TU.contig126.19	evm.TU.contig564.73	evm.TU.contig305.37	evm.TU.contig300.124	evm.TU.contig519.57	evm.TU.contig323.24	evm.TU.contig29.3
		evm.TU.contig209.4	evm.TU.contig283.3	evm.TU.contig126.19	evm.TU.contig69.24	evm.TU.contig106.32	evm.TU.contig273.395	evm.TU.contig509.240	evm.TU.contig64.380	evm.TU.contig280.82	evm.TU.contig222.69	evm.TU.contig97.85	evm.TU.contig126.77	evm.TU.contig299.16	evm.TU.contig507.141	evm.TU.contig459.14
		evm.TU.contig522.713	evm.TU.contig593.72	evm.TU.contig106.23	evm.TU.contig155.111	evm.TU.contig522.706	evm.TU.contig168.151	evm.TU.contig420.112	evm.TU.contig106.36	evm.TU.contig357.218	evm.TU.contig509.169	evm.TU.contig195.198	evm.TU.contig67.2	evm.TU.contig321.19	evm.TU.contig450.64	evm.TU.contig580.119
		evm.TU.contig515.166	evm.TU.contig184.224	evm.TU.contig369.144	evm.TU.contig265.26	evm.TU.contig78.85	evm.TU.contig507.297	evm.TU.contig493.49	evm.TU.contig593.45	evm.TU.contig509.228	evm.TU.contig193.407	evm.TU.contig197.24	evm.TU.contig527.139	evm.TU.contig522.1070	evm.TU.contig289.54	evm.TU.contig299.30
		evm.TU.contig447.88	evm.TU.contig34.64	evm.TU.contig451.70	evm.TU.contig308.70	evm.TU.contig204.26	evm.TU.contig591.108	evm.TU.contig519.37	evm.TU.contig432.30	evm.TU.contig305.168	evm.TU.contig317.157	evm.TU.contig222.174	evm.TU.contig64.410	evm.TU.contig458.73	evm.TU.contig197.235	evm.TU.contig305.257
		evm.TU.contig64.315	evm.TU.contig69.8	evm.TU.contig459.51	evm.TU.contig299.37	evm.TU.contig357.372	evm.TU.contig184.187	evm.TU.contig580.54	evm.TU.contig507.243	evm.TU.contig206.290	novel.2527	evm.TU.contig507.29	evm.TU.contig370.420	evm.TU.contig600.123	evm.TU.contig97.85	evm.TU.contig438.11
		evm.TU.contig126.521	evm.TU.contig8.17	evm.TU.contig155.278	evm.TU.contig221.160	novel.2288	evm.TU.contig239.97	evm.TU.contig412.72	evm.TU.contig593.162	evm.TU.contig539.8	evm.TU.contig222.142	evm.TU.contig455.547	evm.TU.contig522.966	evm.TU.contig280.75	evm.TU.contig126.285	evm.TU.contig106.251
		evm.TU.contig168.678	evm.TU.contig64.216	evm.TU.contig600.5	evm.TU.contig139.156	evm.TU.contig522.152	evm.TU.contig593.50	evm.TU.contig139.257	evm.TU.contig193.295	evm.TU.contig193.295	evm.TU.contig8.143	evm.TU.contig559.185	evm.TU.contig66.19	evm.TU.contig64.414	evm.TU.contig62.263	evm.TU.contig375.45
		evm.TU.contig522.1323	evm.TU.contig233.27	evm.TU.contig515.39	evm.TU.contig530.27	evm.TU.contig280.113	evm.TU.contig134.170	evm.TU.contig178.22	evm.TU.contig87.201	evm.TU.contig522.143	evm.TU.contig168.67	evm.TU.contig522.1482	evm.TU.contig603.70	novel.869	evm.TU.contig369.126	evm.TU.contig455.436
		evm.TU.contig522.809	evm.TU.contig193.115	evm.TU.contig69.24	evm.TU.contig299.36	evm.TU.contig522.1197	evm.TU.contig447.88	evm.TU.contig222.69	evm.TU.contig106.145	evm.TU.contig598.111	evm.TU.contig340.79	evm.TU.contig507.386	evm.TU.contig64.273	novel.2711	evm.TU.contig522.843	evm.TU.contig64.349
		evm.TU.contig507.22	evm.TU.contig305.339	evm.TU.contig509.281	evm.TU.contig538.64	evm.TU.contig524.3	evm.TU.contig370.376	evm.TU.contig522.615	evm.TU.contig259.9	evm.TU.contig233.419	evm.TU.contig206.192	evm.TU.contig522.1460	evm.TU.contig593.204	evm.TU.contig522.735	novel.2329	evm.TU.contig527.144
		novel.1707	evm.TU.contig357.580	evm.TU.contig432.172	evm.TU.contig509.281	evm.TU.contig464.24	evm.TU.contig522.493	evm.TU.contig126.21	evm.TU.contig339.85	evm.TU.contig305.25	evm.TU.contig193.429	evm.TU.contig507.300	evm.TU.contig205.27	evm.TU.contig217.93	evm.TU.contig455.568	evm.TU.contig455.584
		evm.TU.contig233.373	evm.TU.contig593.64	evm.TU.contig64.73	evm.TU.contig280.113	evm.TU.contig480.22	evm.TU.contig233.396	evm.TU.contig168.416	evm.TU.contig593.136	evm.TU.contig417.36	evm.TU.contig357.561	evm.TU.contig587.65	evm.TU.contig62.200	evm.TU.contig357.681	evm.TU.contig197.169	evm.TU.contig62.109
		evm.TU.contig139.257	evm.TU.contig209.4	evm.TU.contig299.37	evm.TU.contig116.61	evm.TU.contig168.657	evm.TU.contig412.77	evm.TU.contig522.1180	evm.TU.contig126.19	evm.TU.contig370.117	evm.TU.contig515.201	evm.TU.contig593.136	evm.TU.contig233.131	evm.TU.contig89.50	evm.TU.contig450.65	evm.TU.contig51.42
		evm.TU.contig127.133	evm.TU.contig591.13	evm.TU.contig432.108	evm.TU.contig455.675	evm.TU.contig370.420	evm.TU.contig193.295	evm.TU.contig269.49	evm.TU.contig239.97	evm.TU.contig193.544	evm.TU.contig587.65	evm.TU.contig455.635	evm.TU.contig483.10	evm.TU.contig321.12	evm.TU.contig372.6	evm.TU.contig97.38
		evm.TU.contig195.51	evm.TU.contig358.46	evm.TU.contig507.571	evm.TU.contig522.671	evm.TU.contig454.5	evm.TU.contig580.54	evm.TU.contig97.115	evm.TU.contig522.592	evm.TU.contig155.131	evm.TU.contig48.23	evm.TU.contig139.79	evm.TU.contig564.12	evm.TU.contig87.17	evm.TU.contig273.43	evm.TU.contig369.126
		evm.TU.contig455.288	evm.TU.contig195.25	evm.TU.contig299.21	evm.TU.contig265.20	evm.TU.contig522.712	evm.TU.contig126.21	evm.TU.contig375.14	evm.TU.contig312.21	evm.TU.contig580.54	evm.TU.contig395.46	evm.TU.contig75.64	evm.TU.contig340.82	evm.TU.contig139.98	evm.TU.contig455.414	novel.2711
		evm.TU.contig420.92	evm.TU.contig357.604	evm.TU.contig524.3	evm.TU.contig357.372	evm.TU.contig447.210	evm.TU.contig579.53	evm.TU.contig233.419	evm.TU.contig321.68	evm.TU.contig221.109	evm.TU.contig442.47	evm.TU.contig522.1336	evm.TU.contig357.228	evm.TU.contig206.227	evm.TU.contig126.428	evm.TU.contig110.27
		evm.TU.contig51.70	evm.TU.contig155.111	evm.TU.contig126.166	evm.TU.contig509.163	evm.TU.contig370.25	evm.TU.contig155.49	evm.TU.contig126.19	evm.TU.contig507.141	evm.TU.contig94.91	evm.TU.contig168.621	evm.TU.contig522.309	evm.TU.contig493.58	evm.TU.contig515.18	evm.TU.contig357.571	evm.TU.contig556.28
		evm.TU.contig522.1573	evm.TU.contig201.37	evm.TU.contig62.108	evm.TU.contig447.210	evm.TU.contig273.33	evm.TU.contig300.170	evm.TU.contig591.52	novel.2925	evm.TU.contig106.32	evm.TU.contig97.190	evm.TU.contig76.39	evm.TU.contig106.32	evm.TU.contig509.66	evm.TU.contig134.158	evm.TU.contig455.429
		evm.TU.contig455.665	evm.TU.contig319.32	evm.TU.contig89.21	evm.TU.contig64.73	evm.TU.contig265.26	evm.TU.contig64.461	evm.TU.contig308.10	evm.TU.contig522.1235	evm.TU.contig509.204	evm.TU.contig444.9	evm.TU.contig420.112	evm.TU.contig233.179	evm.TU.contig97.65	evm.TU.contig168.621	evm.TU.contig313.39
		evm.TU.contig515.132	evm.TU.contig580.32	evm.TU.contig222.174	evm.TU.contig378.133	novel.2976	evm.TU.contig127.99	evm.TU.contig357.413	evm.TU.contig378.123	evm.TU.contig522.1197	evm.TU.contig586.6	evm.TU.contig106.32	evm.TU.contig195.136	evm.TU.contig580.119	evm.TU.contig522.246	evm.TU.contig582.9
		evm.TU.contig305.250	evm.TU.contig593.22	evm.TU.contig168.544	evm.TU.contig449.19	evm.TU.contig75.74	evm.TU.contig155.44	evm.TU.contig126.499	evm.TU.contig420.260	evm.TU.contig305.252	evm.TU.contig522.1186	evm.TU.contig509.207	evm.TU.contig280.75	evm.TU.contig378.113	evm.TU.contig107.10	evm.TU.contig369.150
		evm.TU.contig522.1336	evm.TU.contig64.461	evm.TU.contig155.51	evm.TU.contig206.128	evm.TU.contig62.202	evm.TU.contig305.252	evm.TU.contig184.185	evm.TU.contig455.41	evm.TU.contig412.72	evm.TU.contig459.105	evm.TU.contig455.675	evm.TU.contig559.78	evm.TU.contig134.165	evm.TU.contig321.44	evm.TU.contig97.41
		evm.TU.contig95.22	evm.TU.contig126.208	evm.TU.contig76.2	evm.TU.contig168.145	evm.TU.contig305.21	evm.TU.contig64.317	evm.TU.contig515.80	evm.TU.contig305.252	evm.TU.contig195.166	evm.TU.contig168.697	evm.TU.contig193.325	evm.TU.contig244.74	evm.TU.contig62.6	evm.TU.contig522.435	evm.TU.contig507.425
		evm.TU.contig509.240	evm.TU.contig69.51	evm.TU.contig127.133	evm.TU.contig64.283	evm.TU.contig300.199	evm.TU.contig321.48	evm.TU.contig37.74	evm.TU.contig507.384	evm.TU.contig280.125	evm.TU.contig233.406	evm.TU.contig280.30	evm.TU.contig522.274	evm.TU.contig273.140	evm.TU.contig201.28	evm.TU.contig126.237
		evm.TU.contig508.76	evm.TU.contig593.163	evm.TU.contig447.209	evm.TU.contig515.166	evm.TU.contig444.61	evm.TU.contig493.49	evm.TU.contig549.77	evm.TU.contig420.134	evm.TU.contig509.59	evm.TU.contig139.218	evm.TU.contig455.585	evm.TU.contig447.176	evm.TU.contig357.382	evm.TU.contig126.518	evm.TU.contig64.414
		evm.TU.contig519.13	evm.TU.contig116.61	evm.TU.contig480.55	evm.TU.contig432.109	evm.TU.contig483.5	evm.TU.contig593.145	evm.TU.contig193.362	evm.TU.contig87.248	evm.TU.contig126.21	evm.TU.contig583.157	evm.TU.contig305.149	evm.TU.contig522.283	evm.TU.contig300.249	evm.TU.contig126.220	evm.TU.contig515.180
		evm.TU.contig507.357	evm.TU.contig305.40	evm.TU.contig593.228	evm.TU.contig64.359	evm.TU.contig273.71	evm.TU.contig90.18	evm.TU.contig259.9	evm.TU.contig592.58	evm.TU.contig524.3	evm.TU.contig432.109	evm.TU.contig579.143	evm.TU.contig134.165	evm.TU.contig509.85	evm.TU.contig370.354	evm.TU.contig184.144
		evm.TU.contig168.574	evm.TU.contig168.718	evm.TU.contig369.169	evm.TU.contig265.57	evm.TU.contig197.163	evm.TU.contig80.21	novel.3115	evm.TU.contig459.166	evm.TU.contig64.392	evm.TU.contig195.18	evm.TU.contig357.226	evm.TU.contig222.155	evm.TU.contig97.38	evm.TU.contig36.11	evm.TU.contig106.238
		evm.TU.contig317.118	evm.TU.contig126.19	evm.TU.contig289.154	evm.TU.contig75.74	evm.TU.contig75.78	evm.TU.contig420.101	evm.TU.contig549.87	novel.1180	evm.TU.contig131.36	evm.TU.contig126.363	evm.TU.contig378.113	evm.TU.contig305.25	evm.TU.contig470.39	evm.TU.contig88.13	evm.TU.contig64.155
		evm.TU.contig507.39	evm.TU.contig36.74	evm.TU.contig480.101	evm.TU.contig184.47	evm.TU.contig300.260	evm.TU.contig455.466	evm.TU.contig51.104	evm.TU.contig61.49	evm.TU.contig509.240	evm.TU.contig80.21	evm.TU.contig168.420	novel.1980	evm.TU.contig509.167	novel.1314	evm.TU.contig591.124
		evm.TU.contig395.118	evm.TU.contig273.263	evm.TU.contig299.33	evm.TU.contig126.504	evm.TU.contig64.261	evm.TU.contig357.605	evm.TU.contig455.230	evm.TU.contig455.230	evm.TU.contig75.98	evm.TU.contig87.161	evm.TU.contig8.19	evm.TU.contig168.183	evm.TU.contig417.8	evm.TU.contig378.26	evm.TU.contig239.220
		evm.TU.contig420.48	evm.TU.contig62.67	evm.TU.contig600.122	evm.TU.contig455.548	evm.TU.contig336.74	evm.TU.contig195.295	evm.TU.contig94.146	evm.TU.contig116.20	evm.TU.contig515.59	evm.TU.contig420.134	evm.TU.contig116.54	evm.TU.contig455.521	evm.TU.contig233.117	evm.TU.contig94.35	evm.TU.contig378.113
		evm.TU.contig580.54	evm.TU.contig519.13	evm.TU.contig357.248	evm.TU.contig432.93	evm.TU.contig199.78	evm.TU.contig300.43	evm.TU.contig447.88	evm.TU.contig193.407	evm.TU.contig87.201	evm.TU.contig233.230	evm.TU.contig507.218	evm.TU.contig168.657	evm.TU.contig515.23	evm.TU.contig451.19	evm.TU.contig217.66
		novel.1514	evm.TU.contig64.60	evm.TU.contig583.94	evm.TU.contig599.26	evm.TU.contig222.6	evm.TU.contig603.65	evm.TU.contig140.45	evm.TU.contig193.345	evm.TU.contig168.538	evm.TU.contig139.217	evm.TU.contig107.10	evm.TU.contig317.134	evm.TU.contig357.505	evm.TU.contig184.114	evm.TU.contig458.69
		evm.TU.contig51.149	evm.TU.contig515.166	evm.TU.contig265.26	evm.TU.contig155.167	evm.TU.contig559.32	evm.TU.contig591.14	evm.TU.contig195.51	evm.TU.contig591.108	evm.TU.contig239.84	evm.TU.contig313.39	evm.TU.contig206.275	evm.TU.contig239.114	evm.TU.contig556.28	evm.TU.contig268.2	evm.TU.contig312.26
		evm.TU.contig593.115	evm.TU.contig244.78	evm.TU.contig538.64	evm.TU.contig126.166	evm.TU.contig566.41	evm.TU.contig62.24	evm.TU.contig515.170	evm.TU.contig559.89	evm.TU.contig134.95	evm.TU.contig300.39	evm.TU.contig527.144	evm.TU.contig184.130	evm.TU.contig195.115	evm.TU.contig305.149	evm.TU.contig509.258
		evm.TU.contig600.4	evm.TU.contig69.24	evm.TU.contig522.1186	evm.TU.contig126.521	evm.TU.contig97.153	evm.TU.contig522.1436	evm.TU.contig424.9	evm.TU.contig87.85	evm.TU.contig515.80	evm.TU.contig299.33	evm.TU.contig206.97	evm.TU.contig531.37	evm.TU.contig252.59	evm.TU.contig64.216	evm.TU.contig561.6
		novel.571	novel.3007	evm.TU.contig269.53	evm.TU.contig535.20	evm.TU.contig522.321	evm.TU.contig87.69	evm.TU.contig299.37	evm.TU.contig193.260	evm.TU.contig195.148	evm.TU.contig233.132	evm.TU.contig126.225	evm.TU.contig455.631	evm.TU.contig97.41	evm.TU.contig48.49	evm.TU.contig370.75
		evm.TU.contig265.23	evm.TU.contig206.32	evm.TU.contig168.494	evm.TU.contig155.144	evm.TU.contig522.160	evm.TU.contig603.52	evm.TU.contig64.5	evm.TU.contig508.76	evm.TU.contig442.31	evm.TU.contig88.44	evm.TU.contig406.20	evm.TU.contig296.12	evm.TU.contig490.14	evm.TU.contig439.7	evm.TU.contig420.185
		evm.TU.contig199.78	evm.TU.contig305.149	evm.TU.contig515.166	evm.TU.contig369.44	evm.TU.contig522.1154	evm.TU.contig587.61	evm.TU.contig280.3	evm.TU.contig522.393	evm.TU.contig87.235	evm.TU.contig378.117	evm.TU.contig412.36	evm.TU.contig88.42	evm.TU.contig64.371	evm.TU.contig134.170	evm.TU.contig412.65
		evm.TU.contig508.67	evm.TU.contig455.289	evm.TU.contig67.2	evm.TU.contig524.3	evm.TU.contig48.63	evm.TU.contig593.163	evm.TU.contig232.21	evm.TU.contig509.204	evm.TU.contig217.76	evm.TU.contig106.32	evm.TU.contig358.25	evm.TU.contig511.12	evm.TU.contig206.237	evm.TU.contig417.36	evm.TU.contig222.47
		evm.TU.contig126.446	evm.TU.contig193.362	evm.TU.contig69.74	evm.TU.contig146.6	novel.548	evm.TU.contig395.118	evm.TU.contig524.3	evm.TU.contig480.150	evm.TU.contig244.203	evm.TU.contig600.123	evm.TU.contig522.283	evm.TU.contig206.237	evm.TU.contig432.167	evm.TU.contig94.39	evm.TU.contig87.17
		evm.TU.contig201.37	evm.TU.contig184.75	evm.TU.contig28.18	evm.TU.contig195.232	evm.TU.contig99.16	evm.TU.contig598.12	evm.TU.contig538.51	evm.TU.contig357.335	evm.TU.contig357.180	evm.TU.contig230.32	evm.TU.contig193.554	evm.TU.contig140.22	novel.885	evm.TU.contig168.384	novel.275
		evm.TU.contig280.113	evm.TU.contig522.1336	evm.TU.contig506.2	evm.TU.contig28.19	evm.TU.contig305.341	evm.TU.contig78.74	evm.TU.contig507.243	evm.TU.contig168.561	evm.TU.contig195.198	evm.TU.contig564.72	evm.TU.contig459.14	novel.1913	evm.TU.contig94.15	evm.TU.contig533.28	evm.TU.contig598.98
		evm.TU.contig583.150	evm.TU.contig106.104	novel.2673	evm.TU.contig168.411	evm.TU.contig233.415	evm.TU.contig357.525	evm.TU.contig97.130	evm.TU.contig280.124	evm.TU.contig321.48	evm.TU.contig62.245	evm.TU.contig126.504	evm.TU.contig357.70	evm.TU.contig64.155	evm.TU.contig195.144	evm.TU.contig433.81
		evm.TU.contig106.114	evm.TU.contig51.106	evm.TU.contig388.21	evm.TU.contig370.152	evm.TU.contig239.67	evm.TU.contig549.77	evm.TU.contig321.82	evm.TU.contig587.61	evm.TU.contig339.46	evm.TU.contig64.148	evm.TU.contig317.157	evm.TU.contig581.6	evm.TU.contig233.273	evm.TU.contig290.22	evm.TU.contig370.384
		evm.TU.contig126.363	evm.TU.contig155.282	evm.TU.contig299.36	evm.TU.contig579.144	evm.TU.contig369.149	evm.TU.contig473.4	evm.TU.contig193.192	evm.TU.contig432.112	evm.TU.contig580.213	evm.TU.contig424.9	evm.TU.contig591.18	evm.TU.contig273.126	evm.TU.contig507.560	evm.TU.contig199.26	evm.TU.contig527.177
		evm.TU.contig459.90	evm.TU.contig184.13	evm.TU.contig168.574	evm.TU.contig507.22	evm.TU.contig64.19	evm.TU.contig412.60	evm.TU.contig230.42	evm.TU.contig289.81	evm.TU.contig217.66	evm.TU.contig64.166	evm.TU.contig265.12	evm.TU.contig559.163	evm.TU.contig507.405	evm.TU.contig239.220	evm.TU.contig515.238
		evm.TU.contig127.137	evm.TU.contig357.393	evm.TU.contig106.32	evm.TU.contig289.17	evm.TU.contig484.6	evm.TU.contig8.27	evm.TU.contig221.109	evm.TU.contig420.48	evm.TU.contig519.53	evm.TU.contig455.38	evm.TU.contig195.130	evm.TU.contig126.45	evm.TU.contig583.65	evm.TU.contig78.59	evm.TU.contig44.15
		evm.TU.contig93.23	evm.TU.contig507.23	evm.TU.contig522.1515	evm.TU.contig522.295	evm.TU.contig34.161	evm.TU.contig64.249	evm.TU.contig522.393	evm.TU.contig515.201	evm.TU.contig244.40	evm.TU.contig417.15	evm.TU.contig507.352	evm.TU.contig193.393	evm.TU.contig64.367	evm.TU.contig370.229	evm.TU.contig522.1631
		evm.TU.contig289.102	evm.TU.contig507.573	evm.TU.contig515.196	evm.TU.contig62.202	evm.TU.contig530.27	evm.TU.contig579.142	evm.TU.contig310.52	evm.TU.contig598.111	evm.TU.contig458.50	evm.TU.contig97.22	evm.TU.contig593.50	evm.TU.contig455.722	evm.TU.contig64.131	novel.2480	evm.TU.contig559.160
		evm.TU.contig319.32	evm.TU.contig593.134	evm.TU.contig593.136	evm.TU.contig127.36	evm.TU.contig168.574	evm.TU.contig369.13	evm.TU.contig507.23	evm.TU.contig447.177	evm.TU.contig305.21	evm.TU.contig455.146	evm.TU.contig155.82	evm.TU.contig450.22	evm.TU.contig193.441	evm.TU.contig580.203	evm.TU.contig522.1452
		evm.TU.contig273.210	evm.TU.contig280.128	evm.TU.contig412.86	evm.TU.contig300.118	evm.TU.contig228.12	evm.TU.contig78.23	evm.TU.contig458.88	evm.TU.contig507.107	evm.TU.contig375.9	evm.TU.contig89.66	evm.TU.contig94.39	evm.TU.contig305.39	evm.TU.contig420.230	evm.TU.contig168.626	evm.TU.contig127.148
		evm.TU.contig296.8	evm.TU.contig370.152	novel.605	evm.TU.contig559.202	evm.TU.contig64.461	evm.TU.contig280.102	evm.TU.contig357.121	evm.TU.contig515.124	evm.TU.contig451.45	evm.TU.contig308.17	evm.TU.contig507.534	evm.TU.contig600.167	evm.TU.contig15.3	evm.TU.contig193.246	evm.TU.contig458.71
		evm.TU.contig370.24	evm.TU.contig599.26	evm.TU.contig308.70	evm.TU.contig447.73	evm.TU.contig8.17	evm.TU.contig509.240	evm.TU.contig455.501	evm.TU.contig126.53	evm.TU.contig305.39	evm.TU.contig89.11	evm.TU.contig519.6	evm.TU.contig244.21	evm.TU.contig522.932	evm.TU.contig522.1460	evm.TU.contig522.1070
		evm.TU.contig197.246	evm.TU.contig455.272	evm.TU.contig8.30	evm.TU.contig401.3	evm.TU.contig168.678	evm.TU.contig305.51	evm.TU.contig340.50	evm.TU.contig64.317	evm.TU.contig310.52	evm.TU.contig252.84	evm.TU.contig412.101	evm.TU.contig280.65	evm.TU.contig140.22	evm.TU.contig522.1682	evm.TU.contig600.196
		evm.TU.contig87.164	evm.TU.contig305.250	evm.TU.contig193.186	evm.TU.contig600.122	evm.TU.contig273.226	evm.TU.contig106.266	evm.TU.contig140.61	evm.TU.contig357.605	evm.TU.contig580.103	evm.TU.contig591.136	evm.TU.contig126.303	novel.2288	evm.TU.contig412.68	evm.TU.contig522.206	evm.TU.contig515.61
		evm.TU.contig126.73	evm.TU.contig600.4	evm.TU.contig195.232	evm.TU.contig273.33	evm.TU.contig193.229	evm.TU.contig269.19	evm.TU.contig450.74	evm.TU.contig509.123	evm.TU.contig61.85	evm.TU.contig61.234	evm.TU.contig593.122	evm.TU.contig48.16	evm.TU.contig591.10	evm.TU.contig522.46	evm.TU.contig455.108
		evm.TU.contig480.22	evm.TU.contig94.78	evm.TU.contig522.1121	evm.TU.contig87.164	evm.TU.contig64.73	evm.TU.contig87.201	evm.TU.contig458.9	evm.TU.contig580.54	evm.TU.contig432.112	evm.TU.contig139.44	evm.TU.contig195.196	evm.TU.contig106.133	evm.TU.contig34.62	novel.2085	evm.TU.contig252.80
		evm.TU.contig370.118	evm.TU.contig480.22	evm.TU.contig522.704	evm.TU.contig8.30	evm.TU.contig509.196	evm.TU.contig126.256	novel.1838	evm.TU.contig522.1395	evm.TU.contig228.12	evm.TU.contig522.350	evm.TU.contig62.24	evm.TU.contig321.19	evm.TU.contig97.130	evm.TU.contig593.95	evm.TU.contig358.5
		evm.TU.contig193.138	novel.605	evm.TU.contig370.307	evm.TU.contig507.141	evm.TU.contig515.166	evm.TU.contig455.552	evm.TU.contig87.186	evm.TU.contig87.186	novel.2288	evm.TU.contig94.93	evm.TU.contig168.389	evm.TU.contig363.45	evm.TU.contig221.63	evm.TU.contig442.54	evm.TU.contig75.93
		evm.TU.contig598.111	evm.TU.contig184.145	evm.TU.contig312.25	evm.TU.contig139.38	evm.TU.contig106.231	evm.TU.contig221.110	evm.TU.contig507.336	evm.TU.contig579.53	evm.TU.contig37.50	evm.TU.contig64.137	evm.TU.contig522.612	evm.TU.contig75.97	evm.TU.contig305.288	evm.TU.contig54.38	evm.TU.contig522.612
		evm.TU.contig36.61	evm.TU.contig370.280	evm.TU.contig493.36	evm.TU.contig600.5	evm.TU.contig155.51	evm.TU.contig312.32	evm.TU.contig602.27	evm.TU.contig321.48	evm.TU.contig87.248	evm.TU.contig357.378	novel.537	evm.TU.contig217.53	evm.TU.contig400.7	evm.TU.contig193.594	evm.TU.contig435.45
		evm.TU.contig583.94	evm.TU.contig586.13	evm.TU.contig459.90	evm.TU.contig168.678	evm.TU.contig87.212	evm.TU.contig412.41	evm.TU.contig62.109	evm.TU.contig549.77	evm.TU.contig336.74	evm.TU.contig75.13	evm.TU.contig323.24	evm.TU.contig1.2	evm.TU.contig455.426	evm.TU.contig221.64	evm.TU.contig515.266
		evm.TU.contig538.64	evm.TU.contig51.54	evm.TU.contig564.98	evm.TU.contig106.32	evm.TU.contig299.37	evm.TU.contig559.98	evm.TU.contig459.132	evm.TU.contig195.148	evm.TU.contig593.50	evm.TU.contig206.290	evm.TU.contig515.238	evm.TU.contig206.192	evm.TU.contig126.454	novel.2529	evm.TU.contig438.1
		evm.TU.contig97.115	evm.TU.contig34.136	evm.TU.contig116.61	evm.TU.contig455.665	evm.TU.contig168.494	evm.TU.contig87.256	evm.TU.contig155.278	evm.TU.contig412.72	evm.TU.contig447.216	evm.TU.contig432.108	evm.TU.contig507.164	evm.TU.contig51.112	evm.TU.contig62.265	evm.TU.contig217.66	evm.TU.contig64.131
		evm.TU.contig312.21	evm.TU.contig168.120	evm.TU.contig195.306	evm.TU.contig300.260	evm.TU.contig206.119	evm.TU.contig535.50	evm.TU.contig370.259	evm.TU.contig168.416	evm.TU.contig522.293	evm.TU.contig483.6	evm.TU.contig459.127	evm.TU.contig509.258	evm.TU.contig458.71	evm.TU.contig563.20	evm.TU.contig522.1519
		evm.TU.contig280.124	evm.TU.contig455.547	evm.TU.contig195.314	evm.TU.contig515.12	evm.TU.contig94.91	evm.TU.contig357.180	evm.TU.contig305.248	evm.TU.contig593.22	evm.TU.contig103.8	evm.TU.contig87.16	evm.TU.contig559.37	evm.TU.contig593.163	evm.TU.contig62.109	evm.TU.contig265.57	evm.TU.contig432.109
		evm.TU.contig61.204	evm.TU.contig67.2	evm.TU.contig455.109	evm.TU.contig459.109	evm.TU.contig139.156	evm.TU.contig522.1354	evm.TU.contig299.36	evm.TU.contig289.53	evm.TU.contig357.192	evm.TU.contig455.584	novel.785	evm.TU.contig319.32	evm.TU.contig87.31	evm.TU.contig168.697	evm.TU.contig455.426
		evm.TU.contig451.45	evm.TU.contig522.1614	evm.TU.contig239.184	evm.TU.contig299.21	evm.TU.contig378.133	evm.TU.contig507.194	evm.TU.contig64.315	evm.TU.contig206.320	novel.1448	evm.TU.contig64.155	evm.TU.contig420.133	evm.TU.contig204.26	evm.TU.contig110.27	evm.TU.contig559.88	evm.TU.contig305.412
		evm.TU.contig312.25	evm.TU.contig7.7	evm.TU.contig378.133	evm.TU.contig206.282	evm.TU.contig480.55	evm.TU.contig450.54	evm.TU.contig106.32	evm.TU.contig515.122	evm.TU.contig139.88	evm.TU.contig64.156	evm.TU.contig305.454	evm.TU.contig195.155	evm.TU.contig168.245	evm.TU.contig64.275	evm.TU.contig509.66
		evm.TU.contig252.156	evm.TU.contig321.40	evm.TU.contig140.34	evm.TU.contig168.336	evm.TU.contig387.7	evm.TU.contig526.28	evm.TU.contig97.191	evm.TU.contig299.37	evm.TU.contig126.53	evm.TU.contig300.10	evm.TU.contig106.165	evm.TU.contig531.39	evm.TU.contig76.5	evm.TU.contig62.174	evm.TU.contig34.61
		evm.TU.contig451.70	evm.TU.contig193.229	evm.TU.contig522.1304	evm.TU.contig36.61	evm.TU.contig87.161	evm.TU.contig508.32	evm.TU.contig327.7	evm.TU.contig305.39	evm.TU.contig155.49	evm.TU.contig593.35	evm.TU.contig455.146	evm.TU.contig459.136	evm.TU.contig88.51	evm.TU.contig155.212	evm.TU.contig591.98
		evm.TU.contig455.496	evm.TU.contig357.579	evm.TU.contig527.135	evm.TU.contig62.153	evm.TU.contig239.194	evm.TU.contig178.22	evm.TU.contig155.49	evm.TU.contig97.83	evm.TU.contig305.37	evm.TU.contig370.397	evm.TU.contig378.133	evm.TU.contig305.21	evm.TU.contig64.137	evm.TU.contig455.584	evm.TU.contig127.79
		evm.TU.contig239.194	evm.TU.contig155.10	evm.TU.contig522.326	evm.TU.contig168.245	evm.TU.contig193.115	evm.TU.contig317.62	evm.TU.contig8.143	evm.TU.contig369.150	evm.TU.contig280.3	evm.TU.contig195.165	evm.TU.contig587.46	evm.TU.contig507.375	evm.TU.contig522.1452	evm.TU.contig199.47	evm.TU.contig233.46
		evm.TU.contig244.207	evm.TU.contig87.240	evm.TU.contig98.25	evm.TU.contig168.494	evm.TU.contig600.5	evm.TU.contig215.13	evm.TU.contig168.106	evm.TU.contig299.36	evm.TU.contig579.142	evm.TU.contig239.110	evm.TU.contig564.91	evm.TU.contig206.227	evm.TU.contig351.24	evm.TU.contig455.567	evm.TU.contig37.61
		evm.TU.contig139.38	evm.TU.contig530.27	evm.TU.contig193.138	evm.TU.contig64.126	evm.TU.contig564.39	evm.TU.contig269.20	evm.TU.contig522.809	evm.TU.contig62.247	evm.TU.contig48.63	evm.TU.contig126.19	evm.TU.contig509.305	evm.TU.contig591.69	evm.TU.contig608.8	novel.1662	evm.TU.contig64.153
		evm.TU.contig432.132	evm.TU.contig509.163	evm.TU.contig28.19	evm.TU.contig319.32	evm.TU.contig106.208	evm.TU.contig312.21	evm.TU.contig216.5	evm.TU.contig206.136	evm.TU.contig97.190	evm.TU.contig490.14	evm.TU.contig507.122	evm.TU.contig168.671	evm.TU.contig61.249	novel.2527	evm.TU.contig193.441
		evm.TU.contig69.8	evm.TU.contig593.115	evm.TU.contig126.73	evm.TU.contig357.248	evm.TU.contig370.301	evm.TU.contig168.354	evm.TU.contig459.93	evm.TU.contig230.42	evm.TU.contig127.30	evm.TU.contig64.150	evm.TU.contig280.56	evm.TU.contig87.161	evm.TU.contig325.11	novel.2338	evm.TU.contig126.501
		evm.TU.contig549.87	evm.TU.contig566.19	evm.TU.contig51.43	evm.TU.contig195.314	evm.TU.contig600.122	evm.TU.contig168.201	evm.TU.contig8.197	evm.TU.contig280.3	evm.TU.contig168.171	evm.TU.contig34.57	evm.TU.contig51.45	evm.TU.contig420.28	evm.TU.contig515.266	evm.TU.contig94.37	evm.TU.contig75.64
		evm.TU.contig184.58	evm.TU.contig522.728	evm.TU.contig199.10	evm.TU.contig155.51	evm.TU.contig587.51	evm.TU.contig43.17	evm.TU.contig447.177	evm.TU.contig126.21	evm.TU.contig420.38	evm.TU.contig507.141	evm.TU.contig531.36	evm.TU.contig244.203	evm.TU.contig201.24	evm.TU.contig195.172	evm.TU.contig378.49
		evm.TU.contig126.517	evm.TU.contig538.54	evm.TU.contig155.127	evm.TU.contig168.273	evm.TU.contig75.97	evm.TU.contig351.63	novel.571	evm.TU.contig417.8	evm.TU.contig195.124	evm.TU.contig213.8	evm.TU.contig468.38	evm.TU.contig64.294	evm.TU.contig522.33	evm.TU.contig538.33	evm.TU.contig8.16
		evm.TU.contig206.282	evm.TU.contig412.77	evm.TU.contig406.47	evm.TU.contig593.72	evm.TU.contig539.8	evm.TU.contig289.154	evm.TU.contig350.29	evm.TU.contig197.253	evm.TU.contig37.74	evm.TU.contig56.75	evm.TU.contig193.457	novel.2547	evm.TU.contig538.45	evm.TU.contig168.307	evm.TU.contig507.589
		evm.TU.contig600.5	evm.TU.contig64.199	evm.TU.contig455.548	evm.TU.contig107.10	evm.TU.contig507.571	evm.TU.contig602.27	evm.TU.contig305.381	evm.TU.contig522.975	evm.TU.contig64.315	evm.TU.contig168.559	evm.TU.contig579.198	evm.TU.contig168.354	evm.TU.contig64.349	evm.TU.contig199.46	evm.TU.contig358.64
		evm.TU.contig139.282	evm.TU.contig305.137	evm.TU.contig370.328	evm.TU.contig455.430	evm.TU.contig305.152	evm.TU.contig106.145	evm.TU.contig559.70	evm.TU.contig106.22	evm.TU.contig395.118	evm.TU.contig244.162	evm.TU.contig239.178	evm.TU.contig522.285	evm.TU.contig522.1609	evm.TU.contig273.358	evm.TU.contig246.5
		evm.TU.contig193.345	evm.TU.contig168.213	evm.TU.contig168.678	evm.TU.contig37.50	evm.TU.contig233.199	evm.TU.contig305.436	evm.TU.contig515.124	evm.TU.contig459.73	evm.TU.contig184.65	evm.TU.contig459.142	evm.TU.contig168.67	evm.TU.contig299.16	evm.TU.contig269.86	evm.TU.contig64.211	evm.TU.contig193.262
		evm.TU.contig193.186	evm.TU.contig206.145	evm.TU.contig522.1609	evm.TU.contig452.4	evm.TU.contig155.278	evm.TU.contig51.170	evm.TU.contig168.538	evm.TU.contig131.18	evm.TU.contig195.295	evm.TU.contig221.64	evm.TU.contig321.40	evm.TU.contig522.505	evm.TU.contig559.160	evm.TU.contig600.176	evm.TU.contig151.16
		evm.TU.contig459.73	evm.TU.contig200.1	evm.TU.contig62.153	novel.1720	evm.TU.contig28.18	evm.TU.contig522.1187	evm.TU.contig507.57	evm.TU.contig97.93	evm.TU.contig126.45	evm.TU.contig363.45	evm.TU.contig289.54	evm.TU.contig168.240	evm.TU.contig222.47	evm.TU.contig478.5	evm.TU.contig580.145
		evm.TU.contig299.33	evm.TU.contig116.33	evm.TU.contig522.173	evm.TU.contig455.255	evm.TU.contig300.63	evm.TU.contig507.279	evm.TU.contig233.70	evm.TU.contig357.192	evm.TU.contig522.1436	evm.TU.contig75.65	evm.TU.contig168.559	evm.TU.contig227.11	evm.TU.contig217.53	novel.537	evm.TU.contig217.194
		evm.TU.contig535.20	evm.TU.contig519.6	evm.TU.contig593.64	evm.TU.contig451.70	evm.TU.contig69.74	evm.TU.contig357.301	evm.TU.contig168.277	evm.TU.contig222.197	evm.TU.contig126.112	evm.TU.contig370.21	evm.TU.contig357.616	evm.TU.contig420.38	evm.TU.contig300.139	novel.2547	evm.TU.contig480.16
		evm.TU.contig351.63	evm.TU.contig289.154	evm.TU.contig522.788	evm.TU.contig195.306	evm.TU.contig522.1667	evm.TU.contig522.755	evm.TU.contig217.101	evm.TU.contig593.171	evm.TU.contig507.507	evm.TU.contig370.373	evm.TU.contig134.158	evm.TU.contig232.60	evm.TU.contig591.98	evm.TU.contig325.3	evm.TU.contig64.283
		evm.TU.contig168.239	evm.TU.contig522.1609	evm.TU.contig7.4	evm.TU.contig522.658	evm.TU.contig75.83	evm.TU.contig8.115	evm.TU.contig300.206	evm.TU.contig357.218	evm.TU.contig193.395	evm.TU.contig197.256	evm.TU.contig155.44	evm.TU.contig370.397	evm.TU.contig48.49	evm.TU.contig580.30	evm.TU.contig195.168
		evm.TU.contig357.43	evm.TU.contig8.30	evm.TU.contig593.45	evm.TU.contig370.328	evm.TU.contig69.63	evm.TU.contig168.416	novel.1445	evm.TU.contig233.419	evm.TU.contig62.185	evm.TU.contig593.58	evm.TU.contig358.79	evm.TU.contig507.161	evm.TU.contig75.76	novel.409	evm.TU.contig497.4
		novel.1838	evm.TU.contig522.931	novel.240	evm.TU.contig522.657	evm.TU.contig587.65	evm.TU.contig233.70	evm.TU.contig308.17	evm.TU.contig357.413	evm.TU.contig140.45	evm.TU.contig330.16	evm.TU.contig580.88	evm.TU.contig522.1197	evm.TU.contig579.110	evm.TU.contig317.99	evm.TU.contig64.137
		evm.TU.contig369.44	evm.TU.contig455.651	evm.TU.contig357.321	evm.TU.contig257.5	evm.TU.contig447.185	evm.TU.contig8.167	evm.TU.contig126.486	evm.TU.contig442.31	evm.TU.contig31.13	novel.1920	evm.TU.contig420.134	evm.TU.contig222.174	evm.TU.contig522.1360	evm.TU.contig168.640	evm.TU.contig299.18
		evm.TU.contig507.336	evm.TU.contig564.54	evm.TU.contig193.207	evm.TU.contig507.303	evm.TU.contig564.45	evm.TU.contig126.399	evm.TU.contig323.20	evm.TU.contig193.395	evm.TU.contig522.1670	evm.TU.contig455.702	evm.TU.contig168.13	evm.TU.contig497.5	evm.TU.contig458.76	novel.1076	evm.TU.contig455.300
		evm.TU.contig522.1515	evm.TU.contig340.93	evm.TU.contig317.20	evm.TU.contig87.272	evm.TU.contig184.248	novel.455	evm.TU.contig168.544	evm.TU.contig522.1336	evm.TU.contig581.6	evm.TU.contig455.575	evm.TU.contig344.2	evm.TU.contig522.558	evm.TU.contig62.122	evm.TU.contig459.105	evm.TU.contig48.112
		evm.TU.contig34.161	evm.TU.contig273.262	evm.TU.contig88.51	evm.TU.contig244.78	evm.TU.contig289.17	evm.TU.contig357.654	evm.TU.contig168.639	evm.TU.contig106.231	novel.2547	evm.TU.contig28.29	evm.TU.contig395.77	evm.TU.contig126.454	evm.TU.contig252.144	evm.TU.contig369.48	evm.TU.contig580.88
		evm.TU.contig455.693	evm.TU.contig522.1418	evm.TU.contig280.86	evm.TU.contig522.326	evm.TU.contig583.65	evm.TU.contig522.1557	evm.TU.contig522.1557	evm.TU.contig509.240	evm.TU.contig538.51	evm.TU.contig95.42	evm.TU.contig593.47	evm.TU.contig522.932	evm.TU.contig538.50	evm.TU.contig522.1141	evm.TU.contig184.85
		evm.TU.contig507.303	evm.TU.contig447.176	evm.TU.contig593.115	evm.TU.contig480.101	evm.TU.contig222.21	evm.TU.contig370.259	evm.TU.contig545.25	evm.TU.contig168.544	evm.TU.contig455.609	evm.TU.contig233.330	evm.TU.contig519.31	evm.TU.contig573.1	evm.TU.contig239.70	evm.TU.contig310.46	novel.2814
		evm.TU.contig126.166	evm.TU.contig289.99	evm.TU.contig530.26	evm.TU.contig168.558	evm.TU.contig581.6	novel.145	evm.TU.contig244.40	evm.TU.contig524.3	evm.TU.contig139.282	novel.571	evm.TU.contig593.22	evm.TU.contig327.3	evm.TU.contig51.42	evm.TU.contig549.35	evm.TU.contig593.64
		evm.TU.contig155.10	evm.TU.contig155.126	evm.TU.contig357.310	evm.TU.contig515.229	evm.TU.contig140.34	novel.3115	novel.1841	evm.TU.contig424.9	evm.TU.contig252.156	evm.TU.contig370.62	evm.TU.contig273.33	evm.TU.contig195.166	evm.TU.contig273.59	evm.TU.contig75.113	evm.TU.contig233.406
		evm.TU.contig515.255	evm.TU.contig564.39	evm.TU.contig248.4	evm.TU.contig369.144	evm.TU.contig433.81	evm.TU.contig233.131	novel.2576	evm.TU.contig64.443	evm.TU.contig75.13	evm.TU.contig305.25	evm.TU.contig579.144	evm.TU.contig75.39	evm.TU.contig336.91	evm.TU.contig64.359	evm.TU.contig580.79
		evm.TU.contig87.109	evm.TU.contig98.25	evm.TU.contig221.99	evm.TU.contig69.74	evm.TU.contig187.4	evm.TU.contig252.96	evm.TU.contig106.101	evm.TU.contig493.49	evm.TU.contig168.539	evm.TU.contig580.180	evm.TU.contig199.70	evm.TU.contig87.131	evm.TU.contig455.515	evm.TU.contig507.16	evm.TU.contig201.24
		evm.TU.contig64.199	evm.TU.contig197.22	evm.TU.contig370.469	evm.TU.contig580.88	evm.TU.contig455.478	evm.TU.contig455.44	evm.TU.contig507.384	evm.TU.contig51.104	evm.TU.contig487.53	evm.TU.contig579.142	evm.TU.contig184.47	evm.TU.contig76.5	evm.TU.contig195.18	evm.TU.contig130.8	evm.TU.contig197.24
		evm.TU.contig480.101	evm.TU.contig522.1323	evm.TU.contig206.282	evm.TU.contig126.73	evm.TU.contig232.28	evm.TU.contig598.8	evm.TU.contig64.17	novel.455	evm.TU.contig598.12	novel.1636	evm.TU.contig515.52	evm.TU.contig420.230	evm.TU.contig511.12	evm.TU.contig195.239	evm.TU.contig522.256
		evm.TU.contig206.32	evm.TU.contig116.51	evm.TU.contig273.163	evm.TU.contig515.39	evm.TU.contig490.5	evm.TU.contig155.61	evm.TU.contig87.48	evm.TU.contig193.362	evm.TU.contig193.192	evm.TU.contig459.134	evm.TU.contig593.162	evm.TU.contig51.131	evm.TU.contig127.79	evm.TU.contig29.3	evm.TU.contig233.382
		evm.TU.contig193.362	evm.TU.contig95.22	evm.TU.contig459.41	evm.TU.contig522.1385	novel.1920	evm.TU.contig378.123	evm.TU.contig313.28	evm.TU.contig299.41	evm.TU.contig34.126	novel.1872	evm.TU.contig36.6	evm.TU.contig522.680	evm.TU.contig34.61	evm.TU.contig527.144	evm.TU.contig522.761
		evm.TU.contig64.229	evm.TU.contig239.110	evm.TU.contig357.341	evm.TU.contig140.34	evm.TU.contig522.971	evm.TU.contig78.19	evm.TU.contig522.538	evm.TU.contig357.598	evm.TU.contig259.9	evm.TU.contig549.77	evm.TU.contig507.197	evm.TU.contig509.169	evm.TU.contig522.734	evm.TU.contig522.457	evm.TU.contig433.49
		evm.TU.contig522.1180	evm.TU.contig317.118	evm.TU.contig375.14	evm.TU.contig28.18	evm.TU.contig195.280	evm.TU.contig522.504	evm.TU.contig195.288	evm.TU.contig244.207	evm.TU.contig599.26	evm.TU.contig357.228	evm.TU.contig412.21	evm.TU.contig591.13	evm.TU.contig118.4	evm.TU.contig28.26	evm.TU.contig455.34
		evm.TU.contig168.558	evm.TU.contig522.186	evm.TU.contig444.74	evm.TU.contig51.70	evm.TU.contig515.39	evm.TU.contig97.115	evm.TU.contig87.235	evm.TU.contig312.26	evm.TU.contig420.101	evm.TU.contig206.275	evm.TU.contig233.309	evm.TU.contig222.21	evm.TU.contig412.18	evm.TU.contig197.195	evm.TU.contig524.8
		evm.TU.contig300.43	evm.TU.contig522.735	evm.TU.contig126.240	evm.TU.contig280.86	evm.TU.contig444.74	evm.TU.contig126.19	evm.TU.contig197.251	evm.TU.contig273.226	evm.TU.contig509.123	evm.TU.contig233.407	evm.TU.contig97.190	evm.TU.contig116.93	evm.TU.contig483.10	evm.TU.contig213.31	evm.TU.contig134.158
		evm.TU.contig94.18	evm.TU.contig531.37	evm.TU.contig370.225	novel.1019	evm.TU.contig370.307	evm.TU.contig168.120	evm.TU.contig321.53	evm.TU.contig244.198	evm.TU.contig455.84	evm.TU.contig87.68	evm.TU.contig201.28	novel.2976	evm.TU.contig586.6	evm.TU.contig455.285	evm.TU.contig593.226
		evm.TU.contig522.1529	evm.TU.contig522.1652	evm.TU.contig126.396	evm.TU.contig312.25	evm.TU.contig583.94	evm.TU.contig269.78	evm.TU.contig369.13	evm.TU.contig459.132	evm.TU.contig299.37	evm.TU.contig34.77	evm.TU.contig357.70	evm.TU.contig522.989	evm.TU.contig581.6	evm.TU.contig339.41	evm.TU.contig507.263
		evm.TU.contig64.261	evm.TU.contig280.86	evm.TU.contig323.44	evm.TU.contig564.91	evm.TU.contig156.21	evm.TU.contig524.3	evm.TU.contig39.36	evm.TU.contig455.309	evm.TU.contig126.458	evm.TU.contig455.669	evm.TU.contig168.684	evm.TU.contig522.351	evm.TU.contig8.16	evm.TU.contig97.84	evm.TU.contig300.139
		evm.TU.contig522.326	evm.TU.contig305.219	evm.TU.contig195.231	evm.TU.contig222.174	evm.TU.contig455.16	evm.TU.contig579.9	evm.TU.contig300.10	evm.TU.contig155.131	novel.1445	evm.TU.contig62.180	evm.TU.contig233.476	evm.TU.contig412.68	evm.TU.contig582.9	novel.565	evm.TU.contig289.107
		evm.TU.contig273.225	evm.TU.contig591.69	evm.TU.contig299.47	evm.TU.contig195.61	evm.TU.contig480.101	evm.TU.contig269.49	novel.1164	evm.TU.contig323.24	evm.TU.contig64.461	evm.TU.contig375.19	evm.TU.contig233.438	novel.1040	evm.TU.contig44.15	novel.691	novel.1920
		evm.TU.contig509.204	evm.TU.contig312.25	evm.TU.contig200.1	evm.TU.contig222.117	evm.TU.contig106.65	evm.TU.contig583.157	evm.TU.contig308.98	evm.TU.contig493.85	evm.TU.contig579.64	evm.TU.contig530.56	evm.TU.contig146.11	evm.TU.contig580.125	evm.TU.contig522.578	evm.TU.contig222.65	evm.TU.contig193.183
		evm.TU.contig580.121	evm.TU.contig62.59	evm.TU.contig369.44	evm.TU.contig369.186	evm.TU.contig312.25	evm.TU.contig559.85	evm.TU.contig455.537	evm.TU.contig397.3	evm.TU.contig300.10	evm.TU.contig336.58	evm.TU.contig127.42	evm.TU.contig455.455	evm.TU.contig64.153	evm.TU.contig140.45	evm.TU.contig70.11
		evm.TU.contig357.387	evm.TU.contig64.324	evm.TU.contig75.74	evm.TU.contig447.209	evm.TU.contig522.1573	evm.TU.contig508.28	evm.TU.contig94.91	evm.TU.contig522.809	evm.TU.contig87.161	evm.TU.contig168.657	evm.TU.contig358.60	evm.TU.contig515.21	evm.TU.contig134.49	evm.TU.contig182.6	evm.TU.contig387.3
		evm.TU.contig28.28	evm.TU.contig357.218	evm.TU.contig75.50	evm.TU.contig587.65	evm.TU.contig412.41	evm.TU.contig515.132	evm.TU.contig414.5	evm.TU.contig126.220	evm.TU.contig106.145	novel.308	evm.TU.contig455.26	evm.TU.contig593.25	evm.TU.contig216.5	evm.TU.contig507.500	evm.TU.contig60.49
		evm.TU.contig369.87	evm.TU.contig591.14	evm.TU.contig155.126	evm.TU.contig432.108	evm.TU.contig317.56	evm.TU.contig435.41	evm.TU.contig598.12	evm.TU.contig126.112	evm.TU.contig455.552	evm.TU.contig106.23	evm.TU.contig221.140	evm.TU.contig455.663	evm.TU.contig580.79	evm.TU.contig126.7	evm.TU.contig480.63
		evm.TU.contig61.236	novel.1622	evm.TU.contig217.39	evm.TU.contig305.250	evm.TU.contig363.6	evm.TU.contig168.580	evm.TU.contig244.207	evm.TU.contig140.69	evm.TU.contig64.423	evm.TU.contig93.22	evm.TU.contig455.702	evm.TU.contig405.11	evm.TU.contig455.626	evm.TU.contig205.61	evm.TU.contig487.91
		evm.TU.contig168.173	evm.TU.contig522.282	evm.TU.contig507.587	evm.TU.contig305.341	evm.TU.contig447.177	evm.TU.contig522.75	evm.TU.contig106.160	evm.TU.contig317.157	evm.TU.contig420.123	evm.TU.contig62.182	evm.TU.contig530.56	evm.TU.contig522.321	evm.TU.contig273.16	evm.TU.contig559.143	evm.TU.contig583.175
		evm.TU.contig459.40	evm.TU.contig184.259	evm.TU.contig508.61	evm.TU.contig248.4	evm.TU.contig75.13	novel.1351	evm.TU.contig289.154	evm.TU.contig459.25	evm.TU.contig600.172	novel.1793	evm.TU.contig508.28	evm.TU.contig43.17	evm.TU.contig522.791	novel.2950	evm.TU.contig86.10
		evm.TU.contig522.712	evm.TU.contig221.160	evm.TU.contig507.303	evm.TU.contig305.37	evm.TU.contig370.245	evm.TU.contig455.309	evm.TU.contig193.521	evm.TU.contig156.4	evm.TU.contig321.82	evm.TU.contig370.211	evm.TU.contig213.7	evm.TU.contig319.16	evm.TU.contig1.2	evm.TU.contig222.34	evm.TU.contig61.65
		evm.TU.contig432.172	evm.TU.contig36.61	evm.TU.contig237.10	evm.TU.contig134.161	evm.TU.contig305.250	evm.TU.contig300.274	evm.TU.contig420.134	evm.TU.contig522.671	evm.TU.contig155.282	evm.TU.contig233.93	evm.TU.contig131.40	evm.TU.contig519.57	evm.TU.contig561.6	evm.TU.contig447.101	evm.TU.contig56.69
		evm.TU.contig455.109	evm.TU.contig300.85	evm.TU.contig421.17	evm.TU.contig566.41	evm.TU.contig206.282	evm.TU.contig357.369	evm.TU.contig252.84	evm.TU.contig94.91	evm.TU.contig233.204	evm.TU.contig69.10	evm.TU.contig29.3	evm.TU.contig300.82	evm.TU.contig51.131	evm.TU.contig121.3	evm.TU.contig455.355
		novel.2576	evm.TU.contig280.56	evm.TU.contig308.17	evm.TU.contig126.499	evm.TU.contig515.212	evm.TU.contig69.28	evm.TU.contig289.125	evm.TU.contig193.330	evm.TU.contig61.97	evm.TU.contig140.61	evm.TU.contig378.36	evm.TU.contig369.84	evm.TU.contig432.109	evm.TU.contig244.176	evm.TU.contig600.101
		evm.TU.contig299.34	evm.TU.contig600.122	evm.TU.contig134.130	evm.TU.contig522.706	evm.TU.contig64.423	novel.2238	evm.TU.contig168.371	evm.TU.contig168.145	evm.TU.contig507.336	novel.1488	evm.TU.contig197.241	evm.TU.contig193.321	evm.TU.contig97.192	evm.TU.contig480.35	novel.198
		evm.TU.contig126.112	evm.TU.contig370.378	evm.TU.contig431.7	evm.TU.contig357.310	evm.TU.contig412.9	evm.TU.contig116.56	evm.TU.contig369.52	evm.TU.contig350.29	evm.TU.contig269.49	evm.TU.contig405.17	evm.TU.contig566.8	evm.TU.contig497.8	evm.TU.contig593.64	evm.TU.contig559.58	evm.TU.contig273.291
		evm.TU.contig455.518	evm.TU.contig459.134	evm.TU.contig515.292	evm.TU.contig564.98	evm.TU.contig564.98	evm.TU.contig559.192	evm.TU.contig480.150	evm.TU.contig233.423	evm.TU.contig168.415	evm.TU.contig483.7	evm.TU.contig97.84	evm.TU.contig538.45	evm.TU.contig357.22	evm.TU.contig527.177	evm.TU.contig206.188
		evm.TU.contig193.192	novel.2238	evm.TU.contig325.17	evm.TU.contig357.532	evm.TU.contig514.25	evm.TU.contig232.21	evm.TU.contig75.55	evm.TU.contig509.227	evm.TU.contig587.66	evm.TU.contig490.10	evm.TU.contig195.11	evm.TU.contig8.148	evm.TU.contig438.1	evm.TU.contig94.97	novel.974
		evm.TU.contig69.74	evm.TU.contig51.79	evm.TU.contig64.7	evm.TU.contig357.225	evm.TU.contig308.70	evm.TU.contig450.78	evm.TU.contig559.89	evm.TU.contig588.4	evm.TU.contig300.63	evm.TU.contig87.235	evm.TU.contig378.16	evm.TU.contig591.10	evm.TU.contig37.61	evm.TU.contig370.230	evm.TU.contig139.248
		novel.61	evm.TU.contig265.26	evm.TU.contig51.70	evm.TU.contig273.163	evm.TU.contig168.10	evm.TU.contig168.389	evm.TU.contig75.13	evm.TU.contig507.418	evm.TU.contig236.3	evm.TU.contig168.544	evm.TU.contig593.6	evm.TU.contig564.129	evm.TU.contig357.356	evm.TU.contig522.204	evm.TU.contig197.87
		evm.TU.contig507.324	evm.TU.contig455.702	evm.TU.contig507.560	evm.TU.contig233.167	evm.TU.contig478.27	evm.TU.contig93.28	novel.2545	evm.TU.contig527.177	evm.TU.contig464.24	evm.TU.contig269.91	evm.TU.contig509.205	evm.TU.contig290.24	evm.TU.contig94.103	evm.TU.contig168.628	evm.TU.contig39.9
		evm.TU.contig559.70	evm.TU.contig447.73	evm.TU.contig522.1487	evm.TU.contig507.573	evm.TU.contig184.240	evm.TU.contig559.70	evm.TU.contig102.2	evm.TU.contig280.82	evm.TU.contig232.28	evm.TU.contig388.41	evm.TU.contig126.285	evm.TU.contig526.35	evm.TU.contig579.100	evm.TU.contig168.524	novel.2521
		evm.TU.contig76.2	evm.TU.contig221.140	novel.3210	evm.TU.contig233.309	evm.TU.contig126.73	evm.TU.contig375.38	evm.TU.contig233.406	evm.TU.contig519.37	evm.TU.contig522.1556	evm.TU.contig168.183	evm.TU.contig509.174	evm.TU.contig522.577	evm.TU.contig8.148	evm.TU.contig87.39	evm.TU.contig195.18
		evm.TU.contig217.45	evm.TU.contig305.237	evm.TU.contig459.40	evm.TU.contig193.138	evm.TU.contig116.61	evm.TU.contig126.220	evm.TU.contig444.74	evm.TU.contig317.66	evm.TU.contig424.9	evm.TU.contig515.80	evm.TU.contig193.212	evm.TU.contig508.92	evm.TU.contig126.237	evm.TU.contig375.35	evm.TU.contig458.73
		evm.TU.contig289.99	evm.TU.contig593.162	evm.TU.contig531.44	evm.TU.contig593.64	evm.TU.contig155.144	evm.TU.contig75.90	evm.TU.contig522.1556	evm.TU.contig522.1554	evm.TU.contig155.134	evm.TU.contig300.12	evm.TU.contig64.324	evm.TU.contig351.24	evm.TU.contig66.19	novel.2381	evm.TU.contig197.195
		evm.TU.contig357.79	evm.TU.contig39.51	evm.TU.contig36.61	evm.TU.contig515.7	evm.TU.contig265.23	evm.TU.contig507.336	evm.TU.contig56.7	evm.TU.contig106.32	evm.TU.contig447.185	evm.TU.contig591.108	novel.1304	evm.TU.contig87.155	evm.TU.contig206.52	evm.TU.contig340.79	evm.TU.contig370.211
		evm.TU.contig269.49	evm.TU.contig522.1121	evm.TU.contig559.131	evm.TU.contig509.123	evm.TU.contig75.50	evm.TU.contig459.14	evm.TU.contig522.586	evm.TU.contig90.18	evm.TU.contig522.1661	evm.TU.contig95.18	novel.1793	evm.TU.contig587.33	evm.TU.contig524.8	novel.2346	evm.TU.contig269.86
		evm.TU.contig259.9	evm.TU.contig522.388	evm.TU.contig300.103	evm.TU.contig406.47	evm.TU.contig593.134	evm.TU.contig520.3	evm.TU.contig336.58	evm.TU.contig139.282	evm.TU.contig370.259	evm.TU.contig522.1302	evm.TU.contig106.101	evm.TU.contig509.167	evm.TU.contig126.319	evm.TU.contig321.41	evm.TU.contig239.54
		evm.TU.contig34.90	evm.TU.contig357.43	novel.1622	evm.TU.contig126.517	novel.599	evm.TU.contig168.717	evm.TU.contig168.239	evm.TU.contig168.515	evm.TU.contig139.93	evm.TU.contig305.39	evm.TU.contig126.276	evm.TU.contig139.144	evm.TU.contig412.67	evm.TU.contig48.63	evm.TU.contig168.126
		evm.TU.contig515.90	evm.TU.contig514.33	evm.TU.contig370.301	evm.TU.contig155.278	novel.1720	evm.TU.contig184.224	evm.TU.contig144.36	evm.TU.contig205.21	evm.TU.contig139.90	evm.TU.contig233.310	evm.TU.contig598.88	evm.TU.contig217.120	evm.TU.contig195.287	evm.TU.contig126.344	evm.TU.contig389.3
		evm.TU.contig269.87	evm.TU.contig300.103	evm.TU.contig507.145	evm.TU.contig273.35	evm.TU.contig458.73	evm.TU.contig509.204	evm.TU.contig522.755	evm.TU.contig538.51	evm.TU.contig370.75	novel.1677	evm.TU.contig168.558	evm.TU.contig206.98	evm.TU.contig378.117	evm.TU.contig34.60	evm.TU.contig233.206
		evm.TU.contig197.253	evm.TU.contig280.113	novel.875	evm.TU.contig522.936	evm.TU.contig493.47	evm.TU.contig205.27	evm.TU.contig168.697	evm.TU.contig600.172	evm.TU.contig459.25	evm.TU.contig64.160	evm.TU.contig447.101	evm.TU.contig252.59	evm.TU.contig573.1	evm.TU.contig155.251	evm.TU.contig51.166
		evm.TU.contig195.314	evm.TU.contig193.138	evm.TU.contig57.16	evm.TU.contig583.94	evm.TU.contig126.458	evm.TU.contig357.387	evm.TU.contig139.160	evm.TU.contig273.210	evm.TU.contig56.119	evm.TU.contig299.57	evm.TU.contig87.189	evm.TU.contig139.93	evm.TU.contig60.49	evm.TU.contig552.37	evm.TU.contig417.42
		evm.TU.contig233.388	evm.TU.contig507.468	evm.TU.contig321.48	evm.TU.contig432.137	evm.TU.contig281.1	evm.TU.contig139.117	evm.TU.contig363.45	evm.TU.contig193.192	evm.TU.contig230.42	evm.TU.contig64.152	evm.TU.contig206.245	evm.TU.contig566.59	evm.TU.contig452.6	evm.TU.contig420.180	evm.TU.contig244.22
		evm.TU.contig248.4	evm.TU.contig168.717	evm.TU.contig455.600	evm.TU.contig75.50	evm.TU.contig273.263	evm.TU.contig591.52	evm.TU.contig593.45	evm.TU.contig168.559	evm.TU.contig522.592	evm.TU.contig89.21	evm.TU.contig522.1302	novel.3096	evm.TU.contig593.226	evm.TU.contig515.221	novel.2376
		evm.TU.contig522.1304	evm.TU.contig364.6	evm.TU.contig195.308	evm.TU.contig468.38	evm.TU.contig289.82	evm.TU.contig64.242	evm.TU.contig78.74	evm.TU.contig455.270	evm.TU.contig395.55	evm.TU.contig598.90	evm.TU.contig289.113	evm.TU.contig522.1360	evm.TU.contig480.63	evm.TU.contig126.54	evm.TU.contig522.1535
		evm.TU.contig450.121	evm.TU.contig522.1227	evm.TU.contig8.195	evm.TU.contig370.307	evm.TU.contig273.262	evm.TU.contig455.501	novel.1010	evm.TU.contig515.80	evm.TU.contig134.94	evm.TU.contig48.161	evm.TU.contig222.79	evm.TU.contig607.6	evm.TU.contig522.588	evm.TU.contig593.47	evm.TU.contig458.76
		evm.TU.contig334.6	evm.TU.contig370.118	evm.TU.contig449.19	evm.TU.contig95.22	evm.TU.contig593.161	evm.TU.contig106.22	evm.TU.contig126.518	evm.TU.contig168.538	evm.TU.contig327.7	evm.TU.contig197.52	evm.TU.contig507.132	evm.TU.contig335.9	evm.TU.contig64.160	evm.TU.contig110.23	evm.TU.contig64.19
		evm.TU.contig507.411	evm.TU.contig64.242	evm.TU.contig233.317	evm.TU.contig237.10	evm.TU.contig406.47	evm.TU.contig455.49	evm.TU.contig357.683	evm.TU.contig64.315	evm.TU.contig78.85	evm.TU.contig48.112	evm.TU.contig357.220	evm.TU.contig507.523	evm.TU.contig300.82	evm.TU.contig221.15	evm.TU.contig174.4
		evm.TU.contig184.259	evm.TU.contig299.34	evm.TU.contig184.258	evm.TU.contig155.127	evm.TU.contig206.128	evm.TU.contig313.41	evm.TU.contig269.50	evm.TU.contig7.7	evm.TU.contig232.24	novel.1655	evm.TU.contig447.77	evm.TU.contig193.429	evm.TU.contig527.205	evm.TU.contig32.40	evm.TU.contig197.88
		evm.TU.contig217.33	evm.TU.contig134.161	evm.TU.contig593.164	evm.TU.contig522.1487	evm.TU.contig299.21	evm.TU.contig432.30	evm.TU.contig412.62	evm.TU.contig522.783	evm.TU.contig233.46	novel.1855	evm.TU.contig509.166	evm.TU.contig593.6	evm.TU.contig452.36	evm.TU.contig146.11	evm.TU.contig195.229
		evm.TU.contig233.70	evm.TU.contig522.295	evm.TU.contig455.740	evm.TU.contig62.108	evm.TU.contig515.79	evm.TU.contig106.123	evm.TU.contig580.66	novel.1838	evm.TU.contig444.74	evm.TU.contig308.108	evm.TU.contig357.46	evm.TU.contig375.34	evm.TU.contig336.124	evm.TU.contig420.16	evm.TU.contig126.276
		evm.TU.contig116.61	evm.TU.contig88.51	evm.TU.contig522.295	novel.240	evm.TU.contig62.154	evm.TU.contig507.510	evm.TU.contig230.43	evm.TU.contig522.1661	evm.TU.contig522.75	evm.TU.contig305.21	novel.2925	evm.TU.contig507.352	evm.TU.contig508.63	evm.TU.contig522.746	evm.TU.contig520.17
		evm.TU.contig515.229	evm.TU.contig369.51	evm.TU.contig357.361	evm.TU.contig265.65	evm.TU.contig357.310	evm.TU.contig357.548	evm.TU.contig522.1502	evm.TU.contig519.83	evm.TU.contig64.126	evm.TU.contig184.65	evm.TU.contig168.273	evm.TU.contig420.227	evm.TU.contig197.256	evm.TU.contig197.256	evm.TU.contig233.293
		evm.TU.contig587.46	evm.TU.contig507.510	evm.TU.contig522.1621	novel.3210	evm.TU.contig299.36	evm.TU.contig227.30	evm.TU.contig363.49	evm.TU.contig139.257	evm.TU.contig252.96	evm.TU.contig195.288	evm.TU.contig283.4	evm.TU.contig64.194	evm.TU.contig519.63	evm.TU.contig168.498	evm.TU.contig455.662
		evm.TU.contig459.76	evm.TU.contig357.361	evm.TU.contig459.109	evm.TU.contig499.3	evm.TU.contig312.45	novel.1268	evm.TU.contig522.1516	evm.TU.contig300.10	evm.TU.contig420.134	evm.TU.contig195.67	evm.TU.contig126.54	evm.TU.contig239.88	evm.TU.contig193.333	evm.TU.contig126.83	evm.TU.contig195.80
		evm.TU.contig197.251	evm.TU.contig139.191	evm.TU.contig606.34	evm.TU.contig483.5	evm.TU.contig280.26	evm.TU.contig64.163	evm.TU.contig459.65	evm.TU.contig193.79	evm.TU.contig507.438	evm.TU.contig289.117	evm.TU.contig244.139	evm.TU.contig76.37	evm.TU.contig106.133	evm.TU.contig239.232	evm.TU.contig244.45
		evm.TU.contig507.57	evm.TU.contig455.288	evm.TU.contig64.423	evm.TU.contig239.184	evm.TU.contig455.520	evm.TU.contig548.43	evm.TU.contig459.51	evm.TU.contig222.54	evm.TU.contig87.114	evm.TU.contig579.47	evm.TU.contig458.84	evm.TU.contig206.104	evm.TU.contig455.631	evm.TU.contig318.14	evm.TU.contig51.37
		evm.TU.contig265.40	evm.TU.contig87.69	evm.TU.contig507.538	evm.TU.contig507.324	evm.TU.contig593.20	evm.TU.contig168.561	evm.TU.contig509.123	evm.TU.contig206.180	evm.TU.contig273.71	evm.TU.contig244.107	evm.TU.contig369.126	evm.TU.contig62.13	evm.TU.contig522.537	evm.TU.contig593.58	evm.TU.contig233.369
		evm.TU.contig522.971	evm.TU.contig412.41	novel.1514	evm.TU.contig199.10	evm.TU.contig459.40	evm.TU.contig459.166	evm.TU.contig257.5	evm.TU.contig308.10	evm.TU.contig522.530	evm.TU.contig233.405	evm.TU.contig507.544	evm.TU.contig447.77	novel.198	evm.TU.contig64.163	evm.TU.contig522.88
		evm.TU.contig370.152	evm.TU.contig312.45	evm.TU.contig522.628	evm.TU.contig60.52	evm.TU.contig273.201	evm.TU.contig509.170	evm.TU.contig140.34	evm.TU.contig598.12	novel.735	evm.TU.contig451.56	evm.TU.contig217.155	evm.TU.contig233.381	evm.TU.contig593.212	evm.TU.contig583.82	evm.TU.contig458.14
		evm.TU.contig515.79	evm.TU.contig300.138	evm.TU.contig126.518	evm.TU.contig603.21	evm.TU.contig357.248	evm.TU.contig94.17	evm.TU.contig62.186	evm.TU.contig252.156	novel.571	evm.TU.contig357.121	evm.TU.contig206.98	evm.TU.contig34.64	evm.TU.contig593.205	evm.TU.contig370.211	evm.TU.contig299.53
		evm.TU.contig459.130	evm.TU.contig336.69	evm.TU.contig139.56	evm.TU.contig388.39	evm.TU.contig580.68	evm.TU.contig583.150	evm.TU.contig546.1	evm.TU.contig168.420	evm.TU.contig455.387	evm.TU.contig582.5	evm.TU.contig215.13	evm.TU.contig195.41	evm.TU.contig389.3	evm.TU.contig542.14	evm.TU.contig459.134
		evm.TU.contig221.24	evm.TU.contig369.26	evm.TU.contig48.63	evm.TU.contig61.65	evm.TU.contig168.544	evm.TU.contig458.9	evm.TU.contig593.64	evm.TU.contig522.1557	evm.TU.contig559.70	evm.TU.contig64.459	evm.TU.contig87.161	evm.TU.contig206.129	evm.TU.contig378.49	evm.TU.contig75.157	novel.785
		evm.TU.contig454.5	evm.TU.contig459.132	evm.TU.contig357.457	evm.TU.contig7.4	evm.TU.contig598.110	evm.TU.contig459.56	evm.TU.contig522.1354	evm.TU.contig455.588	evm.TU.contig259.7	evm.TU.contig244.160	evm.TU.contig62.192	evm.TU.contig193.419	evm.TU.contig51.50	evm.TU.contig606.39	evm.TU.contig75.63
		evm.TU.contig370.225	evm.TU.contig127.133	evm.TU.contig515.12	evm.TU.contig317.20	evm.TU.contig499.3	evm.TU.contig273.30	evm.TU.contig300.43	evm.TU.contig507.279	evm.TU.contig134.113	evm.TU.contig168.48	evm.TU.contig300.206	evm.TU.contig515.187	evm.TU.contig233.71	evm.TU.contig420.182	evm.TU.contig64.160
		evm.TU.contig455.41	evm.TU.contig524.3	evm.TU.contig593.102	evm.TU.contig94.91	novel.1448	evm.TU.contig300.107	evm.TU.contig531.45	evm.TU.contig136.25	evm.TU.contig66.47	evm.TU.contig289.147	evm.TU.contig455.38	evm.TU.contig412.27	evm.TU.contig247.6	evm.TU.contig43.8	evm.TU.contig221.64
		evm.TU.contig239.184	evm.TU.contig511.12	evm.TU.contig587.65	novel.308	evm.TU.contig57.16	evm.TU.contig193.521	evm.TU.contig592.58	evm.TU.contig507.336	evm.TU.contig507.357	evm.TU.contig587.69	evm.TU.contig369.155	evm.TU.contig587.65	evm.TU.contig252.80	novel.1536	evm.TU.contig357.109
		evm.TU.contig507.468	evm.TU.contig483.5	evm.TU.contig515.141	evm.TU.contig155.284	evm.TU.contig357.266	evm.TU.contig591.109	evm.TU.contig61.30	evm.TU.contig215.9	evm.TU.contig459.51	novel.885	evm.TU.contig289.53	evm.TU.contig317.161	evm.TU.contig106.101	novel.1636	evm.TU.contig139.106
		evm.TU.contig221.71	evm.TU.contig339.59	evm.TU.contig300.252	evm.TU.contig305.25	evm.TU.contig62.153	evm.TU.contig587.51	evm.TU.contig64.423	evm.TU.contig412.62	evm.TU.contig459.14	evm.TU.contig507.502	evm.TU.contig233.397	evm.TU.contig64.254	evm.TU.contig64.410	evm.TU.contig435.46	evm.TU.contig233.287
		evm.TU.contig598.29	evm.TU.contig233.145	evm.TU.contig184.259	evm.TU.contig221.99	evm.TU.contig64.7	evm.TU.contig244.207	evm.TU.contig139.191	evm.TU.contig127.36	evm.TU.contig273.301	evm.TU.contig140.66	evm.TU.contig244.183	evm.TU.contig509.272	evm.TU.contig522.1384	evm.TU.contig197.190	evm.TU.contig412.17
		evm.TU.contig305.436	evm.TU.contig139.179	evm.TU.contig459.132	evm.TU.contig57.16	evm.TU.contig221.99	evm.TU.contig31.31	evm.TU.contig600.37	novel.3115	evm.TU.contig64.317	evm.TU.contig593.7	evm.TU.contig363.47	evm.TU.contig357.393	evm.TU.contig244.36	evm.TU.contig522.10	evm.TU.contig126.310
		evm.TU.contig195.308	evm.TU.contig56.27	novel.308	evm.TU.contig193.186	evm.TU.contig593.164	evm.TU.contig507.221	evm.TU.contig443.19	evm.TU.contig600.111	evm.TU.contig305.51	evm.TU.contig444.74	evm.TU.contig357.250	evm.TU.contig48.82	evm.TU.contig518.30	evm.TU.contig185.3	evm.TU.contig273.7
		evm.TU.contig213.8	evm.TU.contig593.228	evm.TU.contig64.261	evm.TU.contig459.40	evm.TU.contig515.12	evm.TU.contig514.33	evm.TU.contig27.3	evm.TU.contig357.301	evm.TU.contig280.26	evm.TU.contig184.266	evm.TU.contig598.79	evm.TU.contig593.62	evm.TU.contig509.196	evm.TU.contig280.141	evm.TU.contig480.118
		evm.TU.contig28.19	novel.145	evm.TU.contig455.16	evm.TU.contig239.35	evm.TU.contig593.72	evm.TU.contig126.232	evm.TU.contig375.9	evm.TU.contig37.74	evm.TU.contig357.382	novel.1445	evm.TU.contig522.936	evm.TU.contig106.65	evm.TU.contig239.88	evm.TU.contig168.346	evm.TU.contig60.51
		evm.TU.contig593.164	evm.TU.contig522.1191	evm.TU.contig51.79	evm.TU.contig493.36	evm.TU.contig139.56	evm.TU.contig455.369	evm.TU.contig412.86	evm.TU.contig273.384	evm.TU.contig305.395	evm.TU.contig222.222	evm.TU.contig519.83	evm.TU.contig57.4	evm.TU.contig485.1	evm.TU.contig184.47	evm.TU.contig280.55
		evm.TU.contig509.88	evm.TU.contig233.131	evm.TU.contig48.161	evm.TU.contig188.24	evm.TU.contig201.37	evm.TU.contig592.18	evm.TU.contig600.162	evm.TU.contig455.663	evm.TU.contig455.309	evm.TU.contig169.4	evm.TU.contig579.149	evm.TU.contig126.2	evm.TU.contig357.629	evm.TU.contig85.13	evm.TU.contig6.6
		evm.TU.contig61.30	evm.TU.contig321.123	evm.TU.contig217.110	evm.TU.contig455.634	evm.TU.contig273.163	evm.TU.contig509.165	evm.TU.contig184.58	evm.TU.contig62.109	novel.1841	evm.TU.contig232.64	evm.TU.contig370.73	evm.TU.contig436.1	evm.TU.contig357.109	evm.TU.contig403.32	evm.TU.contig538.19
		evm.TU.contig522.1528	evm.TU.contig455.665	evm.TU.contig289.100	evm.TU.contig387.7	evm.TU.contig62.120	evm.TU.contig277.7	evm.TU.contig317.123	evm.TU.contig155.99	evm.TU.contig357.469	evm.TU.contig455.548	novel.2288	evm.TU.contig593.241	evm.TU.contig139.101	evm.TU.contig522.671	evm.TU.contig417.27
		evm.TU.contig239.164	evm.TU.contig527.113	evm.TU.contig99.16	evm.TU.contig87.161	evm.TU.contig459.41	evm.TU.contig89.46	evm.TU.contig357.387	evm.TU.contig450.100	evm.TU.contig340.50	evm.TU.contig507.571	evm.TU.contig583.148	evm.TU.contig184.256	evm.TU.contig515.216	evm.TU.contig64.374	evm.TU.contig97.36
		evm.TU.contig75.90	evm.TU.contig459.51	evm.TU.contig357.89	evm.TU.contig64.7	evm.TU.contig420.92	evm.TU.contig346.8	evm.TU.contig593.58	evm.TU.contig507.438	evm.TU.contig549.87	evm.TU.contig587.27	evm.TU.contig455.520	evm.TU.contig184.120	evm.TU.contig206.326	evm.TU.contig232.78	evm.TU.contig600.176
		evm.TU.contig339.98	evm.TU.contig61.253	evm.TU.contig552.48	evm.TU.contig357.457	evm.TU.contig221.160	evm.TU.contig509.295	evm.TU.contig388.41	evm.TU.contig535.9	evm.TU.contig480.150	evm.TU.contig272.14	evm.TU.contig193.419	evm.TU.contig139.97	novel.752	evm.TU.contig305.131	evm.TU.contig87.88
		evm.TU.contig126.76	evm.TU.contig522.592	evm.TU.contig564.51	evm.TU.contig323.44	evm.TU.contig522.153	evm.TU.contig470.35	evm.TU.contig87.256	evm.TU.contig232.24	evm.TU.contig443.19	evm.TU.contig563.8	evm.TU.contig8.71	evm.TU.contig455.584	evm.TU.contig195.229	evm.TU.contig507.11	evm.TU.contig174.5
		evm.TU.contig195.306	evm.TU.contig62.153	evm.TU.contig206.145	evm.TU.contig222.21	evm.TU.contig193.412	evm.TU.contig507.384	evm.TU.contig420.260	evm.TU.contig188.24	evm.TU.contig421.9	evm.TU.contig168.64	evm.TU.contig139.217	evm.TU.contig522.464	evm.TU.contig507.263	novel.1836	evm.TU.contig134.170
		evm.TU.contig421.13	novel.3175	evm.TU.contig499.3	evm.TU.contig369.174	evm.TU.contig237.10	evm.TU.contig538.5	evm.TU.contig37.53	evm.TU.contig432.100	evm.TU.contig193.407	evm.TU.contig357.593	evm.TU.contig168.304	evm.TU.contig195.80	evm.TU.contig51.166	evm.TU.contig272.9	evm.TU.contig97.20
		evm.TU.contig455.547	evm.TU.contig507.376	evm.TU.contig193.468	evm.TU.contig193.207	evm.TU.contig369.174	evm.TU.contig313.28	evm.TU.contig239.144	evm.TU.contig522.1460	novel.1872	evm.TU.contig168.420	evm.TU.contig62.13	evm.TU.contig600.166	evm.TU.contig144.42	evm.TU.contig593.134	evm.TU.contig106.75
		evm.TU.contig432.137	evm.TU.contig126.521	evm.TU.contig388.39	evm.TU.contig87.124	evm.TU.contig62.13	evm.TU.contig97.130	evm.TU.contig378.67	evm.TU.contig252.96	evm.TU.contig522.1070	novel.792	evm.TU.contig515.180	evm.TU.contig522.202	evm.TU.contig131.38	evm.TU.contig233.152	evm.TU.contig193.162
		evm.TU.contig602.27	evm.TU.contig579.50	evm.TU.contig69.23	evm.TU.contig87.121	evm.TU.contig509.123	evm.TU.contig321.82	evm.TU.contig432.127	evm.TU.contig459.51	evm.TU.contig197.251	evm.TU.contig195.196	evm.TU.contig511.24	evm.TU.contig43.8	evm.TU.contig139.97	evm.TU.contig559.37	evm.TU.contig515.260
		evm.TU.contig280.86	evm.TU.contig273.226	evm.TU.contig75.13	evm.TU.contig530.26	evm.TU.contig34.41	novel.1448	evm.TU.contig507.74	evm.TU.contig507.457	evm.TU.contig459.28	evm.TU.contig204.67	evm.TU.contig168.245	evm.TU.contig97.192	evm.TU.contig522.1099	novel.385	evm.TU.contig459.50
		evm.TU.contig507.456	evm.TU.contig233.397	evm.TU.contig305.287	evm.TU.contig195.308	evm.TU.contig472.30	evm.TU.contig213.8	evm.TU.contig522.761	evm.TU.contig313.39	evm.TU.contig155.278	evm.TU.contig375.11	evm.TU.contig56.75	evm.TU.contig233.411	evm.TU.contig455.726	evm.TU.contig232.17	evm.TU.contig139.87
		evm.TU.contig470.35	evm.TU.contig370.307	evm.TU.contig34.41	evm.TU.contig593.164	novel.3210	evm.TU.contig39.51	evm.TU.contig432.39	evm.TU.contig370.259	evm.TU.contig239.143	evm.TU.contig299.38	evm.TU.contig273.402	evm.TU.contig433.81	evm.TU.contig507.201	evm.TU.contig43.28	evm.TU.contig357.219
		evm.TU.contig126.189	evm.TU.contig195.314	evm.TU.contig206.261	evm.TU.contig455.16	evm.TU.contig509.167	evm.TU.contig239.138	evm.TU.contig357.180	evm.TU.contig168.151	evm.TU.contig193.206	evm.TU.contig222.102	evm.TU.contig579.106	evm.TU.contig300.216	evm.TU.contig375.34	evm.TU.contig51.71	novel.19
		evm.TU.contig134.130	evm.TU.contig69.23	evm.TU.contig221.114	evm.TU.contig34.41	evm.TU.contig522.1186	evm.TU.contig193.192	evm.TU.contig571.14	evm.TU.contig370.117	evm.TU.contig197.88	evm.TU.contig116.23	evm.TU.contig522.1268	evm.TU.contig522.563	evm.TU.contig432.166	evm.TU.contig522.207	novel.27
		evm.TU.contig168.414	evm.TU.contig455.600	novel.2617	evm.TU.contig206.145	evm.TU.contig239.66	evm.TU.contig591.103	evm.TU.contig417.22	evm.TU.contig193.399	evm.TU.contig102.2	novel.2675	evm.TU.contig127.94	evm.TU.contig64.245	evm.TU.contig420.232	novel.2481	evm.TU.contig522.1547
		evm.TU.contig195.198	evm.TU.contig522.713	evm.TU.contig134.155	evm.TU.contig200.1	evm.TU.contig538.64	evm.TU.contig222.198	evm.TU.contig412.48	evm.TU.contig222.198	evm.TU.contig269.78	evm.TU.contig126.430	evm.TU.contig252.94	evm.TU.contig116.58	evm.TU.contig489.24	evm.TU.contig37.85	evm.TU.contig28.17
		novel.119	evm.TU.contig87.164	evm.TU.contig305.55	evm.TU.contig459.41	evm.TU.contig370.24	evm.TU.contig62.109	evm.TU.contig522.1410	evm.TU.contig591.52	evm.TU.contig357.72	evm.TU.contig184.13	evm.TU.contig522.983	evm.TU.contig89.50	evm.TU.contig61.244	evm.TU.contig430.18	novel.2908
		evm.TU.contig239.144	evm.TU.contig273.395	evm.TU.contig459.130	evm.TU.contig606.34	evm.TU.contig455.428	evm.TU.contig34.60	evm.TU.contig273.61	evm.TU.contig327.7	evm.TU.contig593.161	evm.TU.contig116.56	evm.TU.contig378.26	evm.TU.contig193.391	evm.TU.contig509.223	evm.TU.contig522.250	evm.TU.contig493.33
		evm.TU.contig317.156	evm.TU.contig139.38	evm.TU.contig455.732	evm.TU.contig563.8	evm.TU.contig206.145	evm.TU.contig195.258	evm.TU.contig420.47	evm.TU.contig239.84	evm.TU.contig87.186	evm.TU.contig583.98	evm.TU.contig350.35	evm.TU.contig587.46	evm.TU.contig168.354	evm.TU.contig522.1385	evm.TU.contig206.142
		evm.TU.contig193.461	evm.TU.contig51.70	evm.TU.contig62.136	evm.TU.contig299.47	evm.TU.contig62.143	evm.TU.contig184.38	evm.TU.contig593.171	evm.TU.contig507.218	evm.TU.contig305.166	evm.TU.contig412.102	evm.TU.contig233.347	evm.TU.contig48.49	evm.TU.contig60.51	evm.TU.contig549.1	evm.TU.contig493.74
		evm.TU.contig197.174	evm.TU.contig565.8	evm.TU.contig222.155	evm.TU.contig357.341	evm.TU.contig168.591	evm.TU.contig591.13	evm.TU.contig509.204	evm.TU.contig515.132	evm.TU.contig259.8	evm.TU.contig94.36	evm.TU.contig36.11	evm.TU.contig230.36	evm.TU.contig139.248	evm.TU.contig549.6	evm.TU.contig606.60
		evm.TU.contig126.240	evm.TU.contig522.531	evm.TU.contig233.27	evm.TU.contig242.8	evm.TU.contig459.130	evm.TU.contig56.31	evm.TU.contig221.24	evm.TU.contig420.28	evm.TU.contig134.173	evm.TU.contig395.51	evm.TU.contig131.35	evm.TU.contig357.356	evm.TU.contig459.136	evm.TU.contig369.117	evm.TU.contig221.15
		evm.TU.contig8.70	evm.TU.contig515.12	evm.TU.contig206.327	evm.TU.contig593.136	evm.TU.contig299.47	evm.TU.contig507.278	evm.TU.contig538.48	evm.TU.contig579.143	evm.TU.contig507.57	evm.TU.contig126.78	evm.TU.contig509.233	evm.TU.contig126.57	evm.TU.contig370.100	evm.TU.contig455.202	evm.TU.contig509.256
		evm.TU.contig406.47	evm.TU.contig300.286	evm.TU.contig300.39	evm.TU.contig269.87	evm.TU.contig87.17	evm.TU.contig459.25	evm.TU.contig34.131	evm.TU.contig508.62	evm.TU.contig522.1388	evm.TU.contig559.42	evm.TU.contig447.78	evm.TU.contig319.21	evm.TU.contig509.304	evm.TU.contig378.37	evm.TU.contig233.227
		evm.TU.contig395.55	evm.TU.contig168.678	evm.TU.contig515.124	evm.TU.contig455.428	evm.TU.contig432.137	evm.TU.contig515.170	evm.TU.contig317.157	evm.TU.contig155.61	evm.TU.contig299.36	evm.TU.contig522.598	evm.TU.contig507.277	evm.TU.contig522.578	evm.TU.contig327.3	evm.TU.contig62.13	evm.TU.contig522.371
		novel.2137	evm.TU.contig600.5	evm.TU.contig94.91	evm.TU.contig583.148	evm.TU.contig310.12	evm.TU.contig519.37	novel.1180	evm.TU.contig600.215	evm.TU.contig227.34	novel.188	evm.TU.contig497.4	evm.TU.contig233.273	evm.TU.contig468.15	evm.TU.contig168.381	evm.TU.contig507.393
		evm.TU.contig603.62	evm.TU.contig507.22	evm.TU.contig522.452	evm.TU.contig357.403	evm.TU.contig559.47	evm.TU.contig522.1268	evm.TU.contig64.272	evm.TU.contig433.61	evm.TU.contig459.132	evm.TU.contig522.1277	evm.TU.contig508.25	evm.TU.contig509.26	evm.TU.contig507.23	evm.TU.contig28.27	evm.TU.contig184.86
		evm.TU.contig515.170	evm.TU.contig168.366	evm.TU.contig67.3	evm.TU.contig7.7	evm.TU.contig522.704	evm.TU.contig600.162	evm.TU.contig508.62	evm.TU.contig564.29	evm.TU.contig95.20	evm.TU.contig140.42	evm.TU.contig357.218	evm.TU.contig305.63	evm.TU.contig357.488	evm.TU.contig592.42	evm.TU.contig126.319
		novel.240	evm.TU.contig168.574	evm.TU.contig116.33	evm.TU.contig244.22	evm.TU.contig297.3	evm.TU.contig244.108	evm.TU.contig134.95	evm.TU.contig126.489	evm.TU.contig493.85	evm.TU.contig168.684	evm.TU.contig134.151	evm.TU.contig369.227	evm.TU.contig507.443	evm.TU.contig432.103	evm.TU.contig280.30
		evm.TU.contig78.23	evm.TU.contig197.224	evm.TU.contig64.279	evm.TU.contig299.34	evm.TU.contig527.56	evm.TU.contig369.151	evm.TU.contig312.24	evm.TU.contig8.103	novel.599	evm.TU.contig432.93	evm.TU.contig233.310	evm.TU.contig273.161	evm.TU.contig455.730	evm.TU.contig508.28	evm.TU.contig64.324
		novel.3210	evm.TU.contig126.61	evm.TU.contig442.47	evm.TU.contig217.110	evm.TU.contig217.39	evm.TU.contig522.880	evm.TU.contig94.107	evm.TU.contig244.176	evm.TU.contig483.2	evm.TU.contig593.4	evm.TU.contig370.230	evm.TU.contig369.186	evm.TU.contig110.44	evm.TU.contig591.39	evm.TU.contig420.242
		evm.TU.contig69.51	evm.TU.contig559.202	evm.TU.contig230.18	evm.TU.contig62.136	evm.TU.contig455.259	evm.TU.contig168.364	evm.TU.contig273.225	evm.TU.contig64.17	evm.TU.contig591.52	evm.TU.contig89.29	evm.TU.contig39.51	evm.TU.contig600.125	evm.TU.contig351.63	novel.2413	evm.TU.contig593.95
		evm.TU.contig357.143	evm.TU.contig358.25	evm.TU.contig87.161	evm.TU.contig370.225	evm.TU.contig131.3	evm.TU.contig269.50	evm.TU.contig509.170	evm.TU.contig106.13	evm.TU.contig116.74	novel.1025	evm.TU.contig455.436	evm.TU.contig252.195	evm.TU.contig522.1642	evm.TU.contig88.3	evm.TU.contig579.143
		evm.TU.contig522.1502	evm.TU.contig89.47	evm.TU.contig116.82	evm.TU.contig184.259	evm.TU.contig395.73	evm.TU.contig447.184	novel.1763	evm.TU.contig600.160	evm.TU.contig64.152	evm.TU.contig195.154	evm.TU.contig94.37	evm.TU.contig363.46	evm.TU.contig559.32	evm.TU.contig62.261	evm.TU.contig602.12
		evm.TU.contig527.149	evm.TU.contig305.153	evm.TU.contig168.685	evm.TU.contig155.88	evm.TU.contig455.665	evm.TU.contig64.229	evm.TU.contig168.559	evm.TU.contig507.357	evm.TU.contig155.26	evm.TU.contig206.46	evm.TU.contig593.163	evm.TU.contig269.136	evm.TU.contig8.89	evm.TU.contig459.62	novel.3024
		evm.TU.contig156.4	evm.TU.contig369.11	evm.TU.contig522.735	evm.TU.contig273.307	evm.TU.contig591.133	evm.TU.contig269.21	evm.TU.contig403.10	evm.TU.contig559.70	evm.TU.contig420.260	evm.TU.contig233.131	evm.TU.contig522.406	evm.TU.contig244.178	evm.TU.contig227.11	evm.TU.contig205.20	evm.TU.contig522.1689
		evm.TU.contig193.229	evm.TU.contig317.108	evm.TU.contig507.338	evm.TU.contig168.420	evm.TU.contig199.10	evm.TU.contig8.197	evm.TU.contig444.55	novel.571	evm.TU.contig515.212	evm.TU.contig579.9	evm.TU.contig51.112	evm.TU.contig507.289	evm.TU.contig455.300	evm.TU.contig280.128	evm.TU.contig106.162
		evm.TU.contig195.240	evm.TU.contig370.29	evm.TU.contig87.53	evm.TU.contig62.198	evm.TU.contig139.87	evm.TU.contig417.44	evm.TU.contig106.123	evm.TU.contig106.123	evm.TU.contig515.132	evm.TU.contig216.5	evm.TU.contig305.25	evm.TU.contig64.116	evm.TU.contig433.49	evm.TU.contig455.585	evm.TU.contig95.20
		evm.TU.contig97.183	evm.TU.contig507.303	novel.15	novel.605	novel.763	evm.TU.contig206.320	evm.TU.contig195.295	evm.TU.contig603.65	evm.TU.contig313.28	evm.TU.contig509.114	evm.TU.contig184.96	evm.TU.contig522.1577	evm.TU.contig206.188	evm.TU.contig522.147	evm.TU.contig126.454
		evm.TU.contig455.634	evm.TU.contig15.5	evm.TU.contig317.108	evm.TU.contig244.29	evm.TU.contig579.41	evm.TU.contig447.322	evm.TU.contig522.769	evm.TU.contig308.17	novel.119	evm.TU.contig606.47	evm.TU.contig126.250	evm.TU.contig228.12	evm.TU.contig193.302	evm.TU.contig273.7	evm.TU.contig8.155
		evm.TU.contig420.145	evm.TU.contig459.109	evm.TU.contig452.52	evm.TU.contig195.322	evm.TU.contig449.19	evm.TU.contig34.66	evm.TU.contig62.247	evm.TU.contig455.548	evm.TU.contig452.28	evm.TU.contig195.236	evm.TU.contig412.20	evm.TU.contig106.222	evm.TU.contig522.321	evm.TU.contig36.73	evm.TU.contig64.88
		evm.TU.contig64.47	evm.TU.contig106.195	evm.TU.contig507.228	evm.TU.contig339.98	evm.TU.contig168.562	evm.TU.contig455.702	evm.TU.contig64.380	evm.TU.contig321.82	evm.TU.contig273.359	evm.TU.contig299.37	evm.TU.contig375.20	evm.TU.contig508.79	evm.TU.contig300.267	evm.TU.contig249.7	evm.TU.contig522.1187
		evm.TU.contig420.47	evm.TU.contig94.40	evm.TU.contig357.382	evm.TU.contig48.79	evm.TU.contig290.26	evm.TU.contig577.7	evm.TU.contig184.65	evm.TU.contig388.41	evm.TU.contig455.41	novel.1423	evm.TU.contig370.476	evm.TU.contig515.23	evm.TU.contig184.114	evm.TU.contig64.86	evm.TU.contig545.11
		evm.TU.contig507.571	evm.TU.contig265.20	evm.TU.contig62.93	evm.TU.contig217.39	evm.TU.contig522.186	evm.TU.contig509.60	evm.TU.contig195.198	evm.TU.contig140.34	evm.TU.contig168.544	evm.TU.contig420.255	evm.TU.contig455.17	evm.TU.contig522.316	evm.TU.contig515.36	evm.TU.contig94.8	evm.TU.contig273.138
		evm.TU.contig507.560	evm.TU.contig126.256	evm.TU.contig432.93	evm.TU.contig62.13	evm.TU.contig308.55	evm.TU.contig507.573	novel.119	evm.TU.contig507.264	evm.TU.contig444.55	evm.TU.contig239.85	evm.TU.contig168.37	evm.TU.contig455.100	evm.TU.contig369.85	evm.TU.contig197.196	evm.TU.contig507.160
		evm.TU.contig43.21	evm.TU.contig168.201	evm.TU.contig564.39	evm.TU.contig515.124	evm.TU.contig51.70	evm.TU.contig507.243	evm.TU.contig522.526	evm.TU.contig520.21	evm.TU.contig444.76	evm.TU.contig450.57	evm.TU.contig61.253	evm.TU.contig580.181	evm.TU.contig515.161	evm.TU.contig106.231	evm.TU.contig357.46
		evm.TU.contig57.16	evm.TU.contig64.69	evm.TU.contig600.4	evm.TU.contig232.28	evm.TU.contig531.44	evm.TU.contig193.500	evm.TU.contig127.99	evm.TU.contig8.167	evm.TU.contig193.355	evm.TU.contig48.26	evm.TU.contig515.11	evm.TU.contig206.224	evm.TU.contig388.21	evm.TU.contig357.337	evm.TU.contig222.174
		evm.TU.contig603.13	evm.TU.contig168.389	evm.TU.contig239.128	evm.TU.contig139.143	evm.TU.contig39.9	evm.TU.contig54.27	evm.TU.contig507.455	evm.TU.contig593.145	evm.TU.contig438.3	evm.TU.contig290.22	evm.TU.contig87.124	evm.TU.contig357.12	evm.TU.contig228.12	evm.TU.contig369.150	evm.TU.contig34.52
		evm.TU.contig206.119	evm.TU.contig168.494	evm.TU.contig559.202	evm.TU.contig168.589	evm.TU.contig51.43	evm.TU.contig375.9	evm.TU.contig395.119	evm.TU.contig195.196	evm.TU.contig522.703	evm.TU.contig321.41	evm.TU.contig531.39	evm.TU.contig32.12	evm.TU.contig515.176	evm.TU.contig206.97	evm.TU.contig215.13
		evm.TU.contig603.53	evm.TU.contig126.166	evm.TU.contig357.204	evm.TU.contig233.179	evm.TU.contig563.7	evm.TU.contig184.41	evm.TU.contig206.180	evm.TU.contig369.172	evm.TU.contig527.131	evm.TU.contig515.39	evm.TU.contig193.346	novel.1245	evm.TU.contig508.61	evm.TU.contig64.254	evm.TU.contig519.63
		evm.TU.contig455.318	evm.TU.contig64.157	evm.TU.contig244.193	evm.TU.contig559.131	evm.TU.contig87.164	evm.TU.contig420.145	evm.TU.contig522.1395	evm.TU.contig305.168	evm.TU.contig61.72	evm.TU.contig455.117	evm.TU.contig168.620	evm.TU.contig87.212	evm.TU.contig195.216	evm.TU.contig222.189	evm.TU.contig319.32
		evm.TU.contig485.3	evm.TU.contig28.19	evm.TU.contig97.183	evm.TU.contig239.77	evm.TU.contig305.395	evm.TU.contig490.10	evm.TU.contig455.548	evm.TU.contig321.53	evm.TU.contig222.26	evm.TU.contig447.77	evm.TU.contig515.201	evm.TU.contig509.85	evm.TU.contig580.125	evm.TU.contig195.130	evm.TU.contig64.395
		evm.TU.contig509.203	evm.TU.contig252.115	evm.TU.contig455.634	evm.TU.contig357.266	evm.TU.contig252.171	evm.TU.contig64.120	evm.TU.contig299.41	evm.TU.contig221.71	evm.TU.contig507.502	evm.TU.contig273.257	evm.TU.contig580.127	evm.TU.contig458.50	evm.TU.contig370.32	evm.TU.contig515.246	evm.TU.contig571.1
		evm.TU.contig587.3	evm.TU.contig232.63	evm.TU.contig522.746	evm.TU.contig273.263	evm.TU.contig458.69	evm.TU.contig93.89	evm.TU.contig509.232	evm.TU.contig527.76	evm.TU.contig592.27	evm.TU.contig193.501	evm.TU.contig233.49	evm.TU.contig233.405	evm.TU.contig340.82	evm.TU.contig420.227	evm.TU.contig493.50
		evm.TU.contig221.99	evm.TU.contig357.593	novel.1173	evm.TU.contig522.761	evm.TU.contig522.628	evm.TU.contig507.23	evm.TU.contig357.301	evm.TU.contig515.255	evm.TU.contig168.239	evm.TU.contig168.216	evm.TU.contig195.25	evm.TU.contig593.212	evm.TU.contig110.26	evm.TU.contig168.250	evm.TU.contig592.36
		evm.TU.contig459.41	evm.TU.contig603.62	evm.TU.contig357.266	evm.TU.contig471.7	evm.TU.contig531.39	evm.TU.contig76.33	evm.TU.contig538.5	evm.TU.contig522.936	evm.TU.contig168.733	evm.TU.contig140.67	evm.TU.contig273.43	evm.TU.contig432.29	evm.TU.contig580.167	evm.TU.contig509.174	evm.TU.contig559.37
		evm.TU.contig357.341	evm.TU.contig522.357	evm.TU.contig197.224	evm.TU.contig195.231	evm.TU.contig527.16	evm.TU.contig280.46	novel.2149	evm.TU.contig593.143	evm.TU.contig522.161	evm.TU.contig463.6	evm.TU.contig395.93	evm.TU.contig64.154	evm.TU.contig472.37	evm.TU.contig62.43	evm.TU.contig244.83
		evm.TU.contig522.628	evm.TU.contig69.50	evm.TU.contig511.12	evm.TU.contig97.183	evm.TU.contig522.1304	evm.TU.contig155.99	evm.TU.contig168.296	novel.1841	evm.TU.contig363.6	evm.TU.contig321.82	evm.TU.contig97.90	evm.TU.contig273.33	evm.TU.contig601.8	evm.TU.contig139.93	evm.TU.contig389.7
		evm.TU.contig321.41	evm.TU.contig28.18	evm.TU.contig87.121	novel.875	evm.TU.contig155.282	evm.TU.contig184.13	evm.TU.contig297.3	evm.TU.contig549.87	evm.TU.contig144.36	evm.TU.contig78.85	evm.TU.contig522.1277	evm.TU.contig193.262	evm.TU.contig579.75	evm.TU.contig97.155	evm.TU.contig106.101
		evm.TU.contig522.1556	evm.TU.contig507.10	evm.TU.contig34.191	evm.TU.contig8.146	evm.TU.contig34.191	evm.TU.contig184.62	evm.TU.contig89.46	evm.TU.contig277.7	evm.TU.contig193.330	evm.TU.contig340.24	evm.TU.contig527.18	evm.TU.contig95.20	evm.TU.contig300.203	evm.TU.contig155.44	evm.TU.contig357.568
		evm.TU.contig420.258	evm.TU.contig455.255	evm.TU.contig126.21	evm.TU.contig221.39	evm.TU.contig239.40	evm.TU.contig455.230	evm.TU.contig87.161	evm.TU.contig87.109	evm.TU.contig168.558	novel.1291	evm.TU.contig75.55	evm.TU.contig522.1299	evm.TU.contig195.126	evm.TU.contig527.41	evm.TU.contig233.91
		evm.TU.contig273.201	evm.TU.contig232.64	evm.TU.contig62.11	evm.TU.contig507.587	evm.TU.contig233.391	evm.TU.contig57.13	evm.TU.contig94.31	evm.TU.contig195.11	evm.TU.contig64.57	evm.TU.contig118.18	evm.TU.contig583.82	evm.TU.contig168.661	evm.TU.contig312.43	evm.TU.contig509.100	evm.TU.contig36.17
		evm.TU.contig168.762	evm.TU.contig357.413	evm.TU.contig455.387	evm.TU.contig273.147	evm.TU.contig459.13	evm.TU.contig593.6	evm.TU.contig62.93	evm.TU.contig321.41	evm.TU.contig168.717	evm.TU.contig155.278	evm.TU.contig533.6	evm.TU.contig305.395	evm.TU.contig420.246	evm.TU.contig450.74	novel.1299
		evm.TU.contig199.10	evm.TU.contig515.7	evm.TU.contig184.73	evm.TU.contig514.25	evm.TU.contig252.115	evm.TU.contig522.577	evm.TU.contig127.137	evm.TU.contig522.1584	evm.TU.contig69.93	evm.TU.contig507.426	evm.TU.contig8.33	evm.TU.contig233.320	evm.TU.contig6.6	evm.TU.contig378.69	evm.TU.contig222.199
		evm.TU.contig519.37	novel.1268	evm.TU.contig57.9	evm.TU.contig206.163	novel.2290	evm.TU.contig97.191	evm.TU.contig233.407	evm.TU.contig126.499	novel.1838	evm.TU.contig312.3	evm.TU.contig206.170	evm.TU.contig116.67	evm.TU.contig417.27	evm.TU.contig193.178	evm.TU.contig139.88
		evm.TU.contig8.103	evm.TU.contig455.635	evm.TU.contig193.458	evm.TU.contig273.395	evm.TU.contig353.24	evm.TU.contig126.112	evm.TU.contig8.101	evm.TU.contig197.251	evm.TU.contig195.261	evm.TU.contig497.3	evm.TU.contig127.36	evm.TU.contig455.589	evm.TU.contig522.1506	evm.TU.contig305.231	evm.TU.contig106.109
		evm.TU.contig299.47	evm.TU.contig509.85	evm.TU.contig370.118	evm.TU.contig168.202	evm.TU.contig455.112	evm.TU.contig515.59	evm.TU.contig43.21	evm.TU.contig106.101	evm.TU.contig87.212	evm.TU.contig289.83	evm.TU.contig239.177	evm.TU.contig126.267	evm.TU.contig75.63	evm.TU.contig357.681	evm.TU.contig579.100
		evm.TU.contig388.39	evm.TU.contig522.570	evm.TU.contig310.51	evm.TU.contig308.17	evm.TU.contig507.538	evm.TU.contig280.88	evm.TU.contig509.203	evm.TU.contig217.111	evm.TU.contig139.160	evm.TU.contig195.98	evm.TU.contig197.163	evm.TU.contig48.35	evm.TU.contig155.1	evm.TU.contig174.4	evm.TU.contig515.19
		evm.TU.contig507.587	evm.TU.contig370.211	evm.TU.contig531.18	evm.TU.contig522.160	evm.TU.contig139.110	evm.TU.contig455.270	evm.TU.contig273.43	evm.TU.contig244.43	evm.TU.contig195.258	evm.TU.contig184.58	evm.TU.contig522.1518	evm.TU.contig455.38	evm.TU.contig593.241	evm.TU.contig580.152	novel.1193
		evm.TU.contig61.49	evm.TU.contig319.16	evm.TU.contig580.35	evm.TU.contig593.197	evm.TU.contig64.410	evm.TU.contig522.296	evm.TU.contig273.301	novel.2041	evm.TU.contig204.26	evm.TU.contig420.186	evm.TU.contig155.297	evm.TU.contig522.153	evm.TU.contig105.9	evm.TU.contig580.127	evm.TU.contig228.12
		evm.TU.contig455.566	evm.TU.contig168.591	evm.TU.contig297.3	evm.TU.contig321.48	evm.TU.contig217.129	evm.TU.contig134.165	evm.TU.contig515.52	evm.TU.contig43.24	evm.TU.contig515.201	evm.TU.contig538.23	evm.TU.contig87.155	evm.TU.contig526.50	novel.2525	evm.TU.contig420.211	evm.TU.contig522.873
		evm.TU.contig327.7	evm.TU.contig195.306	evm.TU.contig139.110	evm.TU.contig432.142	novel.875	evm.TU.contig193.579	evm.TU.contig603.65	evm.TU.contig420.101	evm.TU.contig378.67	evm.TU.contig168.46	evm.TU.contig591.65	evm.TU.contig369.120	evm.TU.contig522.680	novel.2813	evm.TU.contig522.255
		evm.TU.contig195.154	evm.TU.contig222.117	novel.20	evm.TU.contig370.24	evm.TU.contig299.33	evm.TU.contig464.27	evm.TU.contig455.327	evm.TU.contig507.48	evm.TU.contig64.17	evm.TU.contig522.984	evm.TU.contig244.22	evm.TU.contig87.31	evm.TU.contig42.1	evm.TU.contig522.197	novel.2089
		evm.TU.contig546.1	evm.TU.contig233.317	evm.TU.contig480.22	evm.TU.contig8.195	novel.2711	evm.TU.contig97.114	evm.TU.contig93.36	evm.TU.contig522.493	evm.TU.contig48.6	evm.TU.contig168.91	evm.TU.contig206.224	evm.TU.contig522.734	evm.TU.contig290.22	evm.TU.contig155.115	evm.TU.contig127.94
		evm.TU.contig403.28	evm.TU.contig507.39	evm.TU.contig60.49	evm.TU.contig139.110	evm.TU.contig606.34	evm.TU.contig140.34	evm.TU.contig507.357	evm.TU.contig139.267	evm.TU.contig106.123	evm.TU.contig515.217	evm.TU.contig273.57	evm.TU.contig193.536	evm.TU.contig527.101	novel.703	evm.TU.contig139.267
		evm.TU.contig217.39	evm.TU.contig480.55	evm.TU.contig522.588	evm.TU.contig522.704	evm.TU.contig184.73	evm.TU.contig357.683	evm.TU.contig103.8	evm.TU.contig195.295	evm.TU.contig89.34	evm.TU.contig64.126	evm.TU.contig395.139	evm.TU.contig252.166	evm.TU.contig195.193	evm.TU.contig593.57	evm.TU.contig206.61
		evm.TU.contig507.264	evm.TU.contig564.53	evm.TU.contig216.5	evm.TU.contig357.361	evm.TU.contig90.29	evm.TU.contig549.87	evm.TU.contig507.418	evm.TU.contig305.37	evm.TU.contig455.361	evm.TU.contig280.26	evm.TU.contig424.9	evm.TU.contig140.43	evm.TU.contig606.88	evm.TU.contig289.53	evm.TU.contig244.112
		evm.TU.contig458.88	evm.TU.contig526.17	evm.TU.contig593.125	novel.15	evm.TU.contig195.308	evm.TU.contig126.469	evm.TU.contig289.81	evm.TU.contig300.206	evm.TU.contig297.3	evm.TU.contig549.80	evm.TU.contig94.112	evm.TU.contig215.17	evm.TU.contig357.219	evm.TU.contig168.35	evm.TU.contig357.86
		evm.TU.contig308.55	evm.TU.contig522.171	evm.TU.contig127.104	evm.TU.contig325.17	evm.TU.contig139.98	evm.TU.contig217.127	evm.TU.contig522.1436	evm.TU.contig509.170	evm.TU.contig579.51	novel.193	evm.TU.contig76.33	evm.TU.contig193.212	evm.TU.contig357.561	evm.TU.contig455.428	evm.TU.contig168.755
		evm.TU.contig8.17	evm.TU.contig480.101	evm.TU.contig184.84	evm.TU.contig564.39	evm.TU.contig357.341	evm.TU.contig370.73	novel.735	evm.TU.contig75.13	evm.TU.contig455.515	evm.TU.contig455.16	evm.TU.contig168.277	evm.TU.contig139.101	evm.TU.contig515.61	evm.TU.contig155.49	evm.TU.contig588.2
		evm.TU.contig454.4	evm.TU.contig308.70	evm.TU.contig126.458	evm.TU.contig75.13	evm.TU.contig455.515	evm.TU.contig61.236	evm.TU.contig600.160	evm.TU.contig579.144	evm.TU.contig312.3	evm.TU.contig583.46	evm.TU.contig522.658	evm.TU.contig89.34	evm.TU.contig522.577	evm.TU.contig272.8	novel.1536
		evm.TU.contig522.891	evm.TU.contig106.199	evm.TU.contig583.154	evm.TU.contig455.436	evm.TU.contig64.349	evm.TU.contig273.335	evm.TU.contig34.77	evm.TU.contig369.95	evm.TU.contig48.44	evm.TU.contig522.671	evm.TU.contig168.70	evm.TU.contig321.85	evm.TU.contig370.26	evm.TU.contig450.18	evm.TU.contig155.34
		evm.TU.contig589.4	evm.TU.contig522.932	evm.TU.contig370.226	novel.2937	evm.TU.contig51.106	novel.2041	evm.TU.contig370.465	evm.TU.contig317.123	evm.TU.contig508.32	evm.TU.contig51.66	evm.TU.contig420.137	evm.TU.contig369.190	evm.TU.contig339.52	evm.TU.contig593.133	novel.565
		evm.TU.contig357.382	evm.TU.contig522.820	evm.TU.contig62.52	evm.TU.contig64.216	evm.TU.contig62.11	evm.TU.contig509.203	evm.TU.contig126.458	evm.TU.contig184.58	evm.TU.contig239.97	evm.TU.contig168.165	evm.TU.contig299.36	evm.TU.contig197.88	evm.TU.contig522.10	evm.TU.contig223.28	evm.TU.contig432.166
		evm.TU.contig564.39	evm.TU.contig233.359	evm.TU.contig221.160	evm.TU.contig531.44	novel.275	evm.TU.contig321.12	evm.TU.contig193.505	evm.TU.contig312.24	evm.TU.contig205.21	evm.TU.contig480.37	evm.TU.contig420.229	evm.TU.contig126.303	evm.TU.contig106.222	evm.TU.contig64.204	evm.TU.contig126.81
		evm.TU.contig305.287	evm.TU.contig8.160	evm.TU.contig217.105	evm.TU.contig273.136	evm.TU.contig244.193	evm.TU.contig168.279	evm.TU.contig69.10	evm.TU.contig305.25	evm.TU.contig62.227	evm.TU.contig62.67	evm.TU.contig507.322	evm.TU.contig522.880	novel.1886	evm.TU.contig509.227	evm.TU.contig580.151
		evm.TU.contig206.255	evm.TU.contig193.134	evm.TU.contig522.1460	evm.TU.contig507.538	evm.TU.contig168.336	evm.TU.contig94.18	evm.TU.contig64.229	evm.TU.contig305.248	evm.TU.contig37.76	evm.TU.contig116.58	evm.TU.contig34.153	evm.TU.contig56.48	evm.TU.contig269.61	evm.TU.contig370.309	evm.TU.contig580.205
		evm.TU.contig237.10	evm.TU.contig206.22	evm.TU.contig583.10	evm.TU.contig106.13	evm.TU.contig340.63	evm.TU.contig197.224	evm.TU.contig583.61	evm.TU.contig232.28	evm.TU.contig546.1	evm.TU.contig417.26	evm.TU.contig522.1628	evm.TU.contig184.46	evm.TU.contig34.81	evm.TU.contig233.109	evm.TU.contig600.169
		evm.TU.contig339.85	evm.TU.contig545.25	evm.TU.contig564.125	evm.TU.contig522.1621	evm.TU.contig64.359	evm.TU.contig197.100	evm.TU.contig193.315	evm.TU.contig480.55	evm.TU.contig531.45	evm.TU.contig64.414	evm.TU.contig455.133	evm.TU.contig87.113	novel.74	evm.TU.contig593.4	evm.TU.contig370.81
		evm.TU.contig252.9	evm.TU.contig87.101	evm.TU.contig37.66	evm.TU.contig139.56	evm.TU.contig522.1621	novel.122	evm.TU.contig305.25	evm.TU.contig535.49	evm.TU.contig317.48	evm.TU.contig69.24	evm.TU.contig583.108	evm.TU.contig522.871	evm.TU.contig308.102	evm.TU.contig579.52	evm.TU.contig88.30
		evm.TU.contig515.12	evm.TU.contig34.57	evm.TU.contig197.72	evm.TU.contig126.61	evm.TU.contig195.314	evm.TU.contig388.52	evm.TU.contig312.21	evm.TU.contig300.43	evm.TU.contig321.22	evm.TU.contig522.154	evm.TU.contig230.32	evm.TU.contig535.54	evm.TU.contig493.36	evm.TU.contig452.35	evm.TU.contig559.146
		evm.TU.contig300.170	evm.TU.contig64.359	evm.TU.contig538.24	evm.TU.contig455.740	evm.TU.contig507.324	evm.TU.contig375.37	evm.TU.contig31.31	evm.TU.contig193.544	evm.TU.contig195.165	evm.TU.contig233.419	evm.TU.contig591.109	evm.TU.contig455.651	evm.TU.contig591.13	novel.974	evm.TU.contig233.199
		evm.TU.contig139.160	evm.TU.contig64.443	evm.TU.contig587.51	evm.TU.contig593.125	evm.TU.contig593.125	evm.TU.contig126.208	evm.TU.contig195.258	evm.TU.contig289.51	evm.TU.contig369.130	evm.TU.contig273.171	evm.TU.contig62.43	evm.TU.contig432.28	evm.TU.contig60.44	evm.TU.contig420.178	evm.TU.contig370.195
		evm.TU.contig131.49	evm.TU.contig61.65	evm.TU.contig593.19	evm.TU.contig85.13	evm.TU.contig8.195	evm.TU.contig522.1516	evm.TU.contig480.55	evm.TU.contig340.50	evm.TU.contig591.93	novel.2478	evm.TU.contig305.392	evm.TU.contig232.53	evm.TU.contig522.548	evm.TU.contig455.108	evm.TU.contig522.316
		evm.TU.contig459.166	evm.TU.contig515.52	evm.TU.contig312.45	evm.TU.contig459.132	evm.TU.contig321.123	evm.TU.contig522.975	evm.TU.contig321.3	evm.TU.contig197.24	evm.TU.contig106.22	evm.TU.contig455.300	novel.915	evm.TU.contig579.100	evm.TU.contig389.7	evm.TU.contig598.73	novel.870
		evm.TU.contig75.50	evm.TU.contig126.73	evm.TU.contig61.65	evm.TU.contig168.772	evm.TU.contig522.1460	evm.TU.contig64.358	evm.TU.contig95.41	evm.TU.contig522.75	evm.TU.contig64.154	evm.TU.contig206.14	evm.TU.contig449.28	evm.TU.contig139.217	evm.TU.contig417.30	evm.TU.contig372.5	evm.TU.contig62.6
		evm.TU.contig522.1500	evm.TU.contig455.430	evm.TU.contig62.92	evm.TU.contig480.22	evm.TU.contig370.226	evm.TU.contig37.74	evm.TU.contig509.295	evm.TU.contig37.53	evm.TU.contig593.220	evm.TU.contig509.278	evm.TU.contig593.36	evm.TU.contig455.495	evm.TU.contig34.52	evm.TU.contig287.4	evm.TU.contig300.287
		evm.TU.contig515.52	evm.TU.contig357.532	evm.TU.contig233.179	evm.TU.contig289.82	evm.TU.contig538.24	evm.TU.contig61.30	evm.TU.contig357.228	evm.TU.contig289.125	evm.TU.contig480.78	evm.TU.contig357.372	evm.TU.contig280.134	evm.TU.contig75.93	evm.TU.contig522.1657	evm.TU.contig580.145	evm.TU.contig206.40
		evm.TU.contig308.70	evm.TU.contig62.123	evm.TU.contig487.64	evm.TU.contig69.23	evm.TU.contig34.133	evm.TU.contig193.79	evm.TU.contig462.1	evm.TU.contig545.25	evm.TU.contig78.79	evm.TU.contig340.93	evm.TU.contig206.333	evm.TU.contig7.28	novel.1299	evm.TU.contig97.137	evm.TU.contig155.167
		evm.TU.contig126.138	evm.TU.contig244.182	evm.TU.contig217.38	evm.TU.contig305.21	evm.TU.contig509.43	evm.TU.contig522.1472	evm.TU.contig252.79	evm.TU.contig87.161	evm.TU.contig61.30	evm.TU.contig37.74	evm.TU.contig450.22	evm.TU.contig566.8	evm.TU.contig61.65	evm.TU.contig522.203	evm.TU.contig106.65
		evm.TU.contig522.1487	evm.TU.contig187.4	evm.TU.contig155.144	evm.TU.contig139.109	evm.TU.contig357.361	evm.TU.contig487.53	evm.TU.contig62.148	evm.TU.contig526.28	evm.TU.contig237.7	evm.TU.contig455.728	evm.TU.contig34.14	evm.TU.contig321.64	evm.TU.contig184.85	evm.TU.contig51.44	evm.TU.contig443.18
		novel.875	evm.TU.contig401.3	evm.TU.contig509.44	novel.2798	evm.TU.contig403.28	evm.TU.contig64.315	evm.TU.contig449.19	evm.TU.contig87.74	evm.TU.contig357.683	evm.TU.contig493.55	evm.TU.contig246.11	evm.TU.contig507.33	evm.TU.contig126.267	evm.TU.contig308.99	evm.TU.contig522.1579
		evm.TU.contig87.20	evm.TU.contig62.202	novel.2441	evm.TU.contig305.287	evm.TU.contig583.77	evm.TU.contig420.47	evm.TU.contig280.60	evm.TU.contig459.76	evm.TU.contig580.119	evm.TU.contig509.277	evm.TU.contig480.157	evm.TU.contig564.83	evm.TU.contig440.4	evm.TU.contig522.1686	evm.TU.contig522.1573
		evm.TU.contig336.81	evm.TU.contig193.186	evm.TU.contig93.23	evm.TU.contig168.366	evm.TU.contig357.228	evm.TU.contig566.32	evm.TU.contig56.13	evm.TU.contig520.3	evm.TU.contig357.567	evm.TU.contig116.54	evm.TU.contig8.156	evm.TU.contig252.177	evm.TU.contig11.9	novel.1933	evm.TU.contig583.157
		evm.TU.contig233.199	evm.TU.contig522.152	evm.TU.contig455.401	evm.TU.contig78.93	evm.TU.contig507.587	evm.TU.contig102.2	evm.TU.contig8.200	evm.TU.contig239.143	evm.TU.contig509.203	evm.TU.contig369.81	evm.TU.contig299.38	evm.TU.contig420.110	evm.TU.contig600.85	evm.TU.contig522.124	evm.TU.contig233.28
		evm.TU.contig531.45	novel.1970	evm.TU.contig522.913	evm.TU.contig139.179	evm.TU.contig591.84	evm.TU.contig155.139	novel.2041	evm.TU.contig591.43	evm.TU.contig593.162	evm.TU.contig168.548	novel.262	evm.TU.contig472.37	evm.TU.contig206.142	evm.TU.contig375.43	evm.TU.contig193.412
		evm.TU.contig509.176	evm.TU.contig184.222	evm.TU.contig106.104	evm.TU.contig193.134	evm.TU.contig515.141	evm.TU.contig131.18	evm.TU.contig233.93	evm.TU.contig126.27	evm.TU.contig458.9	evm.TU.contig357.70	evm.TU.contig507.210	evm.TU.contig357.681	evm.TU.contig508.51	evm.TU.contig584.5	novel.3194
		evm.TU.contig299.49	evm.TU.contig503.28	evm.TU.contig95.22	novel.2288	evm.TU.contig375.53	evm.TU.contig308.90	evm.TU.contig522.1528	evm.TU.contig168.239	evm.TU.contig417.10	evm.TU.contig522.761	evm.TU.contig75.143	evm.TU.contig455.429	evm.TU.contig252.166	evm.TU.contig312.45	evm.TU.contig193.512
		evm.TU.contig455.230	evm.TU.contig111.16	evm.TU.contig370.51	evm.TU.contig370.226	evm.TU.contig205.28	evm.TU.contig197.73	evm.TU.contig126.74	evm.TU.contig197.73	evm.TU.contig195.161	evm.TU.contig593.5	evm.TU.contig206.104	evm.TU.contig522.1384	evm.TU.contig244.148	novel.96	evm.TU.contig165.5
		evm.TU.contig455.319	evm.TU.contig563.7	evm.TU.contig522.1328	evm.TU.contig217.38	evm.TU.contig527.177	evm.TU.contig193.505	novel.308	evm.TU.contig107.10	evm.TU.contig289.82	evm.TU.contig168.250	evm.TU.contig305.186	evm.TU.contig206.326	evm.TU.contig244.53	evm.TU.contig592.73	evm.TU.contig42.1
		evm.TU.contig239.138	evm.TU.contig126.240	evm.TU.contig97.190	evm.TU.contig357.89	evm.TU.contig189.8	evm.TU.contig300.10	evm.TU.contig509.27	evm.TU.contig300.144	evm.TU.contig184.58	evm.TU.contig591.69	evm.TU.contig600.166	evm.TU.contig168.28	evm.TU.contig580.181	evm.TU.contig269.40	evm.TU.contig378.26
		evm.TU.contig579.186	evm.TU.contig384.80	evm.TU.contig97.48	evm.TU.contig420.28	evm.TU.contig69.50	evm.TU.contig395.119	evm.TU.contig357.369	evm.TU.contig273.225	evm.TU.contig432.147	evm.TU.contig522.1235	evm.TU.contig168.114	evm.TU.contig522.1574	evm.TU.contig593.96	evm.TU.contig61.53	evm.TU.contig603.46
		evm.TU.contig34.41	evm.TU.contig126.164	evm.TU.contig305.369	evm.TU.contig508.61	evm.TU.contig217.38	evm.TU.contig321.18	evm.TU.contig351.63	evm.TU.contig232.21	evm.TU.contig217.93	evm.TU.contig450.30	evm.TU.contig432.103	evm.TU.contig56.67	evm.TU.contig564.12	evm.TU.contig508.71	evm.TU.contig206.211
		evm.TU.contig195.61	evm.TU.contig522.1022	evm.TU.contig289.99	evm.TU.contig507.145	evm.TU.contig252.68	evm.TU.contig193.345	evm.TU.contig269.78	evm.TU.contig450.54	evm.TU.contig420.144	novel.799	evm.TU.contig97.93	evm.TU.contig357.421	evm.TU.contig522.761	evm.TU.contig155.88	evm.TU.contig593.50
		evm.TU.contig317.108	evm.TU.contig69.74	evm.TU.contig388.43	evm.TU.contig221.114	evm.TU.contig522.301	evm.TU.contig608.8	evm.TU.contig89.66	evm.TU.contig144.36	evm.TU.contig140.61	evm.TU.contig200.2	evm.TU.contig169.4	evm.TU.contig64.105	evm.TU.contig97.36	evm.TU.contig305.160	evm.TU.contig370.26
		evm.TU.contig435.7	evm.TU.contig566.31	evm.TU.contig193.197	evm.TU.contig357.204	evm.TU.contig508.101	evm.TU.contig126.78	evm.TU.contig48.68	evm.TU.contig75.121	evm.TU.contig600.162	evm.TU.contig522.246	evm.TU.contig273.335	evm.TU.contig579.149	evm.TU.contig606.60	evm.TU.contig384.41	evm.TU.contig323.24
		evm.TU.contig273.163	evm.TU.contig134.130	novel.2798	evm.TU.contig64.305	evm.TU.contig78.93	evm.TU.contig69.63	evm.TU.contig507.502	evm.TU.contig579.150	evm.TU.contig168.562	novel.1443	evm.TU.contig155.282	evm.TU.contig447.47	evm.TU.contig455.690	evm.TU.contig455.391	evm.TU.contig244.113
		evm.TU.contig473.4	evm.TU.contig230.18	evm.TU.contig305.341	evm.TU.contig64.423	evm.TU.contig459.109	evm.TU.contig580.66	evm.TU.contig75.148	evm.TU.contig110.12	evm.TU.contig221.17	evm.TU.contig197.169	evm.TU.contig252.177	evm.TU.contig252.144	evm.TU.contig515.218	novel.1292	evm.TU.contig139.90
		evm.TU.contig64.7	evm.TU.contig126.232	evm.TU.contig106.113	novel.2617	evm.TU.contig507.271	evm.TU.contig522.121	evm.TU.contig535.9	evm.TU.contig273.291	evm.TU.contig522.1502	evm.TU.contig206.261	evm.TU.contig483.6	evm.TU.contig522.65	evm.TU.contig508.79	evm.TU.contig300.185	evm.TU.contig193.159
		evm.TU.contig155.88	evm.TU.contig64.305	evm.TU.contig444.43	evm.TU.contig459.127	evm.TU.contig184.47	evm.TU.contig87.257	evm.TU.contig94.139	evm.TU.contig357.121	evm.TU.contig197.87	evm.TU.contig310.35	evm.TU.contig564.73	evm.TU.contig64.201	evm.TU.contig357.583	evm.TU.contig481.17	evm.TU.contig305.190
		evm.TU.contig139.56	evm.TU.contig508.61	evm.TU.contig168.245	evm.TU.contig193.106	evm.TU.contig106.113	evm.TU.contig97.83	evm.TU.contig64.77	evm.TU.contig435.41	evm.TU.contig106.65	evm.TU.contig432.112	evm.TU.contig244.115	evm.TU.contig281.1	evm.TU.contig450.108	evm.TU.contig75.156	evm.TU.contig591.41
		evm.TU.contig206.261	evm.TU.contig459.130	evm.TU.contig81.5	evm.TU.contig310.51	evm.TU.contig480.7	evm.TU.contig205.21	evm.TU.contig559.131	evm.TU.contig583.148	evm.TU.contig357.444	evm.TU.contig184.185	evm.TU.contig193.429	evm.TU.contig300.101	evm.TU.contig206.61	evm.TU.contig233.204	evm.TU.contig527.41
		evm.TU.contig522.704	evm.TU.contig451.70	evm.TU.contig459.115	evm.TU.contig312.40	evm.TU.contig28.19	evm.TU.contig273.43	evm.TU.contig94.10	evm.TU.contig259.8	evm.TU.contig193.449	evm.TU.contig589.4	evm.TU.contig259.8	evm.TU.contig80.21	novel.1193	evm.TU.contig64.88	evm.TU.contig126.364
		evm.TU.contig357.369	evm.TU.contig509.173	evm.TU.contig403.28	evm.TU.contig522.1154	evm.TU.contig522.295	evm.TU.contig357.623	evm.TU.contig608.8	evm.TU.contig583.86	evm.TU.contig168.130	evm.TU.contig64.153	evm.TU.contig300.10	evm.TU.contig64.69	evm.TU.contig239.99	evm.TU.contig332.3	evm.TU.contig127.92
		evm.TU.contig139.110	novel.2673	evm.TU.contig580.159	evm.TU.contig106.76	evm.TU.contig522.1533	evm.TU.contig178.82	evm.TU.contig357.637	evm.TU.contig522.761	evm.TU.contig508.101	evm.TU.contig313.17	evm.TU.contig106.270	evm.TU.contig62.6	evm.TU.contig184.86	evm.TU.contig403.17	evm.TU.contig244.139
		evm.TU.contig188.15	evm.TU.contig233.401	evm.TU.contig305.381	evm.TU.contig355.4	novel.1772	evm.TU.contig369.96	evm.TU.contig459.79	evm.TU.contig462.1	evm.TU.contig140.34	evm.TU.contig94.35	evm.TU.contig357.102	evm.TU.contig522.601	evm.TU.contig98.25	evm.TU.contig39.36	evm.TU.contig507.315
		evm.TU.contig432.16	evm.TU.contig593.102	evm.TU.contig64.305	evm.TU.contig222.56	evm.TU.contig522.913	evm.TU.contig522.161	evm.TU.contig455.547	evm.TU.contig522.1670	evm.TU.contig507.121	evm.TU.contig62.198	evm.TU.contig455.108	evm.TU.contig507.10	evm.TU.contig168.28	evm.TU.contig455.26	evm.TU.contig583.11
		evm.TU.contig8.195	evm.TU.contig64.73	evm.TU.contig472.12	evm.TU.contig305.421	evm.TU.contig313.41	novel.1160	evm.TU.contig230.38	evm.TU.contig94.146	evm.TU.contig450.78	evm.TU.contig299.21	evm.TU.contig94.24	evm.TU.contig126.463	evm.TU.contig184.130	evm.TU.contig558.3	evm.TU.contig78.57
		evm.TU.contig85.2	evm.TU.contig340.120	evm.TU.contig184.112	evm.TU.contig522.913	evm.TU.contig168.539	evm.TU.contig412.101	novel.869	evm.TU.contig527.88	evm.TU.contig571.13	evm.TU.contig195.166	evm.TU.contig417.8	evm.TU.contig455.401	novel.1926	evm.TU.contig193.307	evm.TU.contig193.259
		evm.TU.contig606.34	evm.TU.contig459.68	evm.TU.contig168.659	evm.TU.contig189.34	evm.TU.contig193.468	evm.TU.contig455.325	evm.TU.contig563.17	evm.TU.contig206.223	evm.TU.contig48.68	novel.2149	evm.TU.contig116.56	evm.TU.contig458.43	evm.TU.contig195.168	evm.TU.contig522.1513	evm.TU.contig139.65
		evm.TU.contig507.418	evm.TU.contig269.87	evm.TU.contig62.174	evm.TU.contig515.212	evm.TU.contig289.100	evm.TU.contig507.575	evm.TU.contig369.130	evm.TU.contig139.160	evm.TU.contig480.92	evm.TU.contig420.38	evm.TU.contig357.211	evm.TU.contig299.53	evm.TU.contig509.281	evm.TU.contig273.231	evm.TU.contig593.197
		evm.TU.contig559.105	evm.TU.contig126.499	evm.TU.contig139.109	evm.TU.contig193.468	evm.TU.contig64.371	evm.TU.contig244.163	evm.TU.contig509.281	evm.TU.contig184.185	evm.TU.contig155.43	novel.1180	evm.TU.contig233.405	evm.TU.contig273.59	evm.TU.contig458.43	evm.TU.contig273.355	evm.TU.contig87.263
		evm.TU.contig455.740	evm.TU.contig195.232	evm.TU.contig178.22	evm.TU.contig459.130	evm.TU.contig221.114	evm.TU.contig273.31	evm.TU.contig184.266	evm.TU.contig168.733	evm.TU.contig417.22	evm.TU.contig522.893	evm.TU.contig357.372	evm.TU.contig37.61	evm.TU.contig519.98	evm.TU.contig305.265	evm.TU.contig357.428
		evm.TU.contig87.74	evm.TU.contig269.31	evm.TU.contig126.238	evm.TU.contig507.411	evm.TU.contig310.51	evm.TU.contig273.299	evm.TU.contig197.221	evm.TU.contig455.252	evm.TU.contig64.414	evm.TU.contig580.114	evm.TU.contig455.538	evm.TU.contig239.149	evm.TU.contig205.27	evm.TU.contig522.115	evm.TU.contig459.85
		evm.TU.contig527.102	evm.TU.contig535.27	evm.TU.contig139.57	evm.TU.contig289.100	evm.TU.contig41.18	evm.TU.contig522.1584	evm.TU.contig606.72	novel.308	evm.TU.contig527.18	novel.318	evm.TU.contig507.575	evm.TU.contig518.17	evm.TU.contig168.479	evm.TU.contig222.147	evm.TU.contig323.51
		evm.TU.contig507.147	evm.TU.contig357.457	evm.TU.contig522.512	evm.TU.contig580.35	evm.TU.contig369.96	evm.TU.contig511.40	evm.TU.contig126.27	evm.TU.contig321.101	evm.TU.contig273.61	evm.TU.contig593.242	evm.TU.contig493.90	evm.TU.contig369.96	evm.TU.contig370.309	evm.TU.contig300.260	evm.TU.contig332.3
		evm.TU.contig51.43	evm.TU.contig248.4	evm.TU.contig312.40	evm.TU.contig317.123	evm.TU.contig97.183	evm.TU.contig289.83	evm.TU.contig197.224	evm.TU.contig230.43	evm.TU.contig522.1336	evm.TU.contig378.16	evm.TU.contig64.421	evm.TU.contig62.86	evm.TU.contig522.441	evm.TU.contig455.515	evm.TU.contig88.38
		evm.TU.contig64.60	evm.TU.contig538.64	evm.TU.contig515.288	evm.TU.contig51.106	evm.TU.contig305.55	evm.TU.contig369.207	evm.TU.contig51.170	evm.TU.contig178.72	evm.TU.contig509.314	evm.TU.contig222.90	evm.TU.contig126.440	evm.TU.contig522.902	evm.TU.contig606.21	evm.TU.contig40.10	evm.TU.contig233.106
		evm.TU.contig526.25	evm.TU.contig308.55	evm.TU.contig37.50	evm.TU.contig239.229	evm.TU.contig507.411	evm.TU.contig507.438	evm.TU.contig62.92	evm.TU.contig420.123	novel.1180	evm.TU.contig217.54	evm.TU.contig139.67	evm.TU.contig455.632	evm.TU.contig447.181	evm.TU.contig535.53	evm.TU.contig199.46
		evm.TU.contig110.28	evm.TU.contig538.50	evm.TU.contig340.50	evm.TU.contig168.659	evm.TU.contig206.261	evm.TU.contig321.92	evm.TU.contig420.137	evm.TU.contig56.13	evm.TU.contig522.421	evm.TU.contig605.4	evm.TU.contig151.16	evm.TU.contig289.54	evm.TU.contig522.88	evm.TU.contig370.380	evm.TU.contig593.256
		evm.TU.contig522.143	evm.TU.contig155.122	evm.TU.contig310.66	evm.TU.contig522.959	evm.TU.contig146.6	evm.TU.contig87.101	evm.TU.contig451.82	evm.TU.contig522.769	evm.TU.contig357.548	evm.TU.contig62.192	evm.TU.contig193.407	evm.TU.contig56.11	evm.TU.contig438.11	evm.TU.contig330.16	evm.TU.contig522.838
		evm.TU.contig195.232	evm.TU.contig455.318	evm.TU.contig206.40	evm.TU.contig564.45	evm.TU.contig509.163	evm.TU.contig221.164	evm.TU.contig195.148	evm.TU.contig233.93	evm.TU.contig591.124	evm.TU.contig239.197	evm.TU.contig168.555	evm.TU.contig587.55	evm.TU.contig455.521	evm.TU.contig94.107	evm.TU.contig515.36
		evm.TU.contig62.97	evm.TU.contig603.85	evm.TU.contig78.92	evm.TU.contig97.190	evm.TU.contig197.140	evm.TU.contig509.169	evm.TU.contig305.37	evm.TU.contig289.113	evm.TU.contig375.53	evm.TU.contig64.284	evm.TU.contig300.150	evm.TU.contig197.247	evm.TU.contig51.28	evm.TU.contig509.196	evm.TU.contig592.70
		evm.TU.contig357.361	evm.TU.contig155.49	evm.TU.contig305.21	evm.TU.contig305.55	evm.TU.contig455.634	evm.TU.contig233.258	evm.TU.contig61.21	evm.TU.contig357.397	evm.TU.contig204.55	evm.TU.contig508.76	evm.TU.contig305.265	evm.TU.contig522.1070	evm.TU.contig522.171	evm.TU.contig155.147	evm.TU.contig155.44
		evm.TU.contig317.20	evm.TU.contig206.327	novel.409	evm.TU.contig515.288	evm.TU.contig197.72	evm.TU.contig358.24	evm.TU.contig357.192	evm.TU.contig515.52	evm.TU.contig508.76	evm.TU.contig603.53	evm.TU.contig106.40	evm.TU.contig106.147	evm.TU.contig420.55	evm.TU.contig195.159	evm.TU.contig273.72
		evm.TU.contig126.470	evm.TU.contig197.246	evm.TU.contig340.56	evm.TU.contig522.512	evm.TU.contig195.309	evm.TU.contig61.97	novel.1173	evm.TU.contig412.41	evm.TU.contig5.4	evm.TU.contig289.128	evm.TU.contig370.344	evm.TU.contig412.71	evm.TU.contig136.19	evm.TU.contig300.99	novel.1448
		evm.TU.contig193.412	evm.TU.contig455.607	evm.TU.contig522.401	evm.TU.contig139.57	evm.TU.contig370.75	evm.TU.contig87.74	evm.TU.contig522.1584	evm.TU.contig531.45	evm.TU.contig233.464	evm.TU.contig244.68	evm.TU.contig600.171	evm.TU.contig139.117	evm.TU.contig412.87	evm.TU.contig193.412	evm.TU.contig48.53
		evm.TU.contig515.141	evm.TU.contig559.51	novel.1445	evm.TU.contig300.138	evm.TU.contig206.288	evm.TU.contig507.57	evm.TU.contig520.3	evm.TU.contig480.114	evm.TU.contig87.17	evm.TU.contig455.735	evm.TU.contig280.46	evm.TU.contig507.202	evm.TU.contig36.17	evm.TU.contig515.238	evm.TU.contig300.291
		evm.TU.contig305.121	evm.TU.contig370.167	evm.TU.contig370.378	evm.TU.contig522.1302	evm.TU.contig168.540	evm.TU.contig535.9	evm.TU.contig233.90	evm.TU.contig455.427	evm.TU.contig244.176	evm.TU.contig269.52	novel.1514	evm.TU.contig420.12	evm.TU.contig195.118	novel.2354	evm.TU.contig538.33
		evm.TU.contig62.136	evm.TU.contig357.310	evm.TU.contig308.108	evm.TU.contig369.150	evm.TU.contig507.457	evm.TU.contig507.121	evm.TU.contig596.1	evm.TU.contig197.66	evm.TU.contig538.48	evm.TU.contig433.24	evm.TU.contig269.92	evm.TU.contig527.47	evm.TU.contig591.14	evm.TU.contig606.65	evm.TU.contig269.7
		evm.TU.contig87.54	evm.TU.contig193.11	evm.TU.contig522.160	evm.TU.contig340.56	evm.TU.contig600.196	evm.TU.contig87.186	evm.TU.contig580.103	evm.TU.contig358.35	evm.TU.contig358.24	evm.TU.contig48.21	evm.TU.contig507.83	evm.TU.contig455.388	evm.TU.contig451.78	evm.TU.contig538.19	evm.TU.contig522.680
		evm.TU.contig168.685	evm.TU.contig299.49	evm.TU.contig548.45	evm.TU.contig507.338	evm.TU.contig312.3	evm.TU.contig522.38	evm.TU.contig455.270	evm.TU.contig244.40	evm.TU.contig106.231	evm.TU.contig299.36	evm.TU.contig522.1083	evm.TU.contig131.20	evm.TU.contig43.28	evm.TU.contig69.92	evm.TU.contig195.159
		evm.TU.contig357.605	evm.TU.contig507.375	evm.TU.contig507.246	evm.TU.contig591.75	evm.TU.contig239.184	evm.TU.contig357.397	evm.TU.contig51.150	evm.TU.contig449.19	evm.TU.contig193.260	evm.TU.contig126.45	evm.TU.contig335.19	novel.1872	evm.TU.contig244.113	evm.TU.contig87.257	evm.TU.contig522.246
		evm.TU.contig144.36	evm.TU.contig155.127	evm.TU.contig94.165	evm.TU.contig156.22	evm.TU.contig116.37	evm.TU.contig412.62	evm.TU.contig146.9	evm.TU.contig593.64	evm.TU.contig507.430	evm.TU.contig317.118	evm.TU.contig605.4	evm.TU.contig193.366	evm.TU.contig303.2	evm.TU.contig269.18	evm.TU.contig591.34
		evm.TU.contig509.44	novel.2514	evm.TU.contig509.123	evm.TU.contig455.520	evm.TU.contig139.57	evm.TU.contig522.593	evm.TU.contig233.218	evm.TU.contig403.13	evm.TU.contig485.3	evm.TU.contig184.258	evm.TU.contig87.45	evm.TU.contig300.267	evm.TU.contig455.272	evm.TU.contig506.2	evm.TU.contig206.74
		evm.TU.contig417.22	evm.TU.contig97.114	evm.TU.contig227.42	evm.TU.contig538.38	evm.TU.contig522.512	evm.TU.contig222.145	novel.1423	evm.TU.contig339.46	evm.TU.contig8.167	evm.TU.contig522.135	evm.TU.contig193.412	evm.TU.contig116.84	evm.TU.contig233.382	evm.TU.contig18.3	evm.TU.contig168.479
		evm.TU.contig273.61	evm.TU.contig522.1574	evm.TU.contig64.126	evm.TU.contig509.44	evm.TU.contig515.7	evm.TU.contig48.111	evm.TU.contig184.87	evm.TU.contig289.54	evm.TU.contig480.80	evm.TU.contig168.245	evm.TU.contig206.179	evm.TU.contig511.40	novel.225	evm.TU.contig233.476	evm.TU.contig106.275
		evm.TU.contig369.96	evm.TU.contig193.112	evm.TU.contig357.422	evm.TU.contig340.62	evm.TU.contig369.131	evm.TU.contig155.138	evm.TU.contig305.21	evm.TU.contig69.12	evm.TU.contig184.208	evm.TU.contig412.72	evm.TU.contig300.118	evm.TU.contig134.155	evm.TU.contig455.589	evm.TU.contig420.229	evm.TU.contig522.493
		evm.TU.contig312.4	novel.2996	evm.TU.contig455.601	evm.TU.contig357.422	evm.TU.contig193.501	evm.TU.contig317.149	evm.TU.contig305.252	evm.TU.contig48.79	evm.TU.contig321.3	evm.TU.contig593.265	evm.TU.contig370.195	evm.TU.contig509.205	evm.TU.contig305.449	evm.TU.contig447.160	evm.TU.contig195.193
		evm.TU.contig78.93	evm.TU.contig221.33	evm.TU.contig69.51	evm.TU.contig197.66	evm.TU.contig395.139	evm.TU.contig239.110	evm.TU.contig507.426	evm.TU.contig8.27	evm.TU.contig28.29	evm.TU.contig468.20	evm.TU.contig189.40	evm.TU.contig507.315	evm.TU.contig208.8	evm.TU.contig565.2	evm.TU.contig48.35
		evm.TU.contig193.468	evm.TU.contig193.207	evm.TU.contig431.8	evm.TU.contig239.67	novel.15	evm.TU.contig455.41	evm.TU.contig280.115	novel.119	evm.TU.contig403.10	evm.TU.contig289.91	evm.TU.contig232.24	evm.TU.contig126.310	evm.TU.contig116.84	evm.TU.contig188.24	evm.TU.contig244.167
		evm.TU.contig193.130	evm.TU.contig37.50	evm.TU.contig317.123	evm.TU.contig587.51	evm.TU.contig522.1487	evm.TU.contig221.71	evm.TU.contig370.117	evm.TU.contig600.162	evm.TU.contig230.38	evm.TU.contig168.45	evm.TU.contig527.44	evm.TU.contig344.2	evm.TU.contig591.41	evm.TU.contig522.936	evm.TU.contig435.71
		evm.TU.contig57.13	evm.TU.contig168.33	evm.TU.contig273.289	evm.TU.contig459.13	evm.TU.contig455.668	evm.TU.contig566.47	evm.TU.contig370.270	evm.TU.contig127.114	evm.TU.contig579.150	evm.TU.contig455.568	evm.TU.contig587.26	evm.TU.contig522.1083	evm.TU.contig233.158	evm.TU.contig140.36	evm.TU.contig193.172
		evm.TU.contig299.23	evm.TU.contig64.64	evm.TU.contig64.97	evm.TU.contig552.48	evm.TU.contig522.1535	evm.TU.contig515.225	evm.TU.contig508.35	evm.TU.contig64.423	evm.TU.contig168.173	evm.TU.contig126.499	evm.TU.contig184.67	evm.TU.contig607.5	evm.TU.contig603.46	evm.TU.contig450.104	novel.1351
		evm.TU.contig305.222	evm.TU.contig522.971	evm.TU.contig193.134	evm.TU.contig222.79	evm.TU.contig300.128	evm.TU.contig447.181	evm.TU.contig589.4	evm.TU.contig127.49	evm.TU.contig522.936	evm.TU.contig515.11	evm.TU.contig566.42	evm.TU.contig593.162	evm.TU.contig105.16	novel.1580	evm.TU.contig273.140
		evm.TU.contig370.29	evm.TU.contig522.628	evm.TU.contig490.12	evm.TU.contig357.143	evm.TU.contig357.580	evm.TU.contig395.115	evm.TU.contig233.394	evm.TU.contig357.180	evm.TU.contig432.39	evm.TU.contig340.50	evm.TU.contig139.93	evm.TU.contig527.141	evm.TU.contig340.103	evm.TU.contig325.11	evm.TU.contig606.88
		evm.TU.contig538.48	novel.785	evm.TU.contig432.142	evm.TU.contig515.79	evm.TU.contig357.422	evm.TU.contig593.241	evm.TU.contig155.61	evm.TU.contig509.165	evm.TU.contig579.202	evm.TU.contig239.201	evm.TU.contig116.94	evm.TU.contig515.176	evm.TU.contig266.5	evm.TU.contig323.20	evm.TU.contig603.70
		evm.TU.contig593.19	evm.TU.contig522.704	evm.TU.contig480.25	evm.TU.contig308.55	evm.TU.contig37.125	evm.TU.contig370.219	evm.TU.contig450.26	evm.TU.contig522.1067	evm.TU.contig395.127	evm.TU.contig126.518	evm.TU.contig48.86	evm.TU.contig400.7	evm.TU.contig78.57	evm.TU.contig127.169	evm.TU.contig48.183
		evm.TU.contig51.106	evm.TU.contig273.163	evm.TU.contig527.191	evm.TU.contig87.240	evm.TU.contig76.31	evm.TU.contig598.88	evm.TU.contig126.399	evm.TU.contig134.113	evm.TU.contig522.1631	evm.TU.contig509.240	evm.TU.contig239.24	evm.TU.contig126.518	evm.TU.contig313.39	evm.TU.contig195.195	evm.TU.contig56.110
		evm.TU.contig184.185	evm.TU.contig126.517	evm.TU.contig126.434	evm.TU.contig358.55	evm.TU.contig222.157	evm.TU.contig168.296	evm.TU.contig357.478	evm.TU.contig64.392	evm.TU.contig520.5	evm.TU.contig221.115	evm.TU.contig64.150	evm.TU.contig447.185	evm.TU.contig233.131	novel.1496	evm.TU.contig493.47
		evm.TU.contig217.110	evm.TU.contig62.66	evm.TU.contig600.162	evm.TU.contig455.108	evm.TU.contig412.15	evm.TU.contig193.604	novel.1249	evm.TU.contig455.325	evm.TU.contig8.103	evm.TU.contig370.89	evm.TU.contig299.37	evm.TU.contig239.99	evm.TU.contig527.52	evm.TU.contig94.103	evm.TU.contig417.30
		evm.TU.contig300.78	evm.TU.contig273.35	evm.TU.contig507.573	evm.TU.contig217.129	evm.TU.contig269.138	evm.TU.contig522.268	evm.TU.contig455.538	evm.TU.contig252.94	evm.TU.contig78.75	novel.2676	evm.TU.contig455.461	evm.TU.contig357.226	evm.TU.contig600.140	evm.TU.contig564.5	evm.TU.contig507.459
		evm.TU.contig357.604	evm.TU.contig336.81	evm.TU.contig300.3	evm.TU.contig62.93	evm.TU.contig559.131	evm.TU.contig230.42	evm.TU.contig259.7	evm.TU.contig155.278	evm.TU.contig87.43	evm.TU.contig44.6	evm.TU.contig587.45	evm.TU.contig89.21	evm.TU.contig69.69	evm.TU.contig277.29	evm.TU.contig8.96
		evm.TU.contig139.109	evm.TU.contig564.98	evm.TU.contig61.203	evm.TU.contig48.179	evm.TU.contig116.82	evm.TU.contig269.38	evm.TU.contig480.78	evm.TU.contig522.122	evm.TU.contig206.255	evm.TU.contig168.93	novel.3165	evm.TU.contig168.672	evm.TU.contig97.187	evm.TU.contig195.133	evm.TU.contig430.18
		novel.2617	evm.TU.contig239.184	evm.TU.contig233.167	evm.TU.contig598.110	evm.TU.contig357.311	evm.TU.contig221.112	evm.TU.contig321.101	evm.TU.contig61.30	evm.TU.contig64.5	evm.TU.contig370.63	evm.TU.contig156.22	evm.TU.contig447.74	evm.TU.contig580.196	evm.TU.contig261.3	evm.TU.contig232.26
		evm.TU.contig357.204	evm.TU.contig206.282	evm.TU.contig187.6	evm.TU.contig69.12	evm.TU.contig244.45	evm.TU.contig472.2	evm.TU.contig87.257	evm.TU.contig195.319	evm.TU.contig520.3	evm.TU.contig593.57	evm.TU.contig89.22	evm.TU.contig64.57	evm.TU.contig508.12	evm.TU.contig598.95	evm.TU.contig455.653
		evm.TU.contig269.36	evm.TU.contig564.12	evm.TU.contig522.415	evm.TU.contig184.84	evm.TU.contig369.26	evm.TU.contig395.77	evm.TU.contig522.1573	evm.TU.contig587.26	evm.TU.contig168.540	evm.TU.contig221.151	novel.3096	evm.TU.contig357.218	evm.TU.contig56.48	evm.TU.contig420.10	evm.TU.contig600.211
		evm.TU.contig421.17	evm.TU.contig369.144	evm.TU.contig140.66	evm.TU.contig57.9	evm.TU.contig522.371	evm.TU.contig300.85	evm.TU.contig432.132	evm.TU.contig236.3	evm.TU.contig89.21	novel.2381	evm.TU.contig269.18	evm.TU.contig455.520	evm.TU.contig299.53	evm.TU.contig580.7	evm.TU.contig44.11
		evm.TU.contig325.17	evm.TU.contig312.44	evm.TU.contig206.155	evm.TU.contig78.92	evm.TU.contig269.142	evm.TU.contig139.257	evm.TU.contig522.143	evm.TU.contig111.14	evm.TU.contig94.92	evm.TU.contig522.1149	evm.TU.contig87.108	evm.TU.contig305.31	evm.TU.contig402.1	evm.TU.contig357.250	evm.TU.contig420.100
		evm.TU.contig289.100	evm.TU.contig239.194	novel.1885	evm.TU.contig370.469	evm.TU.contig339.98	evm.TU.contig116.51	evm.TU.contig43.24	evm.TU.contig66.47	evm.TU.contig592.58	evm.TU.contig363.43	novel.308	evm.TU.contig522.388	evm.TU.contig38.5	evm.TU.contig421.2	evm.TU.contig168.279
		evm.TU.contig168.659	evm.TU.contig369.44	evm.TU.contig317.128	evm.TU.contig60.49	evm.TU.contig357.61	evm.TU.contig548.22	evm.TU.contig280.82	evm.TU.contig168.171	evm.TU.contig527.1	evm.TU.contig64.216	evm.TU.contig273.384	evm.TU.contig522.493	evm.TU.contig483.2	evm.TU.contig305.37	evm.TU.contig522.1289
		evm.TU.contig522.1663	evm.TU.contig168.164	evm.TU.contig155.121	evm.TU.contig194.6	evm.TU.contig126.240	evm.TU.contig455.225	evm.TU.contig591.109	evm.TU.contig378.133	evm.TU.contig369.172	evm.TU.contig370.344	evm.TU.contig522.384	evm.TU.contig563.22	evm.TU.contig321.46	evm.TU.contig126.529	evm.TU.contig522.1210
		evm.TU.contig515.288	evm.TU.contig67.3	evm.TU.contig395.138	evm.TU.contig206.327	evm.TU.contig217.120	evm.TU.contig305.381	evm.TU.contig346.29	evm.TU.contig27.3	evm.TU.contig193.501	evm.TU.contig126.232	evm.TU.contig28.34	evm.TU.contig87.189	evm.TU.contig522.230	evm.TU.contig193.110	evm.TU.contig370.344
		evm.TU.contig522.1631	evm.TU.contig522.505	evm.TU.contig579.41	evm.TU.contig480.25	evm.TU.contig34.68	evm.TU.contig559.89	evm.TU.contig88.3	evm.TU.contig583.205	novel.275	evm.TU.contig233.331	evm.TU.contig239.87	evm.TU.contig522.635	evm.TU.contig515.20	evm.TU.contig106.195	evm.TU.contig87.42
		evm.TU.contig455.565	evm.TU.contig455.601	evm.TU.contig126.3	evm.TU.contig370.58	novel.1445	evm.TU.contig357.510	evm.TU.contig480.140	evm.TU.contig126.399	evm.TU.contig197.73	evm.TU.contig308.119	evm.TU.contig593.35	evm.TU.contig493.50	evm.TU.contig522.560	evm.TU.contig296.16	evm.TU.contig252.68
		evm.TU.contig403.10	evm.TU.contig593.125	evm.TU.contig168.591	evm.TU.contig233.287	evm.TU.contig455.675	evm.TU.contig139.160	evm.TU.contig237.7	evm.TU.contig357.478	evm.TU.contig522.1239	evm.TU.contig593.64	evm.TU.contig139.90	evm.TU.contig168.13	evm.TU.contig156.10	evm.TU.contig435.45	evm.TU.contig88.42
		evm.TU.contig64.109	evm.TU.contig432.137	evm.TU.contig300.244	evm.TU.contig62.11	evm.TU.contig305.219	evm.TU.contig357.226	evm.TU.contig522.293	evm.TU.contig508.60	evm.TU.contig522.1345	evm.TU.contig593.165	evm.TU.contig300.296	evm.TU.contig452.6	evm.TU.contig580.180	evm.TU.contig305.186	evm.TU.contig522.1336
		evm.TU.contig30.5	evm.TU.contig237.10	evm.TU.contig184.75	evm.TU.contig300.3	novel.1019	novel.1838	evm.TU.contig64.228	evm.TU.contig522.1502	evm.TU.contig317.123	evm.TU.contig478.2	evm.TU.contig239.182	evm.TU.contig395.111	evm.TU.contig592.73	evm.TU.contig473.3	evm.TU.contig64.78
		evm.TU.contig312.40	evm.TU.contig515.292	evm.TU.contig522.1405	evm.TU.contig184.248	evm.TU.contig480.25	evm.TU.contig559.168	evm.TU.contig193.500	evm.TU.contig522.755	evm.TU.contig438.11	evm.TU.contig193.554	evm.TU.contig233.48	evm.TU.contig195.235	evm.TU.contig370.70	evm.TU.contig241.8	evm.TU.contig455.612
		evm.TU.contig233.178	evm.TU.contig199.10	evm.TU.contig205.28	evm.TU.contig600.190	evm.TU.contig507.338	evm.TU.contig111.14	evm.TU.contig514.27	evm.TU.contig420.141	evm.TU.contig339.85	evm.TU.contig87.189	evm.TU.contig208.9	evm.TU.contig87.235	evm.TU.contig48.35	evm.TU.contig583.72	novel.318
		evm.TU.contig62.108	evm.TU.contig455.585	evm.TU.contig483.2	evm.TU.contig94.87	evm.TU.contig582.9	evm.TU.contig472.27	evm.TU.contig578.3	evm.TU.contig75.55	evm.TU.contig168.151	evm.TU.contig87.12	evm.TU.contig455.609	evm.TU.contig375.20	evm.TU.contig432.28	evm.TU.contig522.889	evm.TU.contig305.449
		evm.TU.contig370.354	evm.TU.contig75.50	evm.TU.contig455.721	evm.TU.contig421.17	evm.TU.contig51.42	evm.TU.contig455.537	evm.TU.contig94.165	evm.TU.contig97.153	evm.TU.contig522.1410	evm.TU.contig369.120	evm.TU.contig90.19	evm.TU.contig233.204	evm.TU.contig522.237	evm.TU.contig39.9	evm.TU.contig305.281
		evm.TU.contig221.114	evm.TU.contig522.326	evm.TU.contig197.174	evm.TU.contig370.118	evm.TU.contig139.277	evm.TU.contig217.202	evm.TU.contig193.159	evm.TU.contig140.61	evm.TU.contig168.296	evm.TU.contig34.155	evm.TU.contig305.153	evm.TU.contig60.44	novel.1986	evm.TU.contig97.178	novel.2416
		evm.TU.contig432.142	evm.TU.contig232.5	evm.TU.contig298.2	evm.TU.contig116.82	evm.TU.contig299.34	evm.TU.contig184.221	evm.TU.contig56.12	evm.TU.contig48.68	evm.TU.contig62.93	evm.TU.contig319.21	evm.TU.contig244.81	evm.TU.contig244.63	evm.TU.contig305.88	evm.TU.contig593.193	evm.TU.contig299.57
		evm.TU.contig305.305	evm.TU.contig564.45	evm.TU.contig193.208	evm.TU.contig606.47	evm.TU.contig522.936	evm.TU.contig509.232	evm.TU.contig239.97	evm.TU.contig487.53	evm.TU.contig321.108	evm.TU.contig237.7	evm.TU.contig432.109	evm.TU.contig8.7	evm.TU.contig156.11	evm.TU.contig289.141	evm.TU.contig507.560
		evm.TU.contig39.36	evm.TU.contig583.94	evm.TU.contig527.115	evm.TU.contig321.57	evm.TU.contig265.21	novel.448	evm.TU.contig522.1501	evm.TU.contig480.45	evm.TU.contig43.21	evm.TU.contig340.23	evm.TU.contig139.46	evm.TU.contig522.1609	evm.TU.contig269.136	evm.TU.contig424.1	evm.TU.contig357.632
		evm.TU.contig215.9	evm.TU.contig522.1487	evm.TU.contig593.134	evm.TU.contig259.10	evm.TU.contig564.127	evm.TU.contig273.359	evm.TU.contig61.53	evm.TU.contig417.44	evm.TU.contig8.101	evm.TU.contig527.85	evm.TU.contig305.21	evm.TU.contig507.30	evm.TU.contig522.377	evm.TU.contig522.714	evm.TU.contig64.45
		evm.TU.contig369.169	evm.TU.contig499.4	evm.TU.contig38.14	evm.TU.contig455.401	evm.TU.contig519.13	evm.TU.contig564.73	evm.TU.contig455.693	evm.TU.contig375.9	evm.TU.contig336.58	evm.TU.contig549.35	evm.TU.contig184.88	evm.TU.contig370.279	evm.TU.contig535.54	evm.TU.contig432.84	evm.TU.contig168.179
		evm.TU.contig357.489	evm.TU.contig522.1573	evm.TU.contig126.486	evm.TU.contig459.115	evm.TU.contig195.231	evm.TU.contig527.38	evm.TU.contig598.6	evm.TU.contig455.547	evm.TU.contig62.276	evm.TU.contig126.458	evm.TU.contig239.59	evm.TU.contig168.539	evm.TU.contig507.284	evm.TU.contig221.74	evm.TU.contig76.31
		evm.TU.contig217.212	evm.TU.contig126.238	evm.TU.contig579.145	evm.TU.contig232.29	evm.TU.contig206.57	evm.TU.contig37.61	evm.TU.contig417.55	evm.TU.contig62.186	evm.TU.contig280.124	evm.TU.contig606.83	evm.TU.contig370.21	evm.TU.contig519.98	evm.TU.contig139.277	evm.TU.contig189.14	evm.TU.contig548.31
		evm.TU.contig447.49	novel.3210	evm.TU.contig110.10	evm.TU.contig31.15	evm.TU.contig396.1	evm.TU.contig527.135	evm.TU.contig280.88	evm.TU.contig273.395	evm.TU.contig564.131	evm.TU.contig233.167	evm.TU.contig583.141	evm.TU.contig522.1268	evm.TU.contig280.115	evm.TU.contig357.309	evm.TU.contig64.150
		evm.TU.contig189.34	evm.TU.contig252.118	evm.TU.contig388.64	evm.TU.contig522.1328	evm.TU.contig62.93	evm.TU.contig593.122	evm.TU.contig222.102	evm.TU.contig217.33	evm.TU.contig312.32	evm.TU.contig444.43	evm.TU.contig515.217	evm.TU.contig522.931	evm.TU.contig222.142	evm.TU.contig230.14	evm.TU.contig34.60
		evm.TU.contig94.121	evm.TU.contig509.63	evm.TU.contig233.343	evm.TU.contig432.172	evm.TU.contig76.2	novel.1180	evm.TU.contig62.185	evm.TU.contig56.7	evm.TU.contig369.131	evm.TU.contig358.69	evm.TU.contig61.234	evm.TU.contig508.66	evm.TU.contig127.23	novel.1610	evm.TU.contig289.80
		evm.TU.contig87.240	evm.TU.contig233.440	evm.TU.contig435.46	evm.TU.contig51.43	evm.TU.contig305.90	evm.TU.contig522.102	evm.TU.contig168.171	evm.TU.contig417.22	evm.TU.contig358.69	evm.TU.contig178.22	evm.TU.contig195.201	evm.TU.contig522.33	evm.TU.contig312.26	evm.TU.contig195.88	evm.TU.contig87.43
		evm.TU.contig593.125	evm.TU.contig538.24	novel.3016	evm.TU.contig300.199	evm.TU.contig28.27	evm.TU.contig509.158	evm.TU.contig155.43	evm.TU.contig522.1516	evm.TU.contig281.1	evm.TU.contig273.384	evm.TU.contig483.7	evm.TU.contig455.220	evm.TU.contig139.159	evm.TU.contig2.4	novel.752
		evm.TU.contig193.207	evm.TU.contig522.1405	evm.TU.contig522.1656	evm.TU.contig168.685	evm.TU.contig87.272	evm.TU.contig223.13	evm.TU.contig51.66	evm.TU.contig598.6	evm.TU.contig39.9	evm.TU.contig222.155	evm.TU.contig168.202	evm.TU.contig509.196	evm.TU.contig206.40	evm.TU.contig38.11	evm.TU.contig357.335
		evm.TU.contig206.327	evm.TU.contig300.78	novel.1025	evm.TU.contig559.106	evm.TU.contig321.48	evm.TU.contig300.172	evm.TU.contig522.350	evm.TU.contig94.39	evm.TU.contig233.178	evm.TU.contig193.136	evm.TU.contig69.80	evm.TU.contig174.4	evm.TU.contig193.325	evm.TU.contig369.11	evm.TU.contig195.161
		evm.TU.contig8.101	evm.TU.contig232.55	evm.TU.contig168.418	evm.TU.contig184.112	evm.TU.contig321.57	evm.TU.contig106.36	evm.TU.contig61.236	evm.TU.contig273.61	evm.TU.contig357.309	evm.TU.contig522.919	evm.TU.contig507.483	evm.TU.contig97.196	evm.TU.contig34.49	evm.TU.contig28.29	evm.TU.contig455.736
		evm.TU.contig197.180	evm.TU.contig406.47	novel.1019	evm.TU.contig42.13	evm.TU.contig126.21	evm.TU.contig126.499	evm.TU.contig600.141	evm.TU.contig378.67	evm.TU.contig420.133	evm.TU.contig455.675	evm.TU.contig522.1484	evm.TU.contig412.65	evm.TU.contig493.47	evm.TU.contig522.1688	evm.TU.contig509.243
		evm.TU.contig168.296	evm.TU.contig522.712	evm.TU.contig455.272	evm.TU.contig300.103	evm.TU.contig126.371	evm.TU.contig168.423	evm.TU.contig487.53	evm.TU.contig195.258	evm.TU.contig168.515	evm.TU.contig87.47	evm.TU.contig522.657	evm.TU.contig420.246	evm.TU.contig522.1418	evm.TU.contig132.8	evm.TU.contig493.36
		evm.TU.contig538.51	evm.TU.contig139.62	evm.TU.contig242.8	evm.TU.contig131.49	evm.TU.contig217.93	evm.TU.contig591.65	evm.TU.contig134.169	evm.TU.contig509.281	evm.TU.contig583.150	evm.TU.contig300.124	evm.TU.contig593.45	evm.TU.contig357.567	novel.2416	novel.27	evm.TU.contig412.71
		evm.TU.contig140.61	evm.TU.contig522.1650	evm.TU.contig370.58	evm.TU.contig452.52	evm.TU.contig7.4	evm.TU.contig221.109	evm.TU.contig451.45	evm.TU.contig313.28	evm.TU.contig305.159	evm.TU.contig127.135	evm.TU.contig370.62	evm.TU.contig75.98	evm.TU.contig75.148	evm.TU.contig480.109	evm.TU.contig509.169
		evm.TU.contig515.39	evm.TU.contig155.88	evm.TU.contig455.318	evm.TU.contig168.210	evm.TU.contig369.11	evm.TU.contig300.160	novel.1872	evm.TU.contig546.1	evm.TU.contig37.43	evm.TU.contig522.983	evm.TU.contig48.23	novel.2521	novel.2980	evm.TU.contig455.645	evm.TU.contig289.134
		evm.TU.contig378.123	novel.240	evm.TU.contig606.72	evm.TU.contig62.92	evm.TU.contig31.16	evm.TU.contig127.34	novel.455	novel.1763	evm.TU.contig139.156	novel.1514	evm.TU.contig455.669	evm.TU.contig522.1342	evm.TU.contig168.744	evm.TU.contig168.224	evm.TU.contig579.144
		evm.TU.contig78.92	evm.TU.contig242.8	evm.TU.contig42.13	evm.TU.contig222.197	evm.TU.contig56.27	evm.TU.contig233.310	evm.TU.contig265.40	evm.TU.contig221.101	evm.TU.contig522.865	evm.TU.contig62.263	evm.TU.contig522.761	evm.TU.contig260.5	evm.TU.contig593.31	evm.TU.contig155.210	evm.TU.contig448.7
		evm.TU.contig195.231	evm.TU.contig455.391	evm.TU.contig168.411	evm.TU.contig217.105	evm.TU.contig507.537	evm.TU.contig131.58	evm.TU.contig583.87	evm.TU.contig188.15	evm.TU.contig197.209	evm.TU.contig522.1662	evm.TU.contig244.103	evm.TU.contig507.164	evm.TU.contig233.27	evm.TU.contig522.586	evm.TU.contig600.138
		evm.TU.contig184.73	novel.449	novel.773	evm.TU.contig432.44	evm.TU.contig8.16	evm.TU.contig87.90	evm.TU.contig579.47	evm.TU.contig252.84	evm.TU.contig449.19	evm.TU.contig455.60	evm.TU.contig277.22	evm.TU.contig378.133	evm.TU.contig507.482	evm.TU.contig87.161	evm.TU.contig48.165
		evm.TU.contig300.295	evm.TU.contig591.65	evm.TU.contig126.403	evm.TU.contig168.418	evm.TU.contig168.685	evm.TU.contig522.1657	evm.TU.contig400.9	evm.TU.contig300.25	evm.TU.contig357.301	evm.TU.contig64.474	evm.TU.contig564.72	evm.TU.contig600.172	evm.TU.contig126.56	novel.985	evm.TU.contig508.61
		evm.TU.contig193.658	evm.TU.contig455.634	evm.TU.contig94.87	evm.TU.contig583.10	evm.TU.contig168.77	evm.TU.contig522.384	evm.TU.contig64.166	evm.TU.contig522.1388	evm.TU.contig507.51	evm.TU.contig507.164	evm.TU.contig232.55	evm.TU.contig269.20	evm.TU.contig522.526	evm.TU.contig87.51	evm.TU.contig325.11
		evm.TU.contig538.38	evm.TU.contig370.397	evm.TU.contig432.198	evm.TU.contig184.222	evm.TU.contig388.64	evm.TU.contig193.260	evm.TU.contig470.30	evm.TU.contig69.13	evm.TU.contig193.441	evm.TU.contig580.132	evm.TU.contig155.134	evm.TU.contig139.159	evm.TU.contig509.26	evm.TU.contig507.557	evm.TU.contig420.272
		evm.TU.contig134.161	evm.TU.contig265.23	evm.TU.contig432.126	evm.TU.contig403.28	evm.TU.contig252.59	evm.TU.contig299.23	evm.TU.contig459.115	evm.TU.contig305.21	evm.TU.contig90.18	evm.TU.contig522.746	evm.TU.contig139.218	evm.TU.contig357.578	evm.TU.contig64.69	evm.TU.contig184.43	evm.TU.contig455.730
		novel.3007	evm.TU.contig239.88	evm.TU.contig305.339	evm.TU.contig583.86	evm.TU.contig168.418	evm.TU.contig78.84	novel.1179	evm.TU.contig233.485	evm.TU.contig583.61	evm.TU.contig7.17	evm.TU.contig370.280	evm.TU.contig455.601	evm.TU.contig64.204	evm.TU.contig97.81	evm.TU.contig530.44
		evm.TU.contig239.128	evm.TU.contig580.163	evm.TU.contig62.198	evm.TU.contig388.64	evm.TU.contig522.255	evm.TU.contig139.44	novel.687	evm.TU.contig37.50	evm.TU.contig480.55	evm.TU.contig325.7	evm.TU.contig357.561	evm.TU.contig509.265	evm.TU.contig64.93	evm.TU.contig300.138	evm.TU.contig64.385
		evm.TU.contig538.54	evm.TU.contig592.18	evm.TU.contig168.210	evm.TU.contig184.88	evm.TU.contig265.65	evm.TU.contig64.380	evm.TU.contig233.393	evm.TU.contig126.504	evm.TU.contig480.114	evm.TU.contig449.19	evm.TU.contig357.567	evm.TU.contig587.54	evm.TU.contig189.24	evm.TU.contig87.236	evm.TU.contig593.134
		evm.TU.contig522.1621	novel.2798	evm.TU.contig97.153	evm.TU.contig193.197	evm.TU.contig184.84	evm.TU.contig593.192	evm.TU.contig239.138	evm.TU.contig538.48	evm.TU.contig252.90	evm.TU.contig273.140	evm.TU.contig299.57	evm.TU.contig312.43	evm.TU.contig252.79	novel.1431	evm.TU.contig455.125
		evm.TU.contig184.74	evm.TU.contig395.51	novel.2264	evm.TU.contig564.125	evm.TU.contig42.13	evm.TU.contig378.67	evm.TU.contig522.75	novel.2576	evm.TU.contig300.144	evm.TU.contig507.443	evm.TU.contig515.196	evm.TU.contig193.501	evm.TU.contig606.47	novel.2552	evm.TU.contig511.49
		evm.TU.contig43.17	evm.TU.contig178.82	evm.TU.contig244.181	evm.TU.contig357.301	novel.1514	evm.TU.contig357.357	evm.TU.contig358.35	evm.TU.contig34.60	evm.TU.contig369.87	evm.TU.contig522.1278	evm.TU.contig522.984	novel.2711	evm.TU.contig522.236	evm.TU.contig87.16	evm.TU.contig593.262
		evm.TU.contig564.29	evm.TU.contig217.110	evm.TU.contig593.126	evm.TU.contig357.382	evm.TU.contig317.108	evm.TU.contig522.1502	evm.TU.contig507.278	evm.TU.contig395.118	evm.TU.contig323.20	evm.TU.contig580.88	novel.1079	evm.TU.contig432.89	evm.TU.contig305.412	evm.TU.contig69.76	evm.TU.contig78.8
		evm.TU.contig455.391	evm.TU.contig564.44	evm.TU.contig579.47	evm.TU.contig455.288	evm.TU.contig583.10	evm.TU.contig515.122	evm.TU.contig62.149	evm.TU.contig587.37	evm.TU.contig155.295	evm.TU.contig37.53	evm.TU.contig239.232	evm.TU.contig308.42	evm.TU.contig508.92	evm.TU.contig184.27	evm.TU.contig541.11
		evm.TU.contig388.64	evm.TU.contig305.222	novel.1720	evm.TU.contig602.12	evm.TU.contig459.132	evm.TU.contig357.449	evm.TU.contig168.151	evm.TU.contig197.90	evm.TU.contig598.98	evm.TU.contig206.309	evm.TU.contig593.134	evm.TU.contig94.15	evm.TU.contig217.13	evm.TU.contig244.81	evm.TU.contig522.1099
		evm.TU.contig308.98	evm.TU.contig530.26	evm.TU.contig87.272	evm.TU.contig69.51	evm.TU.contig62.198	evm.TU.contig509.200	novel.1025	evm.TU.contig591.93	evm.TU.contig559.192	evm.TU.contig395.118	evm.TU.contig168.720	evm.TU.contig447.177	evm.TU.contig417.50	evm.TU.contig370.130	evm.TU.contig593.31
		evm.TU.contig37.66	evm.TU.contig64.358	evm.TU.contig232.5	evm.TU.contig515.141	evm.TU.contig564.125	evm.TU.contig522.1235	evm.TU.contig405.7	evm.TU.contig280.81	evm.TU.contig579.153	evm.TU.contig515.221	evm.TU.contig447.45	novel.1886	evm.TU.contig206.113	evm.TU.contig273.371	evm.TU.contig522.548
		novel.605	evm.TU.contig206.306	evm.TU.contig197.66	evm.TU.contig222.198	evm.TU.contig244.100	evm.TU.contig233.65	evm.TU.contig559.127	evm.TU.contig61.236	evm.TU.contig522.1180	evm.TU.contig136.51	evm.TU.contig139.118	evm.TU.contig51.147	evm.TU.contig106.158	evm.TU.contig559.18	evm.TU.contig233.310
		evm.TU.contig168.418	evm.TU.contig204.92	novel.1772	evm.TU.contig233.391	evm.TU.contig37.66	evm.TU.contig339.14	evm.TU.contig69.63	evm.TU.contig64.67	evm.TU.contig507.74	evm.TU.contig507.46	evm.TU.contig189.34	evm.TU.contig522.1336	evm.TU.contig455.495	evm.TU.contig600.138	evm.TU.contig509.167
		evm.TU.contig252.95	evm.TU.contig239.66	evm.TU.contig406.46	evm.TU.contig168.559	evm.TU.contig134.111	evm.TU.contig305.231	evm.TU.contig139.139	evm.TU.contig509.59	evm.TU.contig455.252	evm.TU.contig578.3	novel.1677	evm.TU.contig280.26	evm.TU.contig507.445	evm.TU.contig580.218	evm.TU.contig464.55
		evm.TU.contig552.48	evm.TU.contig280.65	evm.TU.contig305.25	evm.TU.contig110.10	evm.TU.contig357.192	evm.TU.contig42.11	evm.TU.contig97.65	evm.TU.contig403.10	evm.TU.contig357.387	evm.TU.contig97.53	evm.TU.contig527.162	evm.TU.contig168.279	evm.TU.contig369.120	evm.TU.contig522.465	evm.TU.contig75.143
		evm.TU.contig459.128	evm.TU.contig522.512	evm.TU.contig586.8	evm.TU.contig233.415	evm.TU.contig593.126	evm.TU.contig244.53	evm.TU.contig75.90	evm.TU.contig34.175	evm.TU.contig233.93	evm.TU.contig344.5	evm.TU.contig522.1468	evm.TU.contig155.134	evm.TU.contig526.35	evm.TU.contig87.256	evm.TU.contig522.1206
		evm.TU.contig522.1003	evm.TU.contig593.242	evm.TU.contig515.212	evm.TU.contig336.81	evm.TU.contig455.585	evm.TU.contig89.33	evm.TU.contig94.92	evm.TU.contig126.138	evm.TU.contig85.2	evm.TU.contig34.62	evm.TU.contig530.39	evm.TU.contig527.18	evm.TU.contig509.74	evm.TU.contig587.33	evm.TU.contig507.507
		evm.TU.contig48.68	evm.TU.contig57.16	evm.TU.contig507.286	evm.TU.contig168.591	evm.TU.contig317.73	evm.TU.contig522.1479	evm.TU.contig480.45	evm.TU.contig62.93	evm.TU.contig126.363	evm.TU.contig48.109	evm.TU.contig559.42	evm.TU.contig455.34	evm.TU.contig51.72	novel.2916	evm.TU.contig197.163
		evm.TU.contig217.38	evm.TU.contig195.308	evm.TU.contig233.365	evm.TU.contig447.177	evm.TU.contig357.579	evm.TU.contig64.5	evm.TU.contig217.45	evm.TU.contig193.329	evm.TU.contig41.43	novel.1660	evm.TU.contig69.81	evm.TU.contig312.3	evm.TU.contig126.310	evm.TU.contig395.78	evm.TU.contig78.81
		evm.TU.contig244.142	evm.TU.contig140.34	evm.TU.contig230.8	evm.TU.contig197.140	evm.TU.contig221.62	evm.TU.contig62.227	evm.TU.contig357.654	evm.TU.contig131.36	evm.TU.contig357.549	evm.TU.contig17.2	evm.TU.contig244.29	evm.TU.contig97.82	evm.TU.contig278.4	evm.TU.contig95.4	evm.TU.contig184.242
		evm.TU.contig559.2	novel.2441	evm.TU.contig507.466	evm.TU.contig8.27	evm.TU.contig583.154	evm.TU.contig280.23	evm.TU.contig269.16	evm.TU.contig432.147	evm.TU.contig357.370	evm.TU.contig598.113	evm.TU.contig522.1616	evm.TU.contig156.16	evm.TU.contig300.216	evm.TU.contig507.132	evm.TU.contig134.86
		evm.TU.contig587.61	evm.TU.contig593.50	evm.TU.contig447.210	evm.TU.contig598.76	evm.TU.contig300.286	novel.1681	evm.TU.contig51.140	evm.TU.contig62.276	evm.TU.contig221.71	evm.TU.contig313.41	evm.TU.contig204.58	evm.TU.contig370.74	evm.TU.contig193.536	evm.TU.contig522.612	novel.1441
		evm.TU.contig583.10	evm.TU.contig305.179	evm.TU.contig493.87	evm.TU.contig388.43	evm.TU.contig232.29	evm.TU.contig168.239	evm.TU.contig334.6	evm.TU.contig244.102	evm.TU.contig583.87	evm.TU.contig139.191	evm.TU.contig362.2	evm.TU.contig155.242	evm.TU.contig260.5	evm.TU.contig233.332	evm.TU.contig545.12
		evm.TU.contig126.238	evm.TU.contig455.595	evm.TU.contig310.43	evm.TU.contig64.279	novel.2910	novel.2996	evm.TU.contig522.351	evm.TU.contig78.23	evm.TU.contig206.279	evm.TU.contig522.791	evm.TU.contig244.119	evm.TU.contig432.23	evm.TU.contig527.21	evm.TU.contig126.152	evm.TU.contig69.69
		evm.TU.contig564.125	evm.TU.contig370.260	evm.TU.contig305.141	evm.TU.contig369.172	evm.TU.contig431.7	evm.TU.contig34.64	evm.TU.contig470.35	evm.TU.contig447.49	evm.TU.contig87.47	novel.2016	evm.TU.contig559.193	evm.TU.contig197.72	evm.TU.contig370.402	evm.TU.contig507.64	evm.TU.contig583.93
		evm.TU.contig519.84	evm.TU.contig369.174	evm.TU.contig519.14	evm.TU.contig524.9	evm.TU.contig300.62	evm.TU.contig195.51	evm.TU.contig34.126	evm.TU.contig358.37	evm.TU.contig212.15	evm.TU.contig233.425	evm.TU.contig8.32	evm.TU.contig244.83	evm.TU.contig522.119	evm.TU.contig515.39	novel.800
		evm.TU.contig155.51	evm.TU.contig221.99	evm.TU.contig168.50	evm.TU.contig126.21	evm.TU.contig122.4	evm.TU.contig603.76	evm.TU.contig8.103	evm.TU.contig89.21	evm.TU.contig600.37	evm.TU.contig522.391	evm.TU.contig598.63	evm.TU.contig522.1624	evm.TU.contig357.309	evm.TU.contig273.96	evm.TU.contig195.216
		evm.TU.contig593.126	evm.TU.contig459.41	evm.TU.contig223.13	evm.TU.contig129.3	evm.TU.contig233.75	evm.TU.contig522.46	evm.TU.contig193.589	novel.1497	evm.TU.contig289.125	evm.TU.contig280.29	evm.TU.contig273.316	evm.TU.contig305.260	evm.TU.contig168.342	evm.TU.contig527.57	evm.TU.contig417.8
		evm.TU.contig273.307	evm.TU.contig606.34	evm.TU.contig257.5	evm.TU.contig435.18	evm.TU.contig34.139	evm.TU.contig522.570	evm.TU.contig447.52	evm.TU.contig515.59	evm.TU.contig522.1501	evm.TU.contig603.46	evm.TU.contig455.121	evm.TU.contig559.51	evm.TU.contig94.101	evm.TU.contig521.3	evm.TU.contig8.89
		evm.TU.contig459.25	novel.61	evm.TU.contig305.43	evm.TU.contig580.32	evm.TU.contig139.54	evm.TU.contig433.61	evm.TU.contig527.34	evm.TU.contig589.4	evm.TU.contig217.170	evm.TU.contig522.657	evm.TU.contig522.457	evm.TU.contig233.401	evm.TU.contig299.57	evm.TU.contig308.31	evm.TU.contig507.389
		evm.TU.contig515.292	evm.TU.contig223.13	evm.TU.contig357.532	evm.TU.contig587.26	evm.TU.contig64.105	evm.TU.contig43.24	evm.TU.contig134.113	evm.TU.contig62.149	evm.TU.contig420.145	evm.TU.contig116.66	evm.TU.contig140.43	evm.TU.contig168.761	evm.TU.contig206.308	evm.TU.contig78.125	evm.TU.contig61.244
		evm.TU.contig97.48	evm.TU.contig458.43	evm.TU.contig193.71	evm.TU.contig370.51	evm.TU.contig458.71	evm.TU.contig195.158	evm.TU.contig56.85	evm.TU.contig230.38	evm.TU.contig593.245	evm.TU.contig168.691	novel.1448	evm.TU.contig527.205	evm.TU.contig370.71	novel.3195	evm.TU.contig336.99
		evm.TU.contig593.228	evm.TU.contig357.341	evm.TU.contig48.179	evm.TU.contig358.35	evm.TU.contig62.92	evm.TU.contig36.56	evm.TU.contig87.16	evm.TU.contig596.1	evm.TU.contig519.37	evm.TU.contig522.596	evm.TU.contig420.16	evm.TU.contig34.152	evm.TU.contig493.53	evm.TU.contig340.35	evm.TU.contig199.26
		evm.TU.contig357.598	evm.TU.contig239.67	evm.TU.contig522.1620	evm.TU.contig93.23	evm.TU.contig515.288	evm.TU.contig126.27	evm.TU.contig527.76	evm.TU.contig155.43	evm.TU.contig34.77	evm.TU.contig593.45	evm.TU.contig357.394	evm.TU.contig195.117	evm.TU.contig515.260	evm.TU.contig289.91	evm.TU.contig155.242
		evm.TU.contig509.175	evm.TU.contig459.90	evm.TU.contig503.28	evm.TU.contig206.261	evm.TU.contig370.51	evm.TU.contig305.63	evm.TU.contig244.53	evm.TU.contig168.277	evm.TU.contig91.38	evm.TU.contig522.994	evm.TU.contig522.1431	evm.TU.contig48.23	evm.TU.contig499.4	evm.TU.contig593.69	evm.TU.contig197.9
		evm.TU.contig305.55	evm.TU.contig370.219	evm.TU.contig8.146	evm.TU.contig206.40	evm.TU.contig269.87	evm.TU.contig233.402	novel.2388	evm.TU.contig277.8	evm.TU.contig300.62	evm.TU.contig232.24	evm.TU.contig75.13	evm.TU.contig522.859	evm.TU.contig447.74	evm.TU.contig522.529	evm.TU.contig139.261
		evm.TU.contig116.82	evm.TU.contig370.225	evm.TU.contig417.8	evm.TU.contig357.207	evm.TU.contig317.161	evm.TU.contig244.40	evm.TU.contig217.184	evm.TU.contig157.2	evm.TU.contig538.15	evm.TU.contig8.15	evm.TU.contig239.204	evm.TU.contig522.201	evm.TU.contig591.39	novel.2271	evm.TU.contig239.225
		evm.TU.contig387.5	evm.TU.contig204.59	evm.TU.contig139.84	evm.TU.contig522.204	evm.TU.contig527.86	evm.TU.contig87.56	evm.TU.contig527.78	evm.TU.contig168.296	evm.TU.contig583.51	evm.TU.contig507.258	evm.TU.contig308.17	evm.TU.contig455.36	evm.TU.contig300.124	evm.TU.contig244.47	evm.TU.contig212.13
		evm.TU.contig357.555	evm.TU.contig193.197	evm.TU.contig273.212	evm.TU.contig81.5	evm.TU.contig233.293	evm.TU.contig139.217	evm.TU.contig236.3	evm.TU.contig397.2	evm.TU.contig206.180	evm.TU.contig522.936	evm.TU.contig273.71	evm.TU.contig116.54	evm.TU.contig435.58	evm.TU.contig580.195	evm.TU.contig116.72
		evm.TU.contig452.52	evm.TU.contig552.48	evm.TU.contig64.93	evm.TU.contig515.292	evm.TU.contig493.34	evm.TU.contig571.13	evm.TU.contig206.54	evm.TU.contig97.191	evm.TU.contig197.163	evm.TU.contig455.553	evm.TU.contig289.143	evm.TU.contig522.171	evm.TU.contig357.513	evm.TU.contig340.15	evm.TU.contig150.9
		evm.TU.contig273.136	evm.TU.contig136.33	evm.TU.contig375.45	evm.TU.contig205.28	evm.TU.contig388.43	evm.TU.contig230.43	novel.2962	evm.TU.contig34.53	evm.TU.contig357.605	evm.TU.contig598.6	evm.TU.contig155.267	evm.TU.contig206.5	evm.TU.contig556.23	evm.TU.contig64.97	evm.TU.contig197.235
		evm.TU.contig522.913	evm.TU.contig586.6	evm.TU.contig450.16	evm.TU.contig221.58	evm.TU.contig189.15	evm.TU.contig206.324	evm.TU.contig522.1058	evm.TU.contig507.74	evm.TU.contig522.1557	evm.TU.contig559.192	evm.TU.contig579.47	evm.TU.contig140.45	evm.TU.contig522.871	evm.TU.contig97.152	evm.TU.contig221.63
		evm.TU.contig579.202	evm.TU.contig34.41	evm.TU.contig300.12	evm.TU.contig431.7	evm.TU.contig340.56	evm.TU.contig579.150	evm.TU.contig459.73	evm.TU.contig455.200	evm.TU.contig206.223	evm.TU.contig598.115	evm.TU.contig522.1042	evm.TU.contig195.287	evm.TU.contig507.315	evm.TU.contig168.148	evm.TU.contig522.1604
		evm.TU.contig388.43	evm.TU.contig455.109	evm.TU.contig273.147	evm.TU.contig269.142	evm.TU.contig8.27	evm.TU.contig397.2	evm.TU.contig579.142	evm.TU.contig233.90	evm.TU.contig139.214	evm.TU.contig201.29	evm.TU.contig206.60	evm.TU.contig233.199	evm.TU.contig64.307	evm.TU.contig217.54	evm.TU.contig433.50
		evm.TU.contig357.422	evm.TU.contig193.647	evm.TU.contig357.403	evm.TU.contig37.66	evm.TU.contig522.935	evm.TU.contig538.26	evm.TU.contig593.244	evm.TU.contig193.630	evm.TU.contig305.267	evm.TU.contig78.61	evm.TU.contig156.29	evm.TU.contig28.29	evm.TU.contig527.103	novel.2675	evm.TU.contig126.191
		evm.TU.contig62.174	novel.2521	evm.TU.contig455.255	evm.TU.contig126.403	evm.TU.contig193.441	evm.TU.contig455.635	evm.TU.contig48.63	evm.TU.contig64.229	evm.TU.contig430.8	evm.TU.contig289.141	evm.TU.contig522.26	novel.74	evm.TU.contig48.63	evm.TU.contig140.47	evm.TU.contig61.216
		evm.TU.contig87.225	evm.TU.contig305.221	evm.TU.contig593.20	evm.TU.contig134.158	evm.TU.contig321.74	evm.TU.contig417.22	evm.TU.contig422.6	evm.TU.contig480.157	evm.TU.contig563.17	evm.TU.contig351.5	evm.TU.contig300.239	evm.TU.contig259.11	evm.TU.contig233.58	evm.TU.contig507.538	evm.TU.contig507.445
		evm.TU.contig424.10	evm.TU.contig239.77	evm.TU.contig195.61	evm.TU.contig239.87	evm.TU.contig81.5	evm.TU.contig395.55	evm.TU.contig244.162	evm.TU.contig64.283	evm.TU.contig139.44	evm.TU.contig369.3	evm.TU.contig184.27	evm.TU.contig34.67	evm.TU.contig522.316	evm.TU.contig455.644	evm.TU.contig414.14
		evm.TU.contig522.481	evm.TU.contig522.577	evm.TU.contig599.26	evm.TU.contig564.44	evm.TU.contig587.3	evm.TU.contig447.52	evm.TU.contig527.82	evm.TU.contig358.24	evm.TU.contig94.139	evm.TU.contig412.77	evm.TU.contig215.18	evm.TU.contig134.91	evm.TU.contig24.22	novel.1772	evm.TU.contig305.42
		novel.20	evm.TU.contig305.364	evm.TU.contig191.7	evm.TU.contig472.12	evm.TU.contig155.126	evm.TU.contig280.115	novel.1655	evm.TU.contig455.133	evm.TU.contig527.76	evm.TU.contig455.567	evm.TU.contig164.4	evm.TU.contig321.60	novel.1644	evm.TU.contig577.14	evm.TU.contig213.28
		evm.TU.contig139.57	evm.TU.contig168.163	evm.TU.contig522.712	evm.TU.contig197.163	evm.TU.contig459.115	evm.TU.contig370.21	evm.TU.contig587.66	evm.TU.contig269.38	evm.TU.contig559.88	evm.TU.contig144.27	evm.TU.contig454.4	evm.TU.contig522.792	evm.TU.contig97.20	evm.TU.contig244.226	evm.TU.contig370.354
		evm.TU.contig480.25	evm.TU.contig300.101	evm.TU.contig29.1	evm.TU.contig289.51	evm.TU.contig493.45	evm.TU.contig239.144	evm.TU.contig233.485	evm.TU.contig507.455	evm.TU.contig370.402	evm.TU.contig455.326	evm.TU.contig527.68	evm.TU.contig362.2	evm.TU.contig69.96	evm.TU.contig458.16	evm.TU.contig300.45
		evm.TU.contig399.24	evm.TU.contig206.61	evm.TU.contig396.1	evm.TU.contig155.45	evm.TU.contig168.671	evm.TU.contig94.146	evm.TU.contig522.436	evm.TU.contig233.346	novel.1655	novel.1632	evm.TU.contig564.104	evm.TU.contig522.255	evm.TU.contig7.28	evm.TU.contig168.404	evm.TU.contig233.432
		evm.TU.contig472.12	evm.TU.contig580.159	evm.TU.contig221.108	evm.TU.contig378.64	evm.TU.contig493.102	evm.TU.contig522.273	evm.TU.contig370.354	evm.TU.contig507.297	evm.TU.contig462.1	evm.TU.contig459.53	evm.TU.contig80.21	evm.TU.contig126.138	novel.2725	evm.TU.contig384.82	evm.TU.contig300.11
		evm.TU.contig221.58	evm.TU.contig300.63	evm.TU.contig232.28	evm.TU.contig131.3	evm.TU.contig455.451	evm.TU.contig357.195	evm.TU.contig184.112	evm.TU.contig43.21	evm.TU.contig509.32	evm.TU.contig213.7	evm.TU.contig168.580	evm.TU.contig509.32	evm.TU.contig330.27	evm.TU.contig222.217	evm.TU.contig222.166
		evm.TU.contig370.165	evm.TU.contig300.185	evm.TU.contig317.130	evm.TU.contig331.9	evm.TU.contig69.20	evm.TU.contig269.94	novel.618	evm.TU.contig602.12	evm.TU.contig206.320	evm.TU.contig509.67	evm.TU.contig184.62	evm.TU.contig455.426	evm.TU.contig106.163	evm.TU.contig425.9	evm.TU.contig600.85
		evm.TU.contig283.3	evm.TU.contig126.268	evm.TU.contig388.41	evm.TU.contig593.227	evm.TU.contig522.975	evm.TU.contig407.13	evm.TU.contig455.283	evm.TU.contig94.92	evm.TU.contig51.219	evm.TU.contig515.165	evm.TU.contig531.10	evm.TU.contig357.583	evm.TU.contig41.18	evm.TU.contig559.165	evm.TU.contig522.1506
		evm.TU.contig588.4	evm.TU.contig139.117	evm.TU.contig206.146	evm.TU.contig395.139	evm.TU.contig223.43	evm.TU.contig252.156	evm.TU.contig195.196	evm.TU.contig8.101	evm.TU.contig451.82	evm.TU.contig591.98	evm.TU.contig522.843	evm.TU.contig522.1187	evm.TU.contig168.77	novel.209	novel.2891
		evm.TU.contig280.128	evm.TU.contig106.114	evm.TU.contig357.545	evm.TU.contig97.48	novel.20	evm.TU.contig522.1490	evm.TU.contig591.43	evm.TU.contig522.703	novel.1920	evm.TU.contig168.149	evm.TU.contig195.108	evm.TU.contig139.277	evm.TU.contig265.41	evm.TU.contig269.35	evm.TU.contig600.152
		evm.TU.contig289.14	evm.TU.contig299.47	evm.TU.contig522.761	evm.TU.contig42.10	evm.TU.contig370.469	evm.TU.contig273.273	evm.TU.contig75.121	evm.TU.contig233.167	evm.TU.contig370.354	evm.TU.contig140.47	evm.TU.contig357.564	evm.TU.contig527.21	evm.TU.contig379.1	evm.TU.contig126.25	evm.TU.contig289.20
		evm.TU.contig606.47	evm.TU.contig317.20	evm.TU.contig507.343	evm.TU.contig126.240	evm.TU.contig527.85	novel.1841	evm.TU.contig300.106	evm.TU.contig357.683	evm.TU.contig369.25	evm.TU.contig321.66	evm.TU.contig87.212	evm.TU.contig136.33	evm.TU.contig522.55	novel.2555	evm.TU.contig600.144
		evm.TU.contig600.37	evm.TU.contig64.307	evm.TU.contig357.393	evm.TU.contig107.18	evm.TU.contig580.119	evm.TU.contig527.82	evm.TU.contig193.630	evm.TU.contig522.1573	evm.TU.contig62.92	evm.TU.contig522.464	evm.TU.contig106.174	evm.TU.contig56.75	evm.TU.contig168.672	evm.TU.contig37.26	evm.TU.contig522.1605
		evm.TU.contig559.173	evm.TU.contig395.61	evm.TU.contig221.58	evm.TU.contig522.1631	evm.TU.contig44.15	evm.TU.contig78.15	evm.TU.contig69.24	evm.TU.contig519.75	evm.TU.contig455.230	evm.TU.contig340.82	evm.TU.contig370.229	evm.TU.contig420.232	evm.TU.contig48.16	evm.TU.contig522.501	evm.TU.contig110.26
		evm.TU.contig321.66	novel.1395	evm.TU.contig139.83	evm.TU.contig233.258	evm.TU.contig493.87	evm.TU.contig455.260	evm.TU.contig459.128	evm.TU.contig522.161	evm.TU.contig269.16	evm.TU.contig31.12	evm.TU.contig127.108	evm.TU.contig126.56	evm.TU.contig563.22	evm.TU.contig603.51	evm.TU.contig455.361
		novel.455	evm.TU.contig455.496	evm.TU.contig432.137	evm.TU.contig369.169	evm.TU.contig31.15	evm.TU.contig252.9	evm.TU.contig95.18	evm.TU.contig336.79	evm.TU.contig44.15	novel.1635	evm.TU.contig244.160	evm.TU.contig464.24	evm.TU.contig593.147	evm.TU.contig580.164	evm.TU.contig583.82
		evm.TU.contig564.127	evm.TU.contig507.587	evm.TU.contig406.44	evm.TU.contig369.149	evm.TU.contig155.295	evm.TU.contig350.29	evm.TU.contig126.112	evm.TU.contig289.82	evm.TU.contig178.22	evm.TU.contig538.33	evm.TU.contig289.46	evm.TU.contig144.42	evm.TU.contig522.931	evm.TU.contig458.20	evm.TU.contig184.70
		evm.TU.contig515.31	evm.TU.contig127.165	evm.TU.contig509.163	novel.1885	evm.TU.contig155.10	evm.TU.contig195.161	evm.TU.contig126.498	evm.TU.contig363.49	evm.TU.contig89.33	evm.TU.contig370.354	evm.TU.contig420.12	evm.TU.contig34.57	evm.TU.contig184.256	evm.TU.contig420.277	evm.TU.contig538.63
		evm.TU.contig106.160	evm.TU.contig522.792	evm.TU.contig197.169	evm.TU.contig64.240	evm.TU.contig239.70	evm.TU.contig522.143	evm.TU.contig336.79	evm.TU.contig62.185	evm.TU.contig233.70	novel.2440	evm.TU.contig321.60	evm.TU.contig369.113	evm.TU.contig60.52	evm.TU.contig126.336	evm.TU.contig549.35
		evm.TU.contig451.82	evm.TU.contig579.76	evm.TU.contig455.668	evm.TU.contig199.78	evm.TU.contig197.224	evm.TU.contig305.186	evm.TU.contig289.60	evm.TU.contig64.5	evm.TU.contig300.206	novel.869	evm.TU.contig140.69	evm.TU.contig184.65	evm.TU.contig233.257	evm.TU.contig339.47	evm.TU.contig300.55
		evm.TU.contig519.14	evm.TU.contig195.18	evm.TU.contig56.27	evm.TU.contig233.199	evm.TU.contig206.327	evm.TU.contig321.101	evm.TU.contig252.9	evm.TU.contig357.567	evm.TU.contig233.391	evm.TU.contig239.114	evm.TU.contig369.51	evm.TU.contig168.580	evm.TU.contig48.183	evm.TU.contig402.1	evm.TU.contig197.90
		evm.TU.contig146.9	evm.TU.contig87.198	evm.TU.contig168.657	evm.TU.contig227.42	evm.TU.contig321.81	evm.TU.contig8.101	evm.TU.contig403.13	evm.TU.contig522.1354	evm.TU.contig75.90	evm.TU.contig93.103	evm.TU.contig36.74	evm.TU.contig357.123	evm.TU.contig206.5	novel.2629	evm.TU.contig527.56
		evm.TU.contig127.94	evm.TU.contig221.108	evm.TU.contig106.248	evm.TU.contig596.1	evm.TU.contig507.466	evm.TU.contig470.30	evm.TU.contig378.133	evm.TU.contig106.181	evm.TU.contig490.14	novel.2392	evm.TU.contig69.28	evm.TU.contig78.8	evm.TU.contig330.29	evm.TU.contig566.26	evm.TU.contig507.500
		evm.TU.contig193.206	evm.TU.contig363.48	evm.TU.contig206.61	evm.TU.contig444.74	evm.TU.contig126.162	evm.TU.contig369.172	evm.TU.contig2.4	evm.TU.contig336.112	evm.TU.contig244.118	evm.TU.contig579.41	evm.TU.contig106.285	evm.TU.contig106.149	evm.TU.contig429.19	novel.2608	evm.TU.contig126.285
		evm.TU.contig168.245	evm.TU.contig217.39	evm.TU.contig357.372	evm.TU.contig273.289	evm.TU.contig600.4	evm.TU.contig522.685	evm.TU.contig222.54	evm.TU.contig233.178	evm.TU.contig522.951	evm.TU.contig596.1	evm.TU.contig538.19	evm.TU.contig239.182	evm.TU.contig455.455	evm.TU.contig127.157	evm.TU.contig139.98
		evm.TU.contig62.109	evm.TU.contig519.14	evm.TU.contig97.194	evm.TU.contig197.224	evm.TU.contig421.17	evm.TU.contig465.10	evm.TU.contig233.306	evm.TU.contig126.469	evm.TU.contig233.218	evm.TU.contig450.26	evm.TU.contig566.41	evm.TU.contig319.1	evm.TU.contig136.38	evm.TU.contig106.277	novel.1350
		evm.TU.contig340.56	evm.TU.contig37.61	evm.TU.contig64.482	evm.TU.contig335.44	evm.TU.contig126.238	evm.TU.contig106.13	evm.TU.contig487.64	evm.TU.contig593.197	evm.TU.contig522.1058	evm.TU.contig538.48	evm.TU.contig95.42	evm.TU.contig168.383	evm.TU.contig527.110	evm.TU.contig139.143	evm.TU.contig522.1141
		evm.TU.contig75.97	evm.TU.contig522.591	evm.TU.contig321.57	evm.TU.contig193.360	evm.TU.contig455.709	evm.TU.contig110.28	evm.TU.contig42.2	evm.TU.contig317.48	evm.TU.contig95.18	evm.TU.contig206.179	evm.TU.contig518.17	evm.TU.contig527.86	evm.TU.contig447.79	evm.TU.contig305.244	evm.TU.contig370.100
		evm.TU.contig507.67	evm.TU.contig321.66	evm.TU.contig300.26	novel.1266	evm.TU.contig330.27	evm.TU.contig509.27	evm.TU.contig206.41	evm.TU.contig193.355	evm.TU.contig56.7	evm.TU.contig230.22	evm.TU.contig290.23	evm.TU.contig244.182	evm.TU.contig593.72	evm.TU.contig522.1210	evm.TU.contig420.230
		evm.TU.contig273.212	evm.TU.contig206.248	evm.TU.contig606.65	evm.TU.contig548.45	evm.TU.contig76.5	evm.TU.contig280.104	evm.TU.contig37.61	evm.TU.contig126.74	evm.TU.contig451.27	evm.TU.contig300.186	evm.TU.contig221.110	evm.TU.contig305.165	evm.TU.contig455.601	novel.916	evm.TU.contig300.307
		novel.1763	evm.TU.contig593.126	evm.TU.contig507.309	evm.TU.contig507.466	evm.TU.contig273.369	evm.TU.contig168.213	evm.TU.contig220.14	novel.2547	evm.TU.contig522.441	evm.TU.contig431.8	novel.1488	evm.TU.contig357.116	evm.TU.contig420.227	evm.TU.contig193.582	evm.TU.contig233.272
		evm.TU.contig566.31	evm.TU.contig155.221	evm.TU.contig7.3	evm.TU.contig131.18	evm.TU.contig480.37	evm.TU.contig600.160	evm.TU.contig127.161	evm.TU.contig470.30	evm.TU.contig76.31	evm.TU.contig300.156	evm.TU.contig420.255	evm.TU.contig375.38	evm.TU.contig600.167	evm.TU.contig370.296	evm.TU.contig455.567
		evm.TU.contig197.221	novel.1448	evm.TU.contig193.64	evm.TU.contig273.212	evm.TU.contig444.76	evm.TU.contig168.718	evm.TU.contig522.1350	novel.933	evm.TU.contig561.6	evm.TU.contig363.46	evm.TU.contig155.138	evm.TU.contig593.96	evm.TU.contig509.214	evm.TU.contig527.78	evm.TU.contig321.55
		evm.TU.contig32.27	evm.TU.contig97.183	evm.TU.contig269.87	evm.TU.contig305.369	evm.TU.contig527.191	evm.TU.contig273.263	evm.TU.contig308.67	evm.TU.contig81.8	evm.TU.contig126.486	evm.TU.contig155.128	novel.1655	evm.TU.contig8.71	evm.TU.contig273.138	evm.TU.contig524.4	evm.TU.contig88.13
		evm.TU.contig455.369	evm.TU.contig593.5	evm.TU.contig305.442	evm.TU.contig87.186	evm.TU.contig87.271	evm.TU.contig168.433	evm.TU.contig256.9	evm.TU.contig66.44	evm.TU.contig230.43	evm.TU.contig28.10	evm.TU.contig357.656	evm.TU.contig168.216	novel.1146	novel.1482	evm.TU.contig468.15
		evm.TU.contig242.8	evm.TU.contig522.818	evm.TU.contig233.258	evm.TU.contig576.5	evm.TU.contig239.110	evm.TU.contig69.13	evm.TU.contig61.72	evm.TU.contig299.23	evm.TU.contig146.9	evm.TU.contig358.46	evm.TU.contig195.18	novel.2376	evm.TU.contig222.194	novel.1604	evm.TU.contig193.325
		evm.TU.contig62.52	evm.TU.contig246.11	evm.TU.contig64.240	evm.TU.contig300.286	evm.TU.contig195.232	evm.TU.contig420.48	evm.TU.contig313.9	evm.TU.contig527.18	evm.TU.contig195.136	evm.TU.contig69.28	evm.TU.contig188.24	evm.TU.contig370.255	evm.TU.contig580.229	evm.TU.contig363.48	evm.TU.contig509.271
		evm.TU.contig603.26	evm.TU.contig432.142	evm.TU.contig139.156	evm.TU.contig233.274	evm.TU.contig522.1452	novel.2441	evm.TU.contig522.342	evm.TU.contig522.268	evm.TU.contig507.426	evm.TU.contig64.317	evm.TU.contig369.186	evm.TU.contig598.60	evm.TU.contig44.11	novel.1031	evm.TU.contig239.68
		novel.1180	evm.TU.contig370.58	evm.TU.contig508.44	evm.TU.contig515.27	evm.TU.contig480.78	evm.TU.contig269.61	evm.TU.contig509.154	evm.TU.contig34.131	evm.TU.contig233.381	evm.TU.contig312.24	evm.TU.contig116.58	evm.TU.contig509.74	evm.TU.contig432.15	evm.TU.contig233.178	evm.TU.contig507.503
		evm.TU.contig507.455	evm.TU.contig522.1521	evm.TU.contig308.55	evm.TU.contig515.121	evm.TU.contig455.600	evm.TU.contig357.42	evm.TU.contig592.18	evm.TU.contig522.1187	evm.TU.contig522.1281	evm.TU.contig522.1468	evm.TU.contig507.53	evm.TU.contig579.110	evm.TU.contig340.117	evm.TU.contig305.173	evm.TU.contig305.107
		evm.TU.contig579.150	evm.TU.contig330.12	evm.TU.contig522.350	evm.TU.contig34.19	evm.TU.contig561.6	evm.TU.contig519.6	evm.TU.contig239.36	evm.TU.contig168.772	evm.TU.contig600.123	evm.TU.contig447.51	evm.TU.contig522.464	evm.TU.contig75.13	evm.TU.contig357.153	evm.TU.contig289.6	evm.TU.contig106.157
		evm.TU.contig51.104	evm.TU.contig522.624	evm.TU.contig580.88	evm.TU.contig600.66	evm.TU.contig455.740	evm.TU.contig522.272	evm.TU.contig126.138	evm.TU.contig75.148	evm.TU.contig522.597	evm.TU.contig106.57	evm.TU.contig87.174	evm.TU.contig91.38	evm.TU.contig126.162	evm.TU.contig593.135	evm.TU.contig232.25
		evm.TU.contig591.43	evm.TU.contig391.4	evm.TU.contig593.90	evm.TU.contig490.12	evm.TU.contig217.66	evm.TU.contig48.44	evm.TU.contig455.200	evm.TU.contig583.61	evm.TU.contig51.149	evm.TU.contig493.49	evm.TU.contig357.318	evm.TU.contig168.164	evm.TU.contig28.27	evm.TU.contig126.276	evm.TU.contig519.57
		novel.15	evm.TU.contig321.19	evm.TU.contig27.3	novel.739	evm.TU.contig509.88	evm.TU.contig522.1145	evm.TU.contig527.135	evm.TU.contig317.62	novel.455	evm.TU.contig507.32	evm.TU.contig97.180	evm.TU.contig522.309	evm.TU.contig591.124	evm.TU.contig155.139	evm.TU.contig580.167
		novel.2388	evm.TU.contig312.4	evm.TU.contig375.9	evm.TU.contig189.40	evm.TU.contig64.324	evm.TU.contig166.5	evm.TU.contig451.19	evm.TU.contig606.72	novel.2711	evm.TU.contig252.151	evm.TU.contig193.501	evm.TU.contig363.24	evm.TU.contig195.265	evm.TU.contig239.239	evm.TU.contig273.183
		evm.TU.contig323.44	evm.TU.contig168.762	evm.TU.contig395.41	evm.TU.contig75.121	evm.TU.contig87.186	evm.TU.contig455.372	evm.TU.contig195.18	evm.TU.contig217.184	evm.TU.contig144.37	evm.TU.contig244.183	evm.TU.contig64.459	evm.TU.contig522.1130	novel.1441	evm.TU.contig300.219	evm.TU.contig168.710
		novel.1409	evm.TU.contig370.301	evm.TU.contig335.44	evm.TU.contig193.445	evm.TU.contig94.92	evm.TU.contig51.104	evm.TU.contig522.296	evm.TU.contig233.307	evm.TU.contig508.35	evm.TU.contig522.934	evm.TU.contig522.1095	evm.TU.contig127.30	evm.TU.contig522.438	evm.TU.contig155.34	evm.TU.contig420.107
		novel.1249	evm.TU.contig420.191	evm.TU.contig51.34	evm.TU.contig184.74	evm.TU.contig168.366	evm.TU.contig507.595	evm.TU.contig201.36	evm.TU.contig559.131	evm.TU.contig444.21	evm.TU.contig527.86	evm.TU.contig193.206	evm.TU.contig556.23	evm.TU.contig195.3	evm.TU.contig260.13	evm.TU.contig583.104
		evm.TU.contig493.36	evm.TU.contig470.39	evm.TU.contig300.199	evm.TU.contig297.3	evm.TU.contig522.441	evm.TU.contig140.62	evm.TU.contig64.125	evm.TU.contig238.4	evm.TU.contig64.125	evm.TU.contig34.53	evm.TU.contig168.165	evm.TU.contig522.1126	evm.TU.contig94.148	evm.TU.contig509.205	evm.TU.contig246.8
		evm.TU.contig126.434	evm.TU.contig522.1333	evm.TU.contig514.25	evm.TU.contig239.6	evm.TU.contig455.595	evm.TU.contig435.26	evm.TU.contig155.94	evm.TU.contig155.282	novel.2388	evm.TU.contig522.579	evm.TU.contig522.356	evm.TU.contig522.818	novel.1913	evm.TU.contig363.3	evm.TU.contig527.7
		evm.TU.contig280.99	evm.TU.contig593.19	evm.TU.contig357.617	evm.TU.contig509.170	evm.TU.contig8.30	evm.TU.contig127.137	evm.TU.contig417.54	evm.TU.contig174.2	evm.TU.contig600.215	evm.TU.contig139.266	evm.TU.contig61.223	evm.TU.contig508.25	evm.TU.contig522.559	evm.TU.contig239.45	evm.TU.contig370.80
		evm.TU.contig522.769	evm.TU.contig432.16	evm.TU.contig252.115	evm.TU.contig38.14	evm.TU.contig197.89	evm.TU.contig566.19	evm.TU.contig593.57	evm.TU.contig305.159	evm.TU.contig508.62	evm.TU.contig298.21	evm.TU.contig271.11	evm.TU.contig522.384	evm.TU.contig64.150	evm.TU.contig468.5	evm.TU.contig121.3
		evm.TU.contig522.75	evm.TU.contig522.1522	evm.TU.contig81.3	evm.TU.contig317.128	evm.TU.contig222.174	evm.TU.contig158.3	evm.TU.contig533.31	novel.1019	evm.TU.contig378.133	evm.TU.contig228.12	evm.TU.contig144.31	evm.TU.contig197.87	evm.TU.contig455.504	evm.TU.contig455.295	evm.TU.contig134.49
		evm.TU.contig273.147	evm.TU.contig8.195	evm.TU.contig139.58	evm.TU.contig8.17	evm.TU.contig357.411	evm.TU.contig522.1554	evm.TU.contig94.18	evm.TU.contig94.14	evm.TU.contig217.112	evm.TU.contig217.55	evm.TU.contig396.11	evm.TU.contig455.515	evm.TU.contig93.11	evm.TU.contig370.377	evm.TU.contig204.97
		evm.TU.contig455.595	novel.15	evm.TU.contig455.444	evm.TU.contig300.156	evm.TU.contig233.309	evm.TU.contig293.5	evm.TU.contig432.108	evm.TU.contig507.502	evm.TU.contig252.84	evm.TU.contig197.86	evm.TU.contig370.279	evm.TU.contig358.60	evm.TU.contig357.315	evm.TU.contig246.8	novel.2725
		evm.TU.contig414.18	evm.TU.contig305.287	evm.TU.contig31.15	evm.TU.contig289.99	evm.TU.contig340.50	evm.TU.contig87.31	evm.TU.contig199.66	evm.TU.contig62.92	evm.TU.contig273.77	evm.TU.contig87.45	evm.TU.contig64.155	evm.TU.contig197.115	evm.TU.contig206.211	evm.TU.contig357.141	evm.TU.contig126.519
		evm.TU.contig515.217	evm.TU.contig64.63	evm.TU.contig522.728	evm.TU.contig305.215	evm.TU.contig580.107	evm.TU.contig206.255	novel.23	evm.TU.contig459.28	novel.1249	evm.TU.contig493.45	evm.TU.contig522.1631	evm.TU.contig358.46	evm.TU.contig469.42	evm.TU.contig317.139	evm.TU.contig507.453
		evm.TU.contig64.53	evm.TU.contig111.24	evm.TU.contig197.175	evm.TU.contig151.16	evm.TU.contig106.23	evm.TU.contig458.21	evm.TU.contig217.55	evm.TU.contig233.70	evm.TU.contig244.43	evm.TU.contig527.44	evm.TU.contig593.231	evm.TU.contig155.90	evm.TU.contig583.98	evm.TU.contig127.94	evm.TU.contig239.167
		evm.TU.contig42.13	evm.TU.contig455.319	evm.TU.contig239.77	evm.TU.contig217.36	evm.TU.contig455.597	evm.TU.contig580.82	evm.TU.contig557.15	evm.TU.contig37.76	evm.TU.contig269.84	evm.TU.contig64.201	evm.TU.contig241.9	evm.TU.contig523.4	novel.1355	evm.TU.contig538.24	evm.TU.contig165.1
		evm.TU.contig336.58	evm.TU.contig538.63	evm.TU.contig522.959	evm.TU.contig90.29	evm.TU.contig548.45	evm.TU.contig89.47	evm.TU.contig273.384	novel.1445	evm.TU.contig522.72	evm.TU.contig195.229	evm.TU.contig185.8	evm.TU.contig485.1	evm.TU.contig448.6	evm.TU.contig94.26	evm.TU.contig490.5
		evm.TU.contig168.10	evm.TU.contig64.7	evm.TU.contig89.29	evm.TU.contig64.358	novel.2467	evm.TU.contig139.191	evm.TU.contig78.73	evm.TU.contig134.95	evm.TU.contig168.75	evm.TU.contig39.51	evm.TU.contig459.58	evm.TU.contig168.304	evm.TU.contig405.11	evm.TU.contig522.872	novel.691
		evm.TU.contig184.87	evm.TU.contig139.110	evm.TU.contig184.224	evm.TU.contig48.161	evm.TU.contig575.1	evm.TU.contig370.74	evm.TU.contig273.356	evm.TU.contig206.321	evm.TU.contig168.277	evm.TU.contig215.19	evm.TU.contig300.156	evm.TU.contig357.372	evm.TU.contig600.101	evm.TU.contig522.335	evm.TU.contig455.84
		evm.TU.contig490.12	evm.TU.contig450.22	evm.TU.contig340.63	evm.TU.contig395.138	evm.TU.contig362.2	evm.TU.contig430.8	evm.TU.contig563.19	novel.1655	evm.TU.contig233.394	evm.TU.contig507.218	evm.TU.contig549.77	evm.TU.contig509.31	evm.TU.contig60.46	evm.TU.contig312.44	evm.TU.contig600.140
		evm.TU.contig522.415	evm.TU.contig522.160	evm.TU.contig566.19	evm.TU.contig579.145	evm.TU.contig593.227	evm.TU.contig593.5	evm.TU.contig94.17	evm.TU.contig583.87	evm.TU.contig319.32	evm.TU.contig350.33	evm.TU.contig355.4	evm.TU.contig455.597	evm.TU.contig522.1563	evm.TU.contig184.115	evm.TU.contig289.14
		evm.TU.contig61.203	evm.TU.contig522.356	evm.TU.contig515.239	evm.TU.contig289.154	evm.TU.contig227.42	evm.TU.contig546.7	evm.TU.contig455.575	evm.TU.contig508.35	evm.TU.contig369.186	evm.TU.contig306.6	evm.TU.contig313.41	evm.TU.contig183.5	evm.TU.contig89.29	novel.1939	novel.923
		evm.TU.contig277.7	evm.TU.contig233.388	evm.TU.contig34.77	evm.TU.contig432.126	novel.1952	evm.TU.contig156.29	evm.TU.contig507.573	evm.TU.contig522.1501	evm.TU.contig12.25	evm.TU.contig435.46	evm.TU.contig90.39	evm.TU.contig139.106	evm.TU.contig435.33	evm.TU.contig519.91	evm.TU.contig91.58
		evm.TU.contig455.273	evm.TU.contig455.273	evm.TU.contig305.37	evm.TU.contig62.193	novel.244	evm.TU.contig522.1150	novel.1488	evm.TU.contig593.244	evm.TU.contig87.54	evm.TU.contig87.212	evm.TU.contig48.18	evm.TU.contig126.78	evm.TU.contig397.4	evm.TU.contig222.191	evm.TU.contig195.203
		evm.TU.contig168.210	evm.TU.contig195.154	evm.TU.contig580.212	evm.TU.contig126.434	evm.TU.contig305.428	evm.TU.contig56.27	evm.TU.contig193.329	evm.TU.contig357.331	evm.TU.contig168.564	evm.TU.contig546.6	evm.TU.contig61.221	evm.TU.contig1.1	evm.TU.contig206.57	evm.TU.contig522.1126	evm.TU.contig139.115
		evm.TU.contig300.3	evm.TU.contig193.402	evm.TU.contig62.202	evm.TU.contig239.128	evm.TU.contig78.92	evm.TU.contig273.262	evm.TU.contig64.454	evm.TU.contig522.293	evm.TU.contig126.84	evm.TU.contig144.35	evm.TU.contig193.204	evm.TU.contig370.411	evm.TU.contig244.182	evm.TU.contig451.13	evm.TU.contig193.398
		evm.TU.contig126.3	novel.216	evm.TU.contig222.37	evm.TU.contig239.190	evm.TU.contig357.79	evm.TU.contig155.43	novel.2527	evm.TU.contig168.376	evm.TU.contig527.101	evm.TU.contig127.108	evm.TU.contig312.44	evm.TU.contig75.76	evm.TU.contig28.12	evm.TU.contig369.34	evm.TU.contig31.13
		evm.TU.contig7.4	evm.TU.contig508.101	evm.TU.contig507.271	evm.TU.contig193.108	evm.TU.contig300.64	evm.TU.contig369.168	evm.TU.contig8.70	evm.TU.contig305.421	evm.TU.contig51.42	evm.TU.contig239.239	evm.TU.contig193.188	evm.TU.contig126.92	evm.TU.contig357.51	evm.TU.contig559.116	evm.TU.contig353.24
		evm.TU.contig200.1	evm.TU.contig106.158	evm.TU.contig28.10	evm.TU.contig323.24	evm.TU.contig522.370	evm.TU.contig357.542	evm.TU.contig313.26	evm.TU.contig321.3	evm.TU.contig579.41	evm.TU.contig395.133	evm.TU.contig106.195	evm.TU.contig522.706	evm.TU.contig507.202	evm.TU.contig580.196	evm.TU.contig587.66
		evm.TU.contig34.19	evm.TU.contig459.40	evm.TU.contig522.351	evm.TU.contig298.2	evm.TU.contig193.396	evm.TU.contig508.101	evm.TU.contig455.588	evm.TU.contig515.217	evm.TU.contig6.9	evm.TU.contig269.38	evm.TU.contig97.196	evm.TU.contig233.152	evm.TU.contig519.13	novel.166	evm.TU.contig197.209
		evm.TU.contig455.564	evm.TU.contig507.297	evm.TU.contig91.12	evm.TU.contig97.22	evm.TU.contig508.44	evm.TU.contig598.79	evm.TU.contig593.245	evm.TU.contig515.212	evm.TU.contig358.35	evm.TU.contig87.95	evm.TU.contig522.570	evm.TU.contig193.396	evm.TU.contig88.30	evm.TU.contig232.24	evm.TU.contig280.32
		evm.TU.contig69.50	evm.TU.contig559.105	evm.TU.contig273.67	evm.TU.contig206.155	evm.TU.contig106.182	evm.TU.contig336.70	evm.TU.contig233.167	evm.TU.contig310.29	evm.TU.contig126.470	evm.TU.contig593.129	evm.TU.contig420.20	evm.TU.contig507.534	evm.TU.contig56.110	evm.TU.contig54.42	evm.TU.contig217.5
		evm.TU.contig94.31	evm.TU.contig593.20	evm.TU.contig357.301	evm.TU.contig522.351	evm.TU.contig305.363	evm.TU.contig298.1	evm.TU.contig106.181	evm.TU.contig69.93	evm.TU.contig455.584	novel.749	evm.TU.contig522.1670	evm.TU.contig94.88	evm.TU.contig507.30	evm.TU.contig601.8	evm.TU.contig136.38
		evm.TU.contig357.597	evm.TU.contig559.64	evm.TU.contig417.55	evm.TU.contig522.415	evm.TU.contig487.91	evm.TU.contig579.153	evm.TU.contig89.33	evm.TU.contig593.107	evm.TU.contig193.159	novel.1194	evm.TU.contig168.733	evm.TU.contig305.34	novel.2549	evm.TU.contig357.122	novel.1429
		evm.TU.contig94.141	evm.TU.contig239.164	evm.TU.contig69.50	evm.TU.contig527.115	evm.TU.contig248.7	evm.TU.contig206.89	evm.TU.contig168.558	evm.TU.contig244.142	evm.TU.contig62.11	evm.TU.contig522.1337	evm.TU.contig195.88	evm.TU.contig269.31	evm.TU.contig519.87	evm.TU.contig435.6	evm.TU.contig525.5
		novel.1179	evm.TU.contig139.56	evm.TU.contig168.414	evm.TU.contig34.161	evm.TU.contig155.134	evm.TU.contig94.10	evm.TU.contig432.109	evm.TU.contig37.73	evm.TU.contig244.207	evm.TU.contig193.621	evm.TU.contig110.11	evm.TU.contig305.412	evm.TU.contig87.257	novel.2550	evm.TU.contig239.214
		evm.TU.contig222.157	evm.TU.contig357.225	evm.TU.contig387.5	evm.TU.contig455.732	evm.TU.contig206.306	evm.TU.contig455.683	evm.TU.contig600.201	novel.1249	evm.TU.contig233.406	evm.TU.contig191.7	evm.TU.contig64.156	evm.TU.contig564.123	evm.TU.contig566.19	evm.TU.contig36.38	evm.TU.contig155.45
		evm.TU.contig539.11	evm.TU.contig455.565	evm.TU.contig559.106	evm.TU.contig300.128	evm.TU.contig259.10	evm.TU.contig155.27	evm.TU.contig220.22	evm.TU.contig548.43	evm.TU.contig591.92	evm.TU.contig543.3	novel.760	evm.TU.contig139.87	evm.TU.contig317.56	evm.TU.contig522.1689	evm.TU.contig522.230
		evm.TU.contig233.93	evm.TU.contig127.94	evm.TU.contig493.49	evm.TU.contig97.152	evm.TU.contig335.44	evm.TU.contig64.250	evm.TU.contig323.21	evm.TU.contig195.123	evm.TU.contig305.40	evm.TU.contig289.113	evm.TU.contig455.528	evm.TU.contig357.538	evm.TU.contig249.6	evm.TU.contig88.7	evm.TU.contig193.616
		evm.TU.contig564.11	evm.TU.contig455.740	evm.TU.contig106.150	evm.TU.contig600.162	evm.TU.contig139.109	novel.2565	evm.TU.contig526.5	evm.TU.contig87.114	evm.TU.contig75.74	evm.TU.contig522.1095	evm.TU.contig94.50	evm.TU.contig420.185	evm.TU.contig193.157	evm.TU.contig586.6	evm.TU.contig515.37
		evm.TU.contig239.190	evm.TU.contig28.28	evm.TU.contig239.190	novel.318	evm.TU.contig527.115	evm.TU.contig193.355	evm.TU.contig193.501	evm.TU.contig522.554	evm.TU.contig522.1452	evm.TU.contig156.9	evm.TU.contig515.158	evm.TU.contig233.257	evm.TU.contig227.8	evm.TU.contig515.270	evm.TU.contig305.149
		evm.TU.contig97.130	evm.TU.contig593.161	evm.TU.contig493.102	evm.TU.contig395.61	evm.TU.contig273.319	evm.TU.contig126.281	evm.TU.contig587.27	evm.TU.contig507.573	evm.TU.contig289.113	evm.TU.contig244.191	evm.TU.contig195.165	evm.TU.contig155.139	evm.TU.contig600.139	evm.TU.contig244.143	evm.TU.contig430.6
		evm.TU.contig507.338	evm.TU.contig1.2	novel.449	evm.TU.contig77.4	evm.TU.contig490.12	evm.TU.contig563.17	evm.TU.contig127.50	evm.TU.contig340.62	evm.TU.contig51.55	evm.TU.contig8.71	evm.TU.contig417.15	evm.TU.contig244.36	evm.TU.contig88.42	evm.TU.contig455.607	evm.TU.contig606.59
		evm.TU.contig522.1600	evm.TU.contig64.413	evm.TU.contig515.121	evm.TU.contig362.2	evm.TU.contig195.306	evm.TU.contig78.65	evm.TU.contig233.327	evm.TU.contig526.25	evm.TU.contig578.3	evm.TU.contig447.176	evm.TU.contig126.298	evm.TU.contig197.89	evm.TU.contig310.12	evm.TU.contig527.104	evm.TU.contig340.42
		evm.TU.contig48.143	evm.TU.contig89.22	evm.TU.contig252.79	evm.TU.contig193.162	evm.TU.contig375.9	evm.TU.contig369.87	evm.TU.contig522.127	evm.TU.contig451.82	evm.TU.contig507.92	evm.TU.contig507.154	evm.TU.contig455.575	evm.TU.contig8.15	evm.TU.contig522.1121	evm.TU.contig155.113	evm.TU.contig507.506
		evm.TU.contig522.1656	evm.TU.contig522.1621	evm.TU.contig195.116	evm.TU.contig56.27	evm.TU.contig97.190	evm.TU.contig168.55	evm.TU.contig455.549	novel.3089	evm.TU.contig543.8	evm.TU.contig299.40	evm.TU.contig140.42	evm.TU.contig61.244	evm.TU.contig64.245	novel.2588	evm.TU.contig317.66
		evm.TU.contig455.501	evm.TU.contig37.79	evm.TU.contig193.271	evm.TU.contig289.81	evm.TU.contig168.717	evm.TU.contig156.16	evm.TU.contig522.268	evm.TU.contig197.221	evm.TU.contig522.322	evm.TU.contig222.186	evm.TU.contig527.85	evm.TU.contig195.213	evm.TU.contig87.212	evm.TU.contig538.63	evm.TU.contig139.149
		novel.2140	evm.TU.contig34.191	evm.TU.contig507.342	novel.2264	evm.TU.contig87.225	evm.TU.contig522.1624	evm.TU.contig272.14	evm.TU.contig455.501	evm.TU.contig193.397	evm.TU.contig579.106	evm.TU.contig455.416	evm.TU.contig134.170	evm.TU.contig64.201	evm.TU.contig319.32	evm.TU.contig233.158
		evm.TU.contig592.58	evm.TU.contig455.372	evm.TU.contig606.81	evm.TU.contig420.137	evm.TU.contig515.121	evm.TU.contig144.37	evm.TU.contig193.206	evm.TU.contig269.16	evm.TU.contig134.155	evm.TU.contig126.293	evm.TU.contig195.148	evm.TU.contig527.53	evm.TU.contig305.260	novel.2383	evm.TU.contig310.63
		evm.TU.contig507.107	evm.TU.contig64.148	evm.TU.contig580.66	evm.TU.contig299.15	evm.TU.contig522.1388	evm.TU.contig300.63	evm.TU.contig221.112	evm.TU.contig435.43	evm.TU.contig206.67	evm.TU.contig515.170	evm.TU.contig432.82	evm.TU.contig24.22	evm.TU.contig583.9	evm.TU.contig406.28	novel.548
		evm.TU.contig432.126	evm.TU.contig527.166	evm.TU.contig64.138	evm.TU.contig28.10	evm.TU.contig193.64	evm.TU.contig305.263	evm.TU.contig508.30	evm.TU.contig432.127	novel.2521	evm.TU.contig168.120	evm.TU.contig64.294	evm.TU.contig458.84	evm.TU.contig559.88	evm.TU.contig233.433	evm.TU.contig155.276
		evm.TU.contig222.102	evm.TU.contig450.8	evm.TU.contig596.1	evm.TU.contig139.62	evm.TU.contig193.207	evm.TU.contig480.45	novel.1736	evm.TU.contig39.36	evm.TU.contig159.4	evm.TU.contig233.458	evm.TU.contig455.383	evm.TU.contig273.367	evm.TU.contig522.94	evm.TU.contig420.136	evm.TU.contig97.180
		evm.TU.contig526.5	evm.TU.contig357.248	evm.TU.contig232.29	evm.TU.contig583.77	evm.TU.contig305.287	evm.TU.contig432.138	evm.TU.contig600.172	evm.TU.contig51.150	evm.TU.contig126.81	evm.TU.contig312.4	novel.571	evm.TU.contig357.629	evm.TU.contig34.85	evm.TU.contig580.64	evm.TU.contig375.17
		evm.TU.contig299.21	evm.TU.contig64.240	evm.TU.contig62.67	evm.TU.contig522.401	evm.TU.contig357.143	evm.TU.contig300.144	evm.TU.contig370.52	novel.1393	evm.TU.contig435.41	evm.TU.contig527.90	evm.TU.contig370.38	evm.TU.contig62.128	evm.TU.contig593.56	evm.TU.contig156.16	evm.TU.contig239.87
		evm.TU.contig233.343	evm.TU.contig370.226	evm.TU.contig317.125	evm.TU.contig206.136	evm.TU.contig370.233	evm.TU.contig559.195	evm.TU.contig184.205	evm.TU.contig94.10	evm.TU.contig97.187	evm.TU.contig583.61	evm.TU.contig280.103	evm.TU.contig126.250	evm.TU.contig395.141	evm.TU.contig559.84	evm.TU.contig222.118
		evm.TU.contig280.3	evm.TU.contig168.538	evm.TU.contig78.94	evm.TU.contig340.63	evm.TU.contig593.45	evm.TU.contig193.223	evm.TU.contig340.129	evm.TU.contig227.34	evm.TU.contig62.278	evm.TU.contig450.22	evm.TU.contig357.127	evm.TU.contig522.1223	evm.TU.contig273.201	novel.262	evm.TU.contig509.281
		evm.TU.contig527.101	evm.TU.contig344.2	evm.TU.contig600.190	novel.3016	evm.TU.contig538.41	evm.TU.contig64.450	evm.TU.contig127.20	evm.TU.contig233.218	evm.TU.contig522.1238	evm.TU.contig116.96	evm.TU.contig139.44	evm.TU.contig97.84	evm.TU.contig369.190	evm.TU.contig412.71	evm.TU.contig507.175
		evm.TU.contig88.3	evm.TU.contig193.393	evm.TU.contig94.92	evm.TU.contig507.578	evm.TU.contig269.66	evm.TU.contig600.154	evm.TU.contig351.46	evm.TU.contig580.88	evm.TU.contig370.211	evm.TU.contig75.64	evm.TU.contig522.579	evm.TU.contig184.240	evm.TU.contig357.443	evm.TU.contig317.161	evm.TU.contig455.477
		evm.TU.contig195.18	evm.TU.contig87.227	evm.TU.contig222.117	evm.TU.contig583.154	evm.TU.contig497.4	evm.TU.contig388.61	evm.TU.contig223.13	evm.TU.contig56.85	evm.TU.contig168.423	evm.TU.contig195.71	evm.TU.contig300.99	evm.TU.contig122.4	evm.TU.contig507.10	evm.TU.contig522.734	novel.54
		evm.TU.contig227.10	evm.TU.contig369.123	evm.TU.contig87.186	evm.TU.contig388.41	evm.TU.contig42.10	novel.1677	novel.1019	evm.TU.contig522.685	evm.TU.contig336.91	evm.TU.contig372.6	evm.TU.contig593.67	evm.TU.contig580.119	evm.TU.contig480.82	evm.TU.contig455.737	evm.TU.contig169.4
		novel.3016	evm.TU.contig515.141	evm.TU.contig184.201	evm.TU.contig94.92	evm.TU.contig78.75	evm.TU.contig455.402	evm.TU.contig28.22	evm.TU.contig233.464	evm.TU.contig300.64	evm.TU.contig447.79	evm.TU.contig87.67	evm.TU.contig126.290	evm.TU.contig273.388	evm.TU.contig244.149	evm.TU.contig75.78
		evm.TU.contig509.273	evm.TU.contig353.24	evm.TU.contig369.5	evm.TU.contig64.366	evm.TU.contig193.197	evm.TU.contig238.4	evm.TU.contig195.319	evm.TU.contig155.144	evm.TU.contig522.1519	evm.TU.contig253.10	evm.TU.contig527.86	evm.TU.contig522.622	evm.TU.contig302.1	evm.TU.contig94.31	novel.2767
		novel.1952	evm.TU.contig299.38	evm.TU.contig299.34	evm.TU.contig432.198	evm.TU.contig168.772	evm.TU.contig116.44	evm.TU.contig204.67	evm.TU.contig533.11	evm.TU.contig593.5	evm.TU.contig259.7	evm.TU.contig305.40	evm.TU.contig447.8	evm.TU.contig51.41	evm.TU.contig64.393	evm.TU.contig56.16
		evm.TU.contig321.57	evm.TU.contig168.685	evm.TU.contig81.4	evm.TU.contig206.146	evm.TU.contig206.155	evm.TU.contig527.131	evm.TU.contig312.26	evm.TU.contig184.87	evm.TU.contig600.171	evm.TU.contig195.22	evm.TU.contig64.104	evm.TU.contig321.46	evm.TU.contig48.140	evm.TU.contig420.242	evm.TU.contig580.65
		evm.TU.contig193.397	evm.TU.contig217.155	evm.TU.contig564.11	evm.TU.contig69.50	evm.TU.contig600.162	evm.TU.contig195.198	evm.TU.contig244.43	evm.TU.contig530.56	evm.TU.contig193.573	evm.TU.contig205.38	evm.TU.contig139.226	evm.TU.contig369.85	evm.TU.contig168.241	evm.TU.contig206.182	evm.TU.contig509.207
		evm.TU.contig451.30	evm.TU.contig39.37	evm.TU.contig168.503	evm.TU.contig507.246	evm.TU.contig126.434	evm.TU.contig592.58	evm.TU.contig168.515	evm.TU.contig355.4	evm.TU.contig522.1037	evm.TU.contig455.528	evm.TU.contig193.383	evm.TU.contig522.983	evm.TU.contig69.63	evm.TU.contig350.37	evm.TU.contig487.53
		evm.TU.contig9.2	novel.1772	evm.TU.contig522.1667	evm.TU.contig239.165	evm.TU.contig370.58	evm.TU.contig233.327	evm.TU.contig280.10	evm.TU.contig300.173	evm.TU.contig357.397	evm.TU.contig168.705	evm.TU.contig455.16	evm.TU.contig522.1670	evm.TU.contig522.20	evm.TU.contig317.56	evm.TU.contig357.561
		novel.409	evm.TU.contig493.87	evm.TU.contig34.19	evm.TU.contig116.51	evm.TU.contig336.67	evm.TU.contig321.40	evm.TU.contig197.66	evm.TU.contig220.14	evm.TU.contig507.222	evm.TU.contig593.162	evm.TU.contig233.433	evm.TU.contig563.6	evm.TU.contig280.55	evm.TU.contig455.553	evm.TU.contig330.29
		evm.TU.contig592.70	evm.TU.contig507.324	evm.TU.contig78.93	evm.TU.contig522.1556	evm.TU.contig455.387	evm.TU.contig168.114	evm.TU.contig357.331	evm.TU.contig591.34	evm.TU.contig64.194	evm.TU.contig126.97	evm.TU.contig602.12	novel.1951	evm.TU.contig527.139	evm.TU.contig62.242	evm.TU.contig168.389
		evm.TU.contig64.57	evm.TU.contig168.210	evm.TU.contig300.221	evm.TU.contig586.8	evm.TU.contig126.189	evm.TU.contig391.3	evm.TU.contig62.11	novel.1448	evm.TU.contig195.51	evm.TU.contig69.8	evm.TU.contig126.261	evm.TU.contig522.548	evm.TU.contig233.152	evm.TU.contig323.21	evm.TU.contig193.52
		evm.TU.contig127.92	evm.TU.contig269.142	evm.TU.contig527.8	evm.TU.contig34.191	evm.TU.contig317.128	evm.TU.contig155.267	evm.TU.contig215.9	evm.TU.contig522.1385	evm.TU.contig458.88	evm.TU.contig370.377	novel.1076	evm.TU.contig450.108	novel.1149	evm.TU.contig522.1453	evm.TU.contig563.8
		novel.1681	evm.TU.contig217.38	evm.TU.contig509.27	evm.TU.contig233.343	evm.TU.contig273.224	evm.TU.contig155.229	evm.TU.contig344.5	evm.TU.contig432.39	evm.TU.contig313.7	evm.TU.contig507.466	evm.TU.contig600.158	evm.TU.contig62.108	evm.TU.contig184.46	evm.TU.contig168.320	evm.TU.contig155.282
		novel.1772	evm.TU.contig34.53	evm.TU.contig305.250	evm.TU.contig300.26	evm.TU.contig126.3	evm.TU.contig155.1	evm.TU.contig51.79	evm.TU.contig146.9	evm.TU.contig273.245	evm.TU.contig319.32	evm.TU.contig421.13	evm.TU.contig64.307	evm.TU.contig61.41		evm.TU.contig455.191
		evm.TU.contig195.17	evm.TU.contig289.100	evm.TU.contig78.89	evm.TU.contig28.34	evm.TU.contig370.378	evm.TU.contig526.25	evm.TU.contig34.118	evm.TU.contig189.40	evm.TU.contig299.41	evm.TU.contig355.4	evm.TU.contig62.169	evm.TU.contig280.140	evm.TU.contig592.7		novel.3008
		evm.TU.contig507.279	evm.TU.contig396.1	evm.TU.contig600.64	evm.TU.contig155.34	evm.TU.contig455.220	evm.TU.contig168.76	evm.TU.contig232.55	evm.TU.contig522.1180	evm.TU.contig519.83	evm.TU.contig189.34	evm.TU.contig420.28	evm.TU.contig527.45	evm.TU.contig273.161		evm.TU.contig87.31
		evm.TU.contig62.198	evm.TU.contig522.1327	evm.TU.contig233.406	evm.TU.contig522.1287	evm.TU.contig522.415	evm.TU.contig417.54	evm.TU.contig447.181	evm.TU.contig432.63	evm.TU.contig222.102	novel.2388	evm.TU.contig300.92	evm.TU.contig233.71	evm.TU.contig289.13		evm.TU.contig522.25
		evm.TU.contig300.144	evm.TU.contig593.164	evm.TU.contig509.170	evm.TU.contig484.6	evm.TU.contig370.152	evm.TU.contig509.207	evm.TU.contig497.3	evm.TU.contig450.26	evm.TU.contig48.54	evm.TU.contig61.25	evm.TU.contig206.128	evm.TU.contig269.19	evm.TU.contig330.16		evm.TU.contig107.18
		evm.TU.contig566.32	evm.TU.contig455.721	evm.TU.contig62.180	evm.TU.contig370.449	evm.TU.contig357.390	evm.TU.contig308.10	evm.TU.contig217.165	evm.TU.contig233.327	evm.TU.contig64.163	evm.TU.contig600.64	evm.TU.contig272.14	evm.TU.contig94.78	evm.TU.contig518.17		evm.TU.contig195.144
		evm.TU.contig432.198	evm.TU.contig455.383	evm.TU.contig37.64	evm.TU.contig455.600	evm.TU.contig201.29	evm.TU.contig531.37	evm.TU.contig300.315	evm.TU.contig178.22	evm.TU.contig78.23	novel.554	evm.TU.contig233.93	evm.TU.contig68.8	evm.TU.contig222.118		novel.1560
		evm.TU.contig493.102	evm.TU.contig522.1180	evm.TU.contig64.366	evm.TU.contig579.186	evm.TU.contig357.532	evm.TU.contig168.639	evm.TU.contig67.2	evm.TU.contig233.394	evm.TU.contig455.133	evm.TU.contig313.37	evm.TU.contig155.167	evm.TU.contig522.1155	evm.TU.contig552.69		evm.TU.contig357.656
		evm.TU.contig406.46	evm.TU.contig34.129	evm.TU.contig195.322	evm.TU.contig126.458	evm.TU.contig507.228	evm.TU.contig233.108	evm.TU.contig230.32	evm.TU.contig444.74	evm.TU.contig64.137	evm.TU.contig222.79	evm.TU.contig273.184	evm.TU.contig455.698	evm.TU.contig239.225		evm.TU.contig420.189
		evm.TU.contig559.106	evm.TU.contig193.585	evm.TU.contig34.24	evm.TU.contig593.126	evm.TU.contig357.185	evm.TU.contig522.1661	evm.TU.contig522.336	evm.TU.contig599.26	evm.TU.contig308.17	evm.TU.contig493.36	evm.TU.contig412.11	evm.TU.contig290.6	evm.TU.contig64.348		evm.TU.contig106.290
		evm.TU.contig527.115	evm.TU.contig233.360	evm.TU.contig593.197	evm.TU.contig193.64	evm.TU.contig239.190	evm.TU.contig94.31	evm.TU.contig459.76	evm.TU.contig233.306	evm.TU.contig94.107	evm.TU.contig273.56	evm.TU.contig455.548	evm.TU.contig106.158	evm.TU.contig116.75		evm.TU.contig558.4
		evm.TU.contig455.615	evm.TU.contig195.14	evm.TU.contig576.5	evm.TU.contig312.45	evm.TU.contig592.70	evm.TU.contig357.391	evm.TU.contig111.14	evm.TU.contig193.526	evm.TU.contig134.69	evm.TU.contig317.61	evm.TU.contig87.143	evm.TU.contig522.598	evm.TU.contig507.289		evm.TU.contig64.344
		novel.2041	novel.1160	evm.TU.contig321.77	evm.TU.contig455.355	evm.TU.contig300.3	evm.TU.contig533.6	evm.TU.contig139.279	evm.TU.contig406.20	evm.TU.contig330.14	evm.TU.contig205.22	evm.TU.contig168.265	evm.TU.contig40.1	evm.TU.contig184.144		evm.TU.contig75.17
		evm.TU.contig139.62	evm.TU.contig78.92	evm.TU.contig480.78	evm.TU.contig126.3	evm.TU.contig239.165	evm.TU.contig363.32	evm.TU.contig357.549	evm.TU.contig297.3	evm.TU.contig522.809	evm.TU.contig313.9	evm.TU.contig280.83	evm.TU.contig522.559	evm.TU.contig305.42		evm.TU.contig69.96
		evm.TU.contig522.693	evm.TU.contig522.1187	evm.TU.contig455.615	evm.TU.contig244.47	novel.1362	novel.1010	evm.TU.contig206.40	evm.TU.contig300.55	evm.TU.contig116.58	evm.TU.contig370.390	evm.TU.contig591.69	evm.TU.contig269.52	evm.TU.contig420.187		evm.TU.contig522.77
		novel.2264	evm.TU.contig522.913	evm.TU.contig321.12	evm.TU.contig600.64	evm.TU.contig193.208	evm.TU.contig265.40	evm.TU.contig407.13	evm.TU.contig62.227	evm.TU.contig455.424	evm.TU.contig593.122	evm.TU.contig459.168	evm.TU.contig522.1518	evm.TU.contig527.56		evm.TU.contig571.7
		evm.TU.contig34.24	evm.TU.contig193.468	evm.TU.contig75.148	evm.TU.contig592.58	novel.974	evm.TU.contig94.78	evm.TU.contig530.56	evm.TU.contig420.10	evm.TU.contig580.68	evm.TU.contig252.156	evm.TU.contig458.89	evm.TU.contig507.601	evm.TU.contig51.212		evm.TU.contig455.394
		evm.TU.contig524.7	evm.TU.contig455.28	evm.TU.contig239.165	evm.TU.contig233.365	evm.TU.contig298.2	evm.TU.contig358.28	evm.TU.contig515.212	evm.TU.contig178.82	evm.TU.contig106.13	novel.1948	evm.TU.contig289.83	evm.TU.contig472.7	evm.TU.contig300.101		evm.TU.contig522.513
		evm.TU.contig600.190	evm.TU.contig273.136	evm.TU.contig593.129	evm.TU.contig395.81	evm.TU.contig193.271	evm.TU.contig450.100	evm.TU.contig61.85	evm.TU.contig155.134	evm.TU.contig273.225	evm.TU.contig357.51	novel.3159	evm.TU.contig522.39	evm.TU.contig230.18		evm.TU.contig280.89
		evm.TU.contig221.164	evm.TU.contig166.5	evm.TU.contig522.975	evm.TU.contig317.130	evm.TU.contig57.9	evm.TU.contig450.92	evm.TU.contig239.21	evm.TU.contig222.102	evm.TU.contig273.384	evm.TU.contig598.70	evm.TU.contig442.31	evm.TU.contig87.17	evm.TU.contig357.619		evm.TU.contig455.358
		evm.TU.contig493.87	evm.TU.contig414.23	evm.TU.contig522.488	evm.TU.contig195.269	evm.TU.contig370.118	evm.TU.contig522.285	evm.TU.contig522.703	evm.TU.contig357.576	evm.TU.contig217.45	evm.TU.contig69.5	evm.TU.contig522.195	evm.TU.contig64.397	evm.TU.contig507.463		evm.TU.contig455.597
		evm.TU.contig593.244	evm.TU.contig508.44	evm.TU.contig193.626	evm.TU.contig455.318	evm.TU.contig432.126	evm.TU.contig455.252	evm.TU.contig298.1	evm.TU.contig522.351	evm.TU.contig420.255	evm.TU.contig455.283	evm.TU.contig522.952	evm.TU.contig278.4	evm.TU.contig126.492		evm.TU.contig273.371
		evm.TU.contig57.9	evm.TU.contig289.55	evm.TU.contig507.327	evm.TU.contig522.1656	novel.565	evm.TU.contig522.1333	evm.TU.contig357.312	evm.TU.contig221.100	evm.TU.contig106.208	evm.TU.contig11.9	evm.TU.contig168.629	evm.TU.contig522.1418	evm.TU.contig587.55		evm.TU.contig579.40
		evm.TU.contig269.50	evm.TU.contig7.4	evm.TU.contig273.35	evm.TU.contig444.61	evm.TU.contig221.41	evm.TU.contig511.24	evm.TU.contig247.6	evm.TU.contig233.108	evm.TU.contig233.390	evm.TU.contig59.2	evm.TU.contig131.29	evm.TU.contig257.5	evm.TU.contig222.199		evm.TU.contig139.78
		evm.TU.contig8.106	evm.TU.contig221.114	evm.TU.contig515.81	evm.TU.contig425.5	evm.TU.contig522.402	evm.TU.contig75.81	evm.TU.contig378.123	evm.TU.contig455.693	evm.TU.contig168.712	evm.TU.contig363.47	evm.TU.contig195.67	evm.TU.contig507.549	evm.TU.contig136.33		evm.TU.contig522.1302
		evm.TU.contig97.25	evm.TU.contig357.204	evm.TU.contig195.34	evm.TU.contig387.5	evm.TU.contig522.1662	evm.TU.contig193.544	evm.TU.contig432.30	evm.TU.contig87.124	evm.TU.contig515.266	evm.TU.contig357.546	evm.TU.contig591.106	evm.TU.contig370.211	evm.TU.contig580.28		evm.TU.contig155.28
		novel.2913	evm.TU.contig608.8	evm.TU.contig310.65	evm.TU.contig29.1	evm.TU.contig526.28	evm.TU.contig424.10	evm.TU.contig313.10	evm.TU.contig472.27	evm.TU.contig305.436	evm.TU.contig155.218	evm.TU.contig122.4	evm.TU.contig75.83	evm.TU.contig592.36		evm.TU.contig193.383
		evm.TU.contig480.150	evm.TU.contig431.7	evm.TU.contig370.270	evm.TU.contig305.141	evm.TU.contig139.90	evm.TU.contig522.1342	evm.TU.contig430.8	evm.TU.contig470.35	evm.TU.contig603.70	evm.TU.contig97.85	evm.TU.contig127.92	evm.TU.contig515.41	evm.TU.contig195.172		evm.TU.contig459.127
		evm.TU.contig238.10	evm.TU.contig222.149	evm.TU.contig522.1430	evm.TU.contig305.43	evm.TU.contig168.659	evm.TU.contig34.171	evm.TU.contig357.321	evm.TU.contig357.195	evm.TU.contig559.45	evm.TU.contig600.147	evm.TU.contig581.5	evm.TU.contig64.334	evm.TU.contig244.45		evm.TU.contig273.96
		evm.TU.contig62.59	evm.TU.contig387.5	evm.TU.contig401.5	novel.20	novel.2794	evm.TU.contig49.4	evm.TU.contig155.128	evm.TU.contig273.359	evm.TU.contig526.41	evm.TU.contig542.14	evm.TU.contig447.322	evm.TU.contig51.53	evm.TU.contig522.1130		evm.TU.contig310.12
		evm.TU.contig168.366	evm.TU.contig168.414	novel.3186	evm.TU.contig87.212	evm.TU.contig233.343	evm.TU.contig417.51	novel.1848	evm.TU.contig199.66	evm.TU.contig420.258	evm.TU.contig308.118	novel.3101	evm.TU.contig580.167	evm.TU.contig522.388		evm.TU.contig577.14
		evm.TU.contig233.419	evm.TU.contig168.659	evm.TU.contig593.7	evm.TU.contig8.96	evm.TU.contig319.32	evm.TU.contig280.65	evm.TU.contig420.123	evm.TU.contig172.2	evm.TU.contig87.256	evm.TU.contig447.177	evm.TU.contig455.243	evm.TU.contig447.184	evm.TU.contig509.277		evm.TU.contig357.51
		evm.TU.contig64.279	evm.TU.contig388.39	evm.TU.contig94.56	evm.TU.contig515.81	evm.TU.contig34.19	novel.72	evm.TU.contig369.95	evm.TU.contig64.126	evm.TU.contig522.753	evm.TU.contig125.12	evm.TU.contig369.207	evm.TU.contig515.177	evm.TU.contig522.1189		evm.TU.contig357.631
		evm.TU.contig321.108	evm.TU.contig233.347	evm.TU.contig522.820	evm.TU.contig417.3	evm.TU.contig193.186	evm.TU.contig459.79	evm.TU.contig54.8	evm.TU.contig94.31	evm.TU.contig450.100	evm.TU.contig273.301	evm.TU.contig127.145	evm.TU.contig195.35	evm.TU.contig300.57		evm.TU.contig227.8
		novel.1720	evm.TU.contig509.44	novel.1562	evm.TU.contig168.50	evm.TU.contig559.43	evm.TU.contig357.69	evm.TU.contig273.16	evm.TU.contig244.187	evm.TU.contig579.31	evm.TU.contig87.124	novel.2547	evm.TU.contig522.596	evm.TU.contig87.33		evm.TU.contig522.657
		evm.TU.contig31.15	evm.TU.contig312.40	evm.TU.contig450.98	evm.TU.contig451.30	evm.TU.contig232.5	evm.TU.contig131.36	evm.TU.contig507.141	evm.TU.contig168.407	evm.TU.contig126.450	evm.TU.contig273.358	evm.TU.contig168.565	novel.1644	evm.TU.contig522.670		evm.TU.contig522.190
		evm.TU.contig586.8	evm.TU.contig455.584	evm.TU.contig317.26	evm.TU.contig538.11	evm.TU.contig195.18	evm.TU.contig531.45	evm.TU.contig591.119	evm.TU.contig233.396	evm.TU.contig459.115	novel.2576	evm.TU.contig252.157	evm.TU.contig127.165	evm.TU.contig527.173		evm.TU.contig204.98
		evm.TU.contig233.365	evm.TU.contig195.150	evm.TU.contig134.161	evm.TU.contig515.195	evm.TU.contig455.18	evm.TU.contig233.334	evm.TU.contig493.25	evm.TU.contig357.444	evm.TU.contig357.335	evm.TU.contig87.100	evm.TU.contig509.143	evm.TU.contig195.44	novel.3008		evm.TU.contig370.449
		evm.TU.contig244.144	evm.TU.contig454.5	evm.TU.contig305.215	evm.TU.contig300.63	evm.TU.contig351.63	evm.TU.contig87.35	evm.TU.contig195.166	evm.TU.contig176.4	novel.1173	evm.TU.contig357.89	evm.TU.contig155.139	evm.TU.contig566.41	evm.TU.contig106.162		evm.TU.contig357.617
		evm.TU.contig335.44	evm.TU.contig139.57	evm.TU.contig233.391	evm.TU.contig522.1277	novel.3016	evm.TU.contig127.104	novel.2798	evm.TU.contig233.259	evm.TU.contig93.33	evm.TU.contig420.123	evm.TU.contig388.61	evm.TU.contig499.4	evm.TU.contig522.1002		evm.TU.contig193.445
		evm.TU.contig60.49	evm.TU.contig522.1306	evm.TU.contig420.132	evm.TU.contig64.482	evm.TU.contig522.282	evm.TU.contig420.186	evm.TU.contig48.167	evm.TU.contig193.521	evm.TU.contig369.52	evm.TU.contig305.288	evm.TU.contig259.11	evm.TU.contig455.212	evm.TU.contig442.47		evm.TU.contig168.140
		evm.TU.contig559.32	evm.TU.contig8.27	evm.TU.contig507.411	evm.TU.contig522.1620	evm.TU.contig593.19	evm.TU.contig64.454	evm.TU.contig280.135	evm.TU.contig127.92	evm.TU.contig522.891	evm.TU.contig522.859	evm.TU.contig370.246	evm.TU.contig233.469	evm.TU.contig522.563		evm.TU.contig60.46
		evm.TU.contig600.201	evm.TU.contig455.586	evm.TU.contig455.533	evm.TU.contig522.628	novel.436	evm.TU.contig509.177	evm.TU.contig515.217	evm.TU.contig215.18	novel.1179	evm.TU.contig593.163	evm.TU.contig64.166	evm.TU.contig357.250	evm.TU.contig32.12		evm.TU.contig526.37
		evm.TU.contig305.141	evm.TU.contig527.144	evm.TU.contig126.507	evm.TU.contig527.31	evm.TU.contig300.309	evm.TU.contig222.54	evm.TU.contig339.46	evm.TU.contig265.52	novel.765	evm.TU.contig507.455	evm.TU.contig197.127	novel.1087	evm.TU.contig527.16		evm.TU.contig106.229
		evm.TU.contig168.50	evm.TU.contig515.288	evm.TU.contig522.576	evm.TU.contig340.50	evm.TU.contig300.118	evm.TU.contig32.60	evm.TU.contig318.9	evm.TU.contig599.33	evm.TU.contig51.104	evm.TU.contig507.538	evm.TU.contig300.124	evm.TU.contig507.284	novel.1429		evm.TU.contig527.3
		evm.TU.contig48.44	evm.TU.contig522.1304	evm.TU.contig233.199	evm.TU.contig598.63	evm.TU.contig395.127	evm.TU.contig126.346	evm.TU.contig193.295	evm.TU.contig126.160	evm.TU.contig51.170	evm.TU.contig522.48	evm.TU.contig591.43	evm.TU.contig507.376	evm.TU.contig455.382		evm.TU.contig573.1
		evm.TU.contig472.17	evm.TU.contig515.217	evm.TU.contig61.44	evm.TU.contig139.84	evm.TU.contig8.189	evm.TU.contig39.36	evm.TU.contig250.11	evm.TU.contig193.204	evm.TU.contig343.3	evm.TU.contig447.278	evm.TU.contig87.203	evm.TU.contig375.53	evm.TU.contig61.87		evm.TU.contig593.72
		evm.TU.contig432.39	evm.TU.contig522.1490	evm.TU.contig244.160	evm.TU.contig126.238	evm.TU.contig62.47	evm.TU.contig51.79	evm.TU.contig140.41	evm.TU.contig526.5	evm.TU.contig438.1	evm.TU.contig509.32	evm.TU.contig106.231	evm.TU.contig280.46	evm.TU.contig444.25		evm.TU.contig126.141
		evm.TU.contig563.17	evm.TU.contig131.3	novel.2291	evm.TU.contig340.72	evm.TU.contig193.138	evm.TU.contig522.336	evm.TU.contig499.3	evm.TU.contig522.586	evm.TU.contig601.8	evm.TU.contig344.19	evm.TU.contig357.175	evm.TU.contig206.17	evm.TU.contig233.167		evm.TU.contig12.19
		evm.TU.contig522.1191	evm.TU.contig458.80	evm.TU.contig213.30	novel.2950	evm.TU.contig155.121	novel.1913	evm.TU.contig522.121	evm.TU.contig230.32	evm.TU.contig522.616	evm.TU.contig363.49	evm.TU.contig450.8	evm.TU.contig97.85	evm.TU.contig134.155		evm.TU.contig522.588
		novel.915	evm.TU.contig507.560	evm.TU.contig273.307	evm.TU.contig252.115	evm.TU.contig564.51	evm.TU.contig310.52	evm.TU.contig450.100	evm.TU.contig248.1	evm.TU.contig195.115	evm.TU.contig378.110	evm.TU.contig447.177	evm.TU.contig88.51	evm.TU.contig592.31		novel.224
		evm.TU.contig522.1501	evm.TU.contig593.212	evm.TU.contig239.203	evm.TU.contig87.225	evm.TU.contig522.46	evm.TU.contig459.51	evm.TU.contig93.89	evm.TU.contig343.3	evm.TU.contig252.80	novel.2871	novel.2915	evm.TU.contig300.249	evm.TU.contig455.34		evm.TU.contig37.59
		evm.TU.contig357.617	evm.TU.contig139.156	evm.TU.contig75.121	evm.TU.contig579.47	evm.TU.contig87.47	evm.TU.contig28.22	evm.TU.contig593.197	evm.TU.contig133.6	evm.TU.contig155.140	evm.TU.contig89.12	evm.TU.contig252.84	evm.TU.contig440.4	evm.TU.contig545.12		evm.TU.contig193.246
		evm.TU.contig522.1620	evm.TU.contig155.51	evm.TU.contig184.130	evm.TU.contig450.98	novel.773	evm.TU.contig64.3	evm.TU.contig305.39	evm.TU.contig265.40	evm.TU.contig606.72	novel.622	evm.TU.contig8.82	evm.TU.contig34.14	evm.TU.contig289.117		evm.TU.contig548.56
		evm.TU.contig587.27	evm.TU.contig459.48	evm.TU.contig443.16	evm.TU.contig566.46	evm.TU.contig515.266	evm.TU.contig305.236	evm.TU.contig388.21	evm.TU.contig139.156	evm.TU.contig233.393	evm.TU.contig531.18	evm.TU.contig94.93	evm.TU.contig168.207	evm.TU.contig139.78		evm.TU.contig168.246
		evm.TU.contig522.512	novel.1925	evm.TU.contig197.163	evm.TU.contig593.90	evm.TU.contig455.109	evm.TU.contig221.100	evm.TU.contig593.143	evm.TU.contig34.118	evm.TU.contig522.1348	evm.TU.contig591.43	evm.TU.contig193.178	evm.TU.contig351.63	evm.TU.contig139.44		evm.TU.contig357.491
		evm.TU.contig530.56	evm.TU.contig252.195	evm.TU.contig535.23	evm.TU.contig455.533	evm.TU.contig507.300	evm.TU.contig64.254	evm.TU.contig168.595	evm.TU.contig578.3	evm.TU.contig357.55	evm.TU.contig146.9	novel.1493	evm.TU.contig62.109	evm.TU.contig56.86		evm.TU.contig305.153
		evm.TU.contig139.84	evm.TU.contig522.1141	evm.TU.contig339.98	evm.TU.contig233.359	evm.TU.contig538.38	evm.TU.contig522.809	evm.TU.contig78.38	evm.TU.contig221.24	evm.TU.contig455.516	evm.TU.contig113.4	evm.TU.contig206.119	evm.TU.contig193.314	evm.TU.contig222.155		evm.TU.contig310.25
		evm.TU.contig232.21	evm.TU.contig507.411	evm.TU.contig395.73	evm.TU.contig69.20	evm.TU.contig252.75	evm.TU.contig94.103	evm.TU.contig118.18	evm.TU.contig286.5	evm.TU.contig206.54	evm.TU.contig455.133	evm.TU.contig580.132	evm.TU.contig459.127	evm.TU.contig420.185		evm.TU.contig168.740
		evm.TU.contig515.81	evm.TU.contig455.566	evm.TU.contig370.314	evm.TU.contig522.1667	evm.TU.contig106.159	evm.TU.contig195.10	evm.TU.contig522.236	evm.TU.contig126.458	evm.TU.contig459.56	evm.TU.contig375.20	evm.TU.contig193.120	evm.TU.contig515.18	evm.TU.contig370.86		evm.TU.contig69.5
		evm.TU.contig507.48	evm.TU.contig153.16	evm.TU.contig126.37	evm.TU.contig97.25	evm.TU.contig206.146	evm.TU.contig290.12	evm.TU.contig522.1661	evm.TU.contig168.629	evm.TU.contig265.21	evm.TU.contig493.50	evm.TU.contig310.17	novel.145	evm.TU.contig584.5		evm.TU.contig66.34
		evm.TU.contig233.386	evm.TU.contig370.33	evm.TU.contig91.21	evm.TU.contig406.46	evm.TU.contig97.48	evm.TU.contig412.13	evm.TU.contig546.7	evm.TU.contig357.597	evm.TU.contig459.76	evm.TU.contig455.28	evm.TU.contig305.63	evm.TU.contig420.137	evm.TU.contig509.57		evm.TU.contig280.140
		evm.TU.contig507.538	evm.TU.contig580.35	evm.TU.contig94.55	evm.TU.contig527.85	evm.TU.contig564.15	evm.TU.contig522.951	evm.TU.contig127.49	evm.TU.contig126.363	evm.TU.contig465.10	evm.TU.contig206.40	evm.TU.contig197.137	evm.TU.contig357.22	novel.1560		evm.TU.contig239.204
		evm.TU.contig184.133	evm.TU.contig522.737	evm.TU.contig455.496	evm.TU.contig48.112	evm.TU.contig432.198	evm.TU.contig126.74	evm.TU.contig238.4	evm.TU.contig206.40	evm.TU.contig493.26	evm.TU.contig168.70	evm.TU.contig136.8	evm.TU.contig195.135	evm.TU.contig432.42		evm.TU.contig580.207
		evm.TU.contig81.5	evm.TU.contig153.20	evm.TU.contig155.146	evm.TU.contig488.7	evm.TU.contig244.32	evm.TU.contig593.64	evm.TU.contig305.331	evm.TU.contig168.640	evm.TU.contig87.110	evm.TU.contig501.4	evm.TU.contig64.465	evm.TU.contig522.94	evm.TU.contig284.4		evm.TU.contig515.176
		evm.TU.contig193.429	evm.TU.contig357.301	evm.TU.contig507.11	novel.915	evm.TU.contig447.276	evm.TU.contig370.203	evm.TU.contig507.121	evm.TU.contig217.165	evm.TU.contig587.22	novel.2523	evm.TU.contig273.210	evm.TU.contig459.101	evm.TU.contig395.5		evm.TU.contig64.410
		evm.TU.contig593.90	evm.TU.contig443.8	evm.TU.contig336.81	evm.TU.contig606.72	evm.TU.contig116.66	evm.TU.contig64.263	evm.TU.contig370.251	evm.TU.contig522.593	evm.TU.contig507.48	evm.TU.contig579.117	evm.TU.contig603.21	evm.TU.contig559.63	evm.TU.contig593.195		evm.TU.contig455.663
		evm.TU.contig469.25	evm.TU.contig305.55	evm.TU.contig91.9	evm.TU.contig357.394	evm.TU.contig522.326	evm.TU.contig87.114	evm.TU.contig93.39	evm.TU.contig106.114	evm.TU.contig591.109	evm.TU.contig515.124	evm.TU.contig447.11	evm.TU.contig507.405	evm.TU.contig126.92		evm.TU.contig139.153
		evm.TU.contig300.138	evm.TU.contig217.47	evm.TU.contig77.4	evm.TU.contig184.246	evm.TU.contig34.129	evm.TU.contig265.52	evm.TU.contig41.43	evm.TU.contig239.6	evm.TU.contig305.316	evm.TU.contig222.88	evm.TU.contig406.10	evm.TU.contig64.379	evm.TU.contig455.727		novel.162
		evm.TU.contig515.195	evm.TU.contig530.56	evm.TU.contig592.18	evm.TU.contig64.63	evm.TU.contig357.175	evm.TU.contig134.113	evm.TU.contig43.17	evm.TU.contig140.41	evm.TU.contig206.214	evm.TU.contig583.175	evm.TU.contig506.2	evm.TU.contig519.73	evm.TU.contig69.21		evm.TU.contig126.313
		evm.TU.contig126.385	evm.TU.contig116.82	evm.TU.contig194.6	evm.TU.contig193.71	evm.TU.contig155.297	evm.TU.contig48.6	evm.TU.contig28.29	evm.TU.contig127.94	evm.TU.contig64.54	evm.TU.contig452.52	evm.TU.contig168.320	evm.TU.contig507.150	evm.TU.contig206.329		evm.TU.contig447.184
		evm.TU.contig522.1479	evm.TU.contig357.422	evm.TU.contig378.141	evm.TU.contig283.3	evm.TU.contig507.147	evm.TU.contig455.192	evm.TU.contig81.8	evm.TU.contig195.128	evm.TU.contig522.348	novel.2996	evm.TU.contig126.160	evm.TU.contig507.132	evm.TU.contig252.82		evm.TU.contig126.462
		evm.TU.contig447.19	evm.TU.contig444.25	evm.TU.contig201.36	evm.TU.contig91.4	evm.TU.contig455.464	evm.TU.contig273.225	evm.TU.contig220.20	evm.TU.contig459.115	evm.TU.contig289.86	evm.TU.contig305.408	evm.TU.contig509.265	evm.TU.contig7.10	evm.TU.contig93.45		evm.TU.contig48.86
		evm.TU.contig455.533	evm.TU.contig168.279	evm.TU.contig522.46	evm.TU.contig522.1246	evm.TU.contig507.158	evm.TU.contig305.137	novel.2441	evm.TU.contig195.51	evm.TU.contig319.1	evm.TU.contig280.141	evm.TU.contig538.38	evm.TU.contig64.367	evm.TU.contig317.134		evm.TU.contig233.388
		evm.TU.contig51.66	evm.TU.contig94.121	evm.TU.contig106.182	evm.TU.contig401.5	evm.TU.contig48.79	evm.TU.contig563.6	evm.TU.contig225.1	evm.TU.contig195.166	evm.TU.contig522.1365	evm.TU.contig184.115	evm.TU.contig64.249	evm.TU.contig395.139	evm.TU.contig583.59		evm.TU.contig447.185
		evm.TU.contig508.28	evm.TU.contig357.143	evm.TU.contig444.66	evm.TU.contig184.201	evm.TU.contig126.454	evm.TU.contig94.91	evm.TU.contig230.8	evm.TU.contig272.14	evm.TU.contig217.53	evm.TU.contig600.171	evm.TU.contig244.108	evm.TU.contig168.540	evm.TU.contig458.4		evm.TU.contig420.229
		evm.TU.contig221.29	novel.2208	evm.TU.contig97.22	evm.TU.contig244.81	evm.TU.contig48.156	evm.TU.contig507.418	evm.TU.contig206.320	evm.TU.contig522.1591	evm.TU.contig75.40	evm.TU.contig522.658	evm.TU.contig244.142	evm.TU.contig522.193	evm.TU.contig591.68		evm.TU.contig126.463
		novel.23	novel.875	evm.TU.contig64.199	evm.TU.contig395.41	evm.TU.contig507.5	evm.TU.contig519.53	evm.TU.contig233.259	evm.TU.contig509.228	evm.TU.contig509.207	evm.TU.contig522.250	evm.TU.contig64.475	evm.TU.contig269.91	evm.TU.contig126.501		evm.TU.contig134.147
		evm.TU.contig507.343	evm.TU.contig289.102	evm.TU.contig522.932	evm.TU.contig87.24	evm.TU.contig363.49	evm.TU.contig126.446	evm.TU.contig87.51	evm.TU.contig522.1472	evm.TU.contig522.102	novel.735	evm.TU.contig193.25	evm.TU.contig515.20	evm.TU.contig600.125		evm.TU.contig94.93
		evm.TU.contig222.52	evm.TU.contig514.25	evm.TU.contig106.231	evm.TU.contig289.54	evm.TU.contig507.246	evm.TU.contig168.558	evm.TU.contig89.21	evm.TU.contig598.55	evm.TU.contig201.28	evm.TU.contig195.14	evm.TU.contig139.191	evm.TU.contig39.51	evm.TU.contig321.85		evm.TU.contig412.41
		evm.TU.contig583.205	evm.TU.contig97.43	evm.TU.contig395.119	evm.TU.contig308.89	evm.TU.contig472.12	evm.TU.contig357.177	evm.TU.contig474.8	evm.TU.contig459.93	evm.TU.contig64.328	evm.TU.contig64.315	evm.TU.contig48.19	evm.TU.contig522.897	evm.TU.contig289.107		evm.TU.contig412.68
		evm.TU.contig280.125	evm.TU.contig273.236	evm.TU.contig357.114	evm.TU.contig593.20	evm.TU.contig305.165	evm.TU.contig41.22	evm.TU.contig447.176	evm.TU.contig340.15	evm.TU.contig323.24	evm.TU.contig559.148	evm.TU.contig87.175	evm.TU.contig64.152	evm.TU.contig455.284		evm.TU.contig168.744
		evm.TU.contig317.130	evm.TU.contig522.983	evm.TU.contig522.416	evm.TU.contig244.177	evm.TU.contig412.25	evm.TU.contig370.247	evm.TU.contig549.31	evm.TU.contig233.393	novel.1019	evm.TU.contig156.29	evm.TU.contig168.405	evm.TU.contig583.93	evm.TU.contig78.125		evm.TU.contig168.342
		evm.TU.contig139.83	evm.TU.contig48.63	evm.TU.contig444.61	evm.TU.contig406.44	evm.TU.contig233.274	evm.TU.contig593.161	evm.TU.contig305.369	evm.TU.contig497.3	evm.TU.contig34.66	evm.TU.contig522.615	evm.TU.contig515.170	evm.TU.contig583.65	evm.TU.contig507.419		evm.TU.contig522.1603
		evm.TU.contig106.233	evm.TU.contig579.186	evm.TU.contig357.331	evm.TU.contig139.83	evm.TU.contig507.286	evm.TU.contig522.1134	evm.TU.contig598.38	evm.TU.contig522.538	evm.TU.contig593.45	evm.TU.contig587.51	evm.TU.contig221.115	evm.TU.contig136.19	novel.846		evm.TU.contig369.144
		evm.TU.contig300.118	evm.TU.contig515.158	evm.TU.contig106.43	evm.TU.contig507.343	evm.TU.contig75.98	evm.TU.contig455.588	evm.TU.contig522.685	novel.2288	evm.TU.contig155.94	evm.TU.contig357.653	evm.TU.contig221.85	evm.TU.contig531.4	evm.TU.contig455.100		evm.TU.contig112.4
		evm.TU.contig64.240	evm.TU.contig401.5	evm.TU.contig508.63	evm.TU.contig37.125	evm.TU.contig221.58	evm.TU.contig168.173	evm.TU.contig412.113	evm.TU.contig459.79	evm.TU.contig522.671	novel.1079	evm.TU.contig64.137	evm.TU.contig358.79	evm.TU.contig559.54		evm.TU.contig252.139
		evm.TU.contig450.16	evm.TU.contig455.101	evm.TU.contig522.678	evm.TU.contig433.26	evm.TU.contig94.87	evm.TU.contig451.81	evm.TU.contig305.105	evm.TU.contig509.242	evm.TU.contig559.131	evm.TU.contig545.25	evm.TU.contig126.19	evm.TU.contig556.28	novel.1399		evm.TU.contig447.79
		evm.TU.contig522.746	evm.TU.contig369.173	evm.TU.contig357.207	evm.TU.contig455.112	evm.TU.contig580.152	evm.TU.contig522.769	evm.TU.contig313.17	evm.TU.contig51.140	evm.TU.contig94.143	evm.TU.contig87.272	evm.TU.contig239.197	evm.TU.contig363.49	evm.TU.contig465.11		evm.TU.contig507.545
		evm.TU.contig134.20	evm.TU.contig252.149	evm.TU.contig432.44	evm.TU.contig97.172	evm.TU.contig41.43	evm.TU.contig327.7	evm.TU.contig433.24	evm.TU.contig600.37	evm.TU.contig602.27	evm.TU.contig88.17	evm.TU.contig97.58	evm.TU.contig31.13	evm.TU.contig43.17		evm.TU.contig395.6
		evm.TU.contig38.14	evm.TU.contig158.3	evm.TU.contig244.34	evm.TU.contig369.126	evm.TU.contig586.8	evm.TU.contig172.2	evm.TU.contig134.165	evm.TU.contig593.50	evm.TU.contig299.30	evm.TU.contig87.121	evm.TU.contig522.994	evm.TU.contig259.8	evm.TU.contig600.196		evm.TU.contig131.50
		evm.TU.contig357.349	evm.TU.contig591.84	evm.TU.contig507.324	evm.TU.contig168.10	evm.TU.contig527.41	evm.TU.contig531.36	evm.TU.contig530.26	evm.TU.contig579.142	evm.TU.contig87.16	evm.TU.contig432.127	evm.TU.contig522.591	evm.TU.contig455.293	evm.TU.contig447.184		evm.TU.contig455.568
		evm.TU.contig507.309	evm.TU.contig450.7	evm.TU.contig507.339	evm.TU.contig206.322	evm.TU.contig370.363	evm.TU.contig522.1588	evm.TU.contig139.137	evm.TU.contig559.47	evm.TU.contig603.65	evm.TU.contig455.86	evm.TU.contig51.53	evm.TU.contig357.616	novel.156		evm.TU.contig116.66
		evm.TU.contig34.85	evm.TU.contig507.338	evm.TU.contig357.192	evm.TU.contig455.109	evm.TU.contig269.86	evm.TU.contig136.21	evm.TU.contig168.420	evm.TU.contig193.500	evm.TU.contig459.128	evm.TU.contig168.129	evm.TU.contig432.99	evm.TU.contig455.599	evm.TU.contig357.617		evm.TU.contig420.139
		evm.TU.contig357.397	evm.TU.contig168.562	evm.TU.contig452.31	evm.TU.contig94.165	evm.TU.contig522.952	evm.TU.contig90.21	evm.TU.contig339.96	evm.TU.contig522.1548	evm.TU.contig168.640	evm.TU.contig37.47	evm.TU.contig62.206	evm.TU.contig221.110	evm.TU.contig168.692		evm.TU.contig168.439
		evm.TU.contig321.81	evm.TU.contig559.15	evm.TU.contig155.49	evm.TU.contig126.396	evm.TU.contig233.365	evm.TU.contig64.17	evm.TU.contig48.137	evm.TU.contig239.197	evm.TU.contig299.23	evm.TU.contig289.46	evm.TU.contig136.21	evm.TU.contig89.22	evm.TU.contig370.440		evm.TU.contig62.200
		evm.TU.contig548.45	evm.TU.contig199.78	evm.TU.contig412.72	evm.TU.contig522.592	evm.TU.contig28.38	evm.TU.contig403.13	evm.TU.contig459.25	evm.TU.contig300.63	evm.TU.contig91.14	evm.TU.contig522.1616	evm.TU.contig388.41	evm.TU.contig420.134	evm.TU.contig420.38		evm.TU.contig168.565
		evm.TU.contig206.216	evm.TU.contig480.25	evm.TU.contig458.84	evm.TU.contig493.102	evm.TU.contig193.25	evm.TU.contig527.166	evm.TU.contig97.83	evm.TU.contig522.994	evm.TU.contig317.73	evm.TU.contig195.309	evm.TU.contig168.93	novel.19	evm.TU.contig273.72		evm.TU.contig64.216
		evm.TU.contig515.121	evm.TU.contig111.12	evm.TU.contig195.269	evm.TU.contig27.3	evm.TU.contig69.12	evm.TU.contig273.201	evm.TU.contig317.141	evm.TU.contig64.358	evm.TU.contig432.60	evm.TU.contig598.27	evm.TU.contig538.23	evm.TU.contig97.187	evm.TU.contig507.589		evm.TU.contig370.139
		evm.TU.contig522.1227	evm.TU.contig522.984	evm.TU.contig522.1657	evm.TU.contig310.43	evm.TU.contig126.48	evm.TU.contig151.7	evm.TU.contig168.683	evm.TU.contig480.78	evm.TU.contig566.41	evm.TU.contig168.540	evm.TU.contig564.82	evm.TU.contig75.46	evm.TU.contig106.155		evm.TU.contig522.1384
		evm.TU.contig193.233	evm.TU.contig300.3	evm.TU.contig139.60	evm.TU.contig310.48	evm.TU.contig509.90	evm.TU.contig233.152	evm.TU.contig509.119	evm.TU.contig139.139	evm.TU.contig455.157	evm.TU.contig280.121	evm.TU.contig62.198	evm.TU.contig579.145	evm.TU.contig509.87		evm.TU.contig370.374
		evm.TU.contig195.34	evm.TU.contig193.64	evm.TU.contig168.766	evm.TU.contig197.246	evm.TU.contig576.5	evm.TU.contig299.38	evm.TU.contig312.3	evm.TU.contig522.530	evm.TU.contig110.28	evm.TU.contig215.18	evm.TU.contig490.15	evm.TU.contig323.43	evm.TU.contig600.155		evm.TU.contig579.57
		evm.TU.contig232.63	evm.TU.contig600.190	evm.TU.contig501.13	evm.TU.contig370.420	evm.TU.contig300.12	evm.TU.contig93.23	evm.TU.contig94.93	evm.TU.contig61.72	evm.TU.contig509.28	evm.TU.contig455.585	evm.TU.contig300.205	evm.TU.contig522.671	evm.TU.contig239.134		evm.TU.contig527.57
		evm.TU.contig51.85	evm.TU.contig34.184	evm.TU.contig237.4	evm.TU.contig51.34	evm.TU.contig193.326	evm.TU.contig522.317	evm.TU.contig90.45	evm.TU.contig524.7	evm.TU.contig580.82	evm.TU.contig116.53	evm.TU.contig193.396	evm.TU.contig363.6	evm.TU.contig206.14		evm.TU.contig563.18
		evm.TU.contig195.319	evm.TU.contig559.85	evm.TU.contig37.61	evm.TU.contig370.380	evm.TU.contig305.141	evm.TU.contig94.143	evm.TU.contig455.497	evm.TU.contig197.224	novel.1033	evm.TU.contig48.140	novel.1614	evm.TU.contig116.75	evm.TU.contig451.55		evm.TU.contig522.734
		evm.TU.contig34.118	evm.TU.contig323.44	evm.TU.contig37.126	evm.TU.contig48.63	evm.TU.contig452.52	evm.TU.contig176.4	evm.TU.contig239.143	evm.TU.contig468.17	evm.TU.contig422.6	evm.TU.contig455.309	evm.TU.contig195.166	evm.TU.contig455.133	evm.TU.contig87.254		evm.TU.contig522.547
		evm.TU.contig34.66	novel.1720	evm.TU.contig455.319	evm.TU.contig357.192	evm.TU.contig168.50	evm.TU.contig321.68	evm.TU.contig94.109	evm.TU.contig168.55	evm.TU.contig313.10	evm.TU.contig268.2	evm.TU.contig300.202	evm.TU.contig244.118	evm.TU.contig51.79		evm.TU.contig1.1
		evm.TU.contig317.64	evm.TU.contig403.28	evm.TU.contig131.49	evm.TU.contig187.6	evm.TU.contig454.4	evm.TU.contig239.114	evm.TU.contig397.4	evm.TU.contig222.79	evm.TU.contig34.92	evm.TU.contig357.403	evm.TU.contig598.115	evm.TU.contig455.336	evm.TU.contig87.256		novel.2342
		evm.TU.contig273.340	evm.TU.contig144.31	evm.TU.contig299.48	evm.TU.contig310.29	evm.TU.contig522.161	evm.TU.contig305.159	evm.TU.contig97.93	evm.TU.contig168.564	evm.TU.contig522.685	evm.TU.contig522.285	evm.TU.contig432.108	evm.TU.contig156.9	evm.TU.contig410.2		evm.TU.contig222.155
		evm.TU.contig244.181	evm.TU.contig370.296	evm.TU.contig206.90	evm.TU.contig64.199	evm.TU.contig455.533	evm.TU.contig522.840	evm.TU.contig248.1	evm.TU.contig233.265	evm.TU.contig455.200	evm.TU.contig64.475	evm.TU.contig136.51	evm.TU.contig522.1099	evm.TU.contig106.65		evm.TU.contig97.10
		evm.TU.contig197.23	evm.TU.contig273.218	novel.2712	evm.TU.contig126.162	novel.16	evm.TU.contig579.128	evm.TU.contig353.33	evm.TU.contig61.97	novel.324	evm.TU.contig587.26	evm.TU.contig522.706	evm.TU.contig369.128	evm.TU.contig106.251		evm.TU.contig127.69
		evm.TU.contig300.75	evm.TU.contig509.281	evm.TU.contig515.7	evm.TU.contig455.567	evm.TU.contig527.135	evm.TU.contig527.184	evm.TU.contig432.58	evm.TU.contig94.139	novel.2962	evm.TU.contig450.80	evm.TU.contig497.3	evm.TU.contig522.936	novel.1334		evm.TU.contig522.1189
		novel.570	novel.534	evm.TU.contig357.326	evm.TU.contig195.171	evm.TU.contig455.607	evm.TU.contig205.50	evm.TU.contig522.343	evm.TU.contig30.5	evm.TU.contig197.224	evm.TU.contig175.6	evm.TU.contig206.309	evm.TU.contig273.40	evm.TU.contig8.7		novel.1373
		evm.TU.contig305.166	evm.TU.contig193.108	evm.TU.contig455.665	evm.TU.contig197.22	evm.TU.contig204.34	evm.TU.contig369.123	evm.TU.contig552.81	evm.TU.contig298.1	evm.TU.contig97.83	evm.TU.contig327.3	evm.TU.contig64.152	evm.TU.contig232.24	evm.TU.contig321.51		novel.1677
		evm.TU.contig357.225	evm.TU.contig412.27	evm.TU.contig608.8	evm.TU.contig522.975	evm.TU.contig126.517	evm.TU.contig222.197	evm.TU.contig233.108	evm.TU.contig155.105	evm.TU.contig206.52	evm.TU.contig25.1	evm.TU.contig531.18	evm.TU.contig51.42	evm.TU.contig507.470		evm.TU.contig559.139
		evm.TU.contig64.482	evm.TU.contig139.146	evm.TU.contig48.79	evm.TU.contig244.181	evm.TU.contig131.18	evm.TU.contig522.1388	evm.TU.contig221.28	evm.TU.contig538.33	evm.TU.contig499.3	evm.TU.contig357.413	evm.TU.contig533.11	evm.TU.contig233.373	evm.TU.contig583.93		evm.TU.contig305.41
		evm.TU.contig34.92	evm.TU.contig526.18	evm.TU.contig598.23	evm.TU.contig265.24	evm.TU.contig522.1620	evm.TU.contig599.26	evm.TU.contig455.124	evm.TU.contig357.548	evm.TU.contig168.250	novel.2329	evm.TU.contig455.527	evm.TU.contig432.73	evm.TU.contig564.54		evm.TU.contig75.148
		evm.TU.contig227.42	evm.TU.contig36.75	evm.TU.contig60.51	evm.TU.contig552.61	evm.TU.contig134.69	evm.TU.contig154.29	evm.TU.contig193.544	evm.TU.contig447.216	evm.TU.contig522.127	evm.TU.contig206.169	evm.TU.contig522.1556	evm.TU.contig233.293	evm.TU.contig155.242		evm.TU.contig593.46
		evm.TU.contig51.34	evm.TU.contig155.144	evm.TU.contig107.18	evm.TU.contig273.226	evm.TU.contig64.67	evm.TU.contig522.1528	evm.TU.contig552.46	evm.TU.contig8.143	evm.TU.contig586.6	evm.TU.contig64.423	evm.TU.contig522.1126	evm.TU.contig412.87	evm.TU.contig87.261		evm.TU.contig593.15
		evm.TU.contig358.24	novel.20	evm.TU.contig455.543	evm.TU.contig450.100	evm.TU.contig184.270	evm.TU.contig432.147	evm.TU.contig493.85	evm.TU.contig127.34	evm.TU.contig522.1662	evm.TU.contig62.59	evm.TU.contig522.1590	evm.TU.contig126.237	evm.TU.contig37.43		evm.TU.contig538.34
		evm.TU.contig357.389	evm.TU.contig184.221	evm.TU.contig340.117	evm.TU.contig370.42	evm.TU.contig559.52	evm.TU.contig78.129	evm.TU.contig195.123	evm.TU.contig600.171	evm.TU.contig252.152	evm.TU.contig527.91	evm.TU.contig509.242	evm.TU.contig370.197	evm.TU.contig64.105		evm.TU.contig184.57
		novel.72	evm.TU.contig579.97	evm.TU.contig357.474	evm.TU.contig34.133	evm.TU.contig511.49	evm.TU.contig206.306	evm.TU.contig470.3	evm.TU.contig559.88	evm.TU.contig509.170	evm.TU.contig455.723	evm.TU.contig39.58	evm.TU.contig127.23	evm.TU.contig168.279		evm.TU.contig593.27
		evm.TU.contig193.208	evm.TU.contig455.351	evm.TU.contig533.30	evm.TU.contig507.29	evm.TU.contig126.208	evm.TU.contig455.549	evm.TU.contig197.73	evm.TU.contig37.61	evm.TU.contig126.260	evm.TU.contig126.303	evm.TU.contig305.421	evm.TU.contig584.4	evm.TU.contig193.247		novel.962
		evm.TU.contig508.44	evm.TU.contig233.310	evm.TU.contig33.9	evm.TU.contig81.3	evm.TU.contig559.169	evm.TU.contig414.5	evm.TU.contig34.92	evm.TU.contig217.55	evm.TU.contig197.89	evm.TU.contig233.90	evm.TU.contig51.76	evm.TU.contig126.499	evm.TU.contig61.94		evm.TU.contig480.10
		novel.2291	evm.TU.contig269.94	evm.TU.contig522.388	evm.TU.contig61.203	evm.TU.contig280.99	evm.TU.contig8.191	evm.TU.contig163.2	evm.TU.contig289.52	evm.TU.contig522.121	evm.TU.contig249.9	evm.TU.contig305.220	evm.TU.contig97.114	novel.16		evm.TU.contig126.53
		evm.TU.contig578.3	evm.TU.contig564.51	evm.TU.contig204.57	evm.TU.contig193.271	evm.TU.contig8.198	evm.TU.contig139.214	evm.TU.contig188.24	evm.TU.contig522.1036	evm.TU.contig357.454	evm.TU.contig480.157	evm.TU.contig357.593	evm.TU.contig584.6	evm.TU.contig522.1368		evm.TU.contig508.19
		evm.TU.contig507.384	evm.TU.contig571.14	evm.TU.contig336.6	novel.1448	evm.TU.contig193.188	evm.TU.contig522.891	evm.TU.contig357.195	evm.TU.contig587.27	evm.TU.contig357.415	evm.TU.contig522.1565	evm.TU.contig197.140	evm.TU.contig193.9	evm.TU.contig370.463		evm.TU.contig512.8
		evm.TU.contig168.411	evm.TU.contig321.57	evm.TU.contig56.7	evm.TU.contig522.1650	evm.TU.contig420.137	evm.TU.contig357.285	evm.TU.contig522.799	evm.TU.contig593.192	evm.TU.contig522.598	evm.TU.contig195.198	evm.TU.contig511.13	evm.TU.contig591.124	evm.TU.contig522.558		evm.TU.contig305.160
		evm.TU.contig233.145	evm.TU.contig487.64	evm.TU.contig289.49	evm.TU.contig527.191	evm.TU.contig580.151	evm.TU.contig579.51	evm.TU.contig305.31	evm.TU.contig450.121	evm.TU.contig522.436	evm.TU.contig598.79	evm.TU.contig420.109	evm.TU.contig522.1662	evm.TU.contig522.1573		novel.915
		evm.TU.contig395.41	evm.TU.contig600.162	evm.TU.contig168.35	evm.TU.contig62.120	evm.TU.contig215.17	evm.TU.contig357.121	evm.TU.contig527.1	evm.TU.contig184.112	evm.TU.contig522.1583	evm.TU.contig204.59	evm.TU.contig509.149	evm.TU.contig127.6	evm.TU.contig195.135		evm.TU.contig559.185
		evm.TU.contig206.155	evm.TU.contig31.11	novel.1194	evm.TU.contig598.32	evm.TU.contig139.84	evm.TU.contig370.465	evm.TU.contig522.493	novel.23	evm.TU.contig168.363	evm.TU.contig62.43	evm.TU.contig126.208	evm.TU.contig184.224	evm.TU.contig193.366		evm.TU.contig269.18
		evm.TU.contig522.1650	evm.TU.contig522.1624	evm.TU.contig583.149	evm.TU.contig273.67	evm.TU.contig522.1328	evm.TU.contig509.62	evm.TU.contig184.192	evm.TU.contig579.47	evm.TU.contig64.53	evm.TU.contig232.58	evm.TU.contig455.300	evm.TU.contig509.66	evm.TU.contig193.393		evm.TU.contig336.112
		evm.TU.contig81.3	evm.TU.contig455.431	evm.TU.contig213.8	evm.TU.contig239.102	evm.TU.contig515.81	evm.TU.contig321.41	evm.TU.contig357.397	evm.TU.contig280.60	evm.TU.contig168.657	evm.TU.contig259.8	evm.TU.contig497.5	evm.TU.contig78.15	evm.TU.contig62.186		evm.TU.contig573.8
		evm.TU.contig244.40	evm.TU.contig509.149	evm.TU.contig280.34	evm.TU.contig442.31	evm.TU.contig458.58	evm.TU.contig64.272	evm.TU.contig507.107	evm.TU.contig499.3	evm.TU.contig447.49	evm.TU.contig522.181	evm.TU.contig424.1	evm.TU.contig522.1506	evm.TU.contig370.441		evm.TU.contig87.212
		evm.TU.contig522.1104	evm.TU.contig60.52	evm.TU.contig193.575	evm.TU.contig507.309	evm.TU.contig387.5	evm.TU.contig168.417	evm.TU.contig420.256	evm.TU.contig507.544	evm.TU.contig168.128	evm.TU.contig64.215	evm.TU.contig106.57	evm.TU.contig522.1141	evm.TU.contig178.22		evm.TU.contig530.39
		evm.TU.contig598.38	evm.TU.contig57.9	evm.TU.contig375.11	evm.TU.contig88.13	evm.TU.contig168.712	evm.TU.contig579.202	evm.TU.contig205.97	evm.TU.contig522.1058	evm.TU.contig412.62	evm.TU.contig87.72	evm.TU.contig480.148	evm.TU.contig579.64	evm.TU.contig527.130		evm.TU.contig168.155
		evm.TU.contig593.177	evm.TU.contig168.289	evm.TU.contig289.60	evm.TU.contig580.30	evm.TU.contig564.91	evm.TU.contig233.451	evm.TU.contig155.263	evm.TU.contig139.137	novel.19	evm.TU.contig321.5	evm.TU.contig522.1311	evm.TU.contig370.71	novel.2441		evm.TU.contig432.167
		evm.TU.contig232.5	evm.TU.contig233.330	evm.TU.contig522.796	evm.TU.contig265.23	evm.TU.contig239.35	novel.1179	evm.TU.contig206.216	evm.TU.contig313.10	evm.TU.contig340.63	evm.TU.contig64.465	evm.TU.contig34.123	evm.TU.contig522.491	evm.TU.contig1.1		evm.TU.contig184.201
		evm.TU.contig184.246	evm.TU.contig221.32	evm.TU.contig370.305	evm.TU.contig579.165	evm.TU.contig184.246	evm.TU.contig230.38	evm.TU.contig56.27	evm.TU.contig298.20	evm.TU.contig206.174	evm.TU.contig357.530	evm.TU.contig515.57	novel.1422	evm.TU.contig395.40		evm.TU.contig357.185
		evm.TU.contig313.9	evm.TU.contig317.56	evm.TU.contig495.6	evm.TU.contig155.297	evm.TU.contig184.144	evm.TU.contig126.268	evm.TU.contig106.23	evm.TU.contig90.45	evm.TU.contig233.108	evm.TU.contig363.42	evm.TU.contig420.123	evm.TU.contig168.241	evm.TU.contig265.55		evm.TU.contig522.1008
		evm.TU.contig310.48	evm.TU.contig126.72	evm.TU.contig87.24	evm.TU.contig472.17	evm.TU.contig134.75	evm.TU.contig289.60	evm.TU.contig127.34	novel.2962	evm.TU.contig193.456	evm.TU.contig432.167	evm.TU.contig233.379	evm.TU.contig97.130	evm.TU.contig134.147		evm.TU.contig310.62
		evm.TU.contig134.94	evm.TU.contig522.46	evm.TU.contig420.231	evm.TU.contig233.317	evm.TU.contig184.133	evm.TU.contig432.112	evm.TU.contig435.46	evm.TU.contig522.296	evm.TU.contig417.55	evm.TU.contig451.38	evm.TU.contig367.4	evm.TU.contig598.71	evm.TU.contig134.109		evm.TU.contig507.482
		evm.TU.contig127.161	evm.TU.contig388.21	evm.TU.contig244.84	evm.TU.contig357.545	novel.198	evm.TU.contig420.260	evm.TU.contig509.45	evm.TU.contig305.166	evm.TU.contig75.133	evm.TU.contig330.28	evm.TU.contig155.131	evm.TU.contig522.603	evm.TU.contig217.158		evm.TU.contig299.4
		evm.TU.contig37.74	evm.TU.contig522.1385	evm.TU.contig414.23	novel.30	novel.61	evm.TU.contig459.76	evm.TU.contig88.51	evm.TU.contig424.10	evm.TU.contig48.37	evm.TU.contig357.437	evm.TU.contig64.215	evm.TU.contig273.201	evm.TU.contig519.40		evm.TU.contig591.31
		evm.TU.contig455.444	evm.TU.contig388.64	evm.TU.contig64.60	evm.TU.contig299.24	evm.TU.contig598.63	evm.TU.contig168.415	novel.161	evm.TU.contig300.106	evm.TU.contig493.49	evm.TU.contig548.60	evm.TU.contig269.35	evm.TU.contig116.56	evm.TU.contig455.500		evm.TU.contig67.2
		evm.TU.contig300.172	evm.TU.contig64.279	evm.TU.contig583.166	evm.TU.contig62.47	evm.TU.contig233.362	evm.TU.contig507.48	evm.TU.contig106.84	evm.TU.contig600.201	evm.TU.contig56.75	evm.TU.contig206.16	evm.TU.contig312.60	evm.TU.contig244.100	novel.1980		evm.TU.contig193.164
		evm.TU.contig127.93	evm.TU.contig591.10	evm.TU.contig217.158	evm.TU.contig7.3	evm.TU.contig197.174	evm.TU.contig305.153	evm.TU.contig233.423	evm.TU.contig280.10	evm.TU.contig273.262	evm.TU.contig57.3	novel.1855	evm.TU.contig193.497	evm.TU.contig527.19		evm.TU.contig62.42
		evm.TU.contig273.289	evm.TU.contig42.13	evm.TU.contig522.1324	evm.TU.contig507.228	evm.TU.contig375.45	evm.TU.contig24.7	evm.TU.contig442.47	evm.TU.contig64.385	evm.TU.contig195.218	evm.TU.contig406.21	evm.TU.contig488.2	evm.TU.contig357.127	novel.749		evm.TU.contig64.163
		novel.773	evm.TU.contig420.210	evm.TU.contig78.10	evm.TU.contig230.8	novel.2140	evm.TU.contig522.1529	evm.TU.contig401.4	evm.TU.contig530.44	evm.TU.contig522.596	evm.TU.contig233.76	evm.TU.contig193.321	evm.TU.contig522.1450	evm.TU.contig289.123		evm.TU.contig447.280
		evm.TU.contig87.24	evm.TU.contig269.92	evm.TU.contig221.39	evm.TU.contig593.19	evm.TU.contig507.303	evm.TU.contig530.49	evm.TU.contig106.102	evm.TU.contig252.12	novel.193	evm.TU.contig593.135	evm.TU.contig88.38	evm.TU.contig139.88	evm.TU.contig189.15		evm.TU.contig246.17
		novel.3032	evm.TU.contig97.172	evm.TU.contig522.1277	evm.TU.contig168.302	evm.TU.contig131.49	evm.TU.contig450.80	evm.TU.contig455.466	evm.TU.contig580.32	evm.TU.contig289.54	evm.TU.contig27.3	evm.TU.contig261.3	novel.1232	evm.TU.contig62.117		evm.TU.contig134.135
		evm.TU.contig598.8	evm.TU.contig156.29	evm.TU.contig378.137	evm.TU.contig217.114	evm.TU.contig168.454	evm.TU.contig195.319	evm.TU.contig269.53	evm.TU.contig455.327	evm.TU.contig62.186	evm.TU.contig139.242	evm.TU.contig459.54	evm.TU.contig239.134	evm.TU.contig358.46		evm.TU.contig522.1477
		evm.TU.contig522.342	evm.TU.contig545.18	evm.TU.contig193.445	evm.TU.contig507.132	evm.TU.contig54.4	evm.TU.contig184.205	evm.TU.contig227.37	evm.TU.contig56.6	evm.TU.contig593.143	evm.TU.contig244.219	evm.TU.contig233.380	evm.TU.contig110.27	evm.TU.contig459.172		evm.TU.contig522.1205
		evm.TU.contig455.26	evm.TU.contig531.44	evm.TU.contig509.273	evm.TU.contig493.90	evm.TU.contig168.171	evm.TU.contig455.21	evm.TU.contig515.221	evm.TU.contig28.22	evm.TU.contig193.429	evm.TU.contig233.332	evm.TU.contig363.43	evm.TU.contig522.768	evm.TU.contig509.32		evm.TU.contig522.656
		evm.TU.contig559.149	evm.TU.contig75.74	evm.TU.contig527.31	novel.138	evm.TU.contig29.1	evm.TU.contig455.728	evm.TU.contig593.50	evm.TU.contig126.281	evm.TU.contig168.77	evm.TU.contig412.48	evm.TU.contig70.11	evm.TU.contig232.55	evm.TU.contig455.191		evm.TU.contig280.65
		evm.TU.contig317.128	evm.TU.contig184.84	evm.TU.contig48.23	evm.TU.contig168.762	evm.TU.contig526.18	evm.TU.contig37.73	evm.TU.contig560.4	evm.TU.contig206.216	evm.TU.contig206.306	evm.TU.contig598.92	evm.TU.contig450.60	novel.620	evm.TU.contig223.13		novel.3165
		evm.TU.contig193.134	evm.TU.contig493.102	evm.TU.contig357.637	evm.TU.contig579.50	evm.TU.contig369.172	evm.TU.contig515.65	evm.TU.contig89.5	evm.TU.contig41.43	evm.TU.contig233.240	evm.TU.contig42.1	evm.TU.contig336.8	evm.TU.contig193.188	evm.TU.contig126.57		evm.TU.contig252.120
		evm.TU.contig34.191	evm.TU.contig559.106	evm.TU.contig131.42	evm.TU.contig222.37	evm.TU.contig468.4	evm.TU.contig606.19	evm.TU.contig515.53	evm.TU.contig36.68	evm.TU.contig221.62	novel.961	evm.TU.contig459.132	evm.TU.contig87.108	evm.TU.contig600.152		evm.TU.contig593.47
		evm.TU.contig357.310	evm.TU.contig217.105	evm.TU.contig155.180	evm.TU.contig493.49	evm.TU.contig155.141	evm.TU.contig522.538	evm.TU.contig8.167	novel.318	evm.TU.contig559.43	evm.TU.contig577.20	evm.TU.contig168.446	evm.TU.contig522.1535	evm.TU.contig97.178		evm.TU.contig204.30
		evm.TU.contig280.114	evm.TU.contig269.61	evm.TU.contig580.152	evm.TU.contig493.45	evm.TU.contig526.17	evm.TU.contig357.136	evm.TU.contig420.48	evm.TU.contig168.539	evm.TU.contig522.351	novel.119	evm.TU.contig522.174	evm.TU.contig118.4	evm.TU.contig511.40		evm.TU.contig370.230
		evm.TU.contig357.266	evm.TU.contig244.181	evm.TU.contig522.1053	evm.TU.contig195.128	evm.TU.contig97.25	evm.TU.contig522.361	evm.TU.contig357.89	evm.TU.contig458.9	evm.TU.contig168.76	evm.TU.contig586.13	evm.TU.contig197.115	evm.TU.contig587.69	evm.TU.contig280.66		evm.TU.contig195.43
		evm.TU.contig144.37	evm.TU.contig37.66	evm.TU.contig289.82	evm.TU.contig583.87	evm.TU.contig451.30	evm.TU.contig432.125	novel.995	evm.TU.contig420.269	evm.TU.contig313.9	evm.TU.contig522.1268	evm.TU.contig106.217	evm.TU.contig519.87	evm.TU.contig357.578		evm.TU.contig239.88
		evm.TU.contig90.18	evm.TU.contig583.10	evm.TU.contig193.229	evm.TU.contig455.101	evm.TU.contig600.66	novel.1622	evm.TU.contig397.3	evm.TU.contig357.568	evm.TU.contig168.325	evm.TU.contig522.1435	evm.TU.contig522.1677	evm.TU.contig195.108	evm.TU.contig507.163		novel.1362
		evm.TU.contig195.103	evm.TU.contig213.30	evm.TU.contig168.283	evm.TU.contig522.173	evm.TU.contig155.49	evm.TU.contig95.28	evm.TU.contig8.106	novel.2388	evm.TU.contig522.1362	evm.TU.contig252.178	evm.TU.contig168.250	evm.TU.contig8.198	evm.TU.contig357.156		evm.TU.contig168.657
		evm.TU.contig222.69	evm.TU.contig300.302	evm.TU.contig459.127	evm.TU.contig357.222	evm.TU.contig600.190	evm.TU.contig126.164	evm.TU.contig564.128	evm.TU.contig64.393	evm.TU.contig127.161	evm.TU.contig197.95	evm.TU.contig127.169	evm.TU.contig455.17	evm.TU.contig305.339		evm.TU.contig442.54
		evm.TU.contig62.15	evm.TU.contig364.3	novel.2753	evm.TU.contig559.43	evm.TU.contig189.34	evm.TU.contig600.166	evm.TU.contig289.88	evm.TU.contig62.11	evm.TU.contig591.108	novel.1670	evm.TU.contig106.279	evm.TU.contig36.6	evm.TU.contig168.740		evm.TU.contig508.92
		evm.TU.contig300.153	evm.TU.contig273.307	evm.TU.contig308.78	evm.TU.contig184.240	evm.TU.contig507.343	evm.TU.contig69.15	evm.TU.contig273.210	evm.TU.contig564.104	evm.TU.contig8.132	evm.TU.contig140.2	evm.TU.contig305.154	evm.TU.contig370.402	evm.TU.contig509.60		evm.TU.contig350.37
		evm.TU.contig217.142	evm.TU.contig206.136	evm.TU.contig564.59	evm.TU.contig206.61	evm.TU.contig239.229	evm.TU.contig289.86	evm.TU.contig455.41	evm.TU.contig305.381	evm.TU.contig522.693	novel.512	evm.TU.contig357.357	evm.TU.contig507.122	evm.TU.contig95.20		evm.TU.contig278.4
		evm.TU.contig566.46	evm.TU.contig564.125	evm.TU.contig69.12	evm.TU.contig91.12	evm.TU.contig126.507	evm.TU.contig321.108	evm.TU.contig139.135	evm.TU.contig168.644	evm.TU.contig591.43	novel.1851	evm.TU.contig244.116	evm.TU.contig455.662	evm.TU.contig580.193		evm.TU.contig608.8
		evm.TU.contig273.245	evm.TU.contig412.87	evm.TU.contig321.81	evm.TU.contig193.208	evm.TU.contig95.20	evm.TU.contig94.112	evm.TU.contig193.275	evm.TU.contig432.109	evm.TU.contig184.41	evm.TU.contig227.8	evm.TU.contig363.46	evm.TU.contig195.171	evm.TU.contig306.2		evm.TU.contig522.675
		evm.TU.contig126.396	evm.TU.contig559.131	evm.TU.contig455.62	evm.TU.contig233.360	evm.TU.contig559.105	evm.TU.contig280.1	evm.TU.contig522.273	evm.TU.contig221.148	evm.TU.contig220.20	evm.TU.contig227.32	evm.TU.contig168.167	evm.TU.contig420.115	evm.TU.contig530.45		evm.TU.contig507.156
		novel.2508	evm.TU.contig221.41	evm.TU.contig527.85	evm.TU.contig126.208	evm.TU.contig458.76	evm.TU.contig94.139	evm.TU.contig197.27	evm.TU.contig527.75	novel.2184	evm.TU.contig522.591	evm.TU.contig603.24	evm.TU.contig438.11	evm.TU.contig139.146		evm.TU.contig357.135
		evm.TU.contig233.479	evm.TU.contig483.2	evm.TU.contig339.62	evm.TU.contig204.34	evm.TU.contig139.83	evm.TU.contig64.324	evm.TU.contig412.13	evm.TU.contig78.73	evm.TU.contig370.251	evm.TU.contig357.322	evm.TU.contig566.6	evm.TU.contig283.3	evm.TU.contig193.491		evm.TU.contig580.180
		evm.TU.contig298.2	evm.TU.contig370.469	evm.TU.contig155.139	novel.1970	evm.TU.contig244.96	evm.TU.contig252.75	evm.TU.contig357.489	evm.TU.contig61.85	evm.TU.contig507.239	novel.2618	evm.TU.contig511.21	evm.TU.contig507.125	evm.TU.contig62.86		evm.TU.contig233.92
		evm.TU.contig300.109	evm.TU.contig522.1416	evm.TU.contig203.3	evm.TU.contig126.507	evm.TU.contig239.128	evm.TU.contig64.109	evm.TU.contig113.44	evm.TU.contig522.594	evm.TU.contig213.29	evm.TU.contig244.118	evm.TU.contig36.68	evm.TU.contig134.95	evm.TU.contig522.370		evm.TU.contig388.27
		evm.TU.contig91.12	evm.TU.contig168.670	evm.TU.contig522.722	evm.TU.contig195.196	evm.TU.contig206.52	evm.TU.contig340.50	novel.3181	evm.TU.contig527.1	evm.TU.contig455.386	novel.1418	evm.TU.contig233.179	evm.TU.contig507.457	novel.3003		evm.TU.contig522.1130
		evm.TU.contig87.81	evm.TU.contig51.43	novel.534	evm.TU.contig139.60	novel.765	evm.TU.contig507.507	evm.TU.contig87.53	evm.TU.contig313.26	evm.TU.contig206.41	evm.TU.contig95.4	evm.TU.contig155.105	evm.TU.contig155.1	evm.TU.contig168.240		evm.TU.contig139.217
		evm.TU.contig522.1584	evm.TU.contig455.723	evm.TU.contig579.169	evm.TU.contig522.488	evm.TU.contig520.23	evm.TU.contig444.76	evm.TU.contig522.481	evm.TU.contig45.7	novel.2290	evm.TU.contig88.3	evm.TU.contig522.838	evm.TU.contig217.222	evm.TU.contig412.119		evm.TU.contig522.1281
		evm.TU.contig522.576	evm.TU.contig62.92	evm.TU.contig387.7	evm.TU.contig507.468	evm.TU.contig87.240	evm.TU.contig317.123	evm.TU.contig583.155	evm.TU.contig563.19	evm.TU.contig239.70	novel.1350	evm.TU.contig535.5	evm.TU.contig357.499	evm.TU.contig106.160		evm.TU.contig531.39
		evm.TU.contig195.280	evm.TU.contig383.2	evm.TU.contig273.343	evm.TU.contig206.170	evm.TU.contig168.250	evm.TU.contig339.85	evm.TU.contig233.475	evm.TU.contig75.74	evm.TU.contig522.342	evm.TU.contig193.658	evm.TU.contig455.336	evm.TU.contig455.730	novel.2910		evm.TU.contig459.137
		evm.TU.contig233.55	evm.TU.contig193.554	evm.TU.contig369.123	evm.TU.contig339.62	evm.TU.contig206.103	evm.TU.contig455.693	evm.TU.contig472.27	evm.TU.contig522.793	evm.TU.contig28.38	evm.TU.contig139.106	evm.TU.contig522.859	evm.TU.contig184.72	evm.TU.contig370.139		evm.TU.contig527.28
		evm.TU.contig87.260	evm.TU.contig370.250	evm.TU.contig168.279	evm.TU.contig522.1388	evm.TU.contig193.214	evm.TU.contig583.155	evm.TU.contig357.486	evm.TU.contig90.15	evm.TU.contig64.349	evm.TU.contig451.83	evm.TU.contig509.263	evm.TU.contig206.333	evm.TU.contig184.103		evm.TU.contig252.82
		evm.TU.contig168.589	evm.TU.contig89.50	evm.TU.contig184.149	evm.TU.contig378.137	evm.TU.contig317.48	evm.TU.contig564.131	evm.TU.contig184.260	evm.TU.contig126.498	evm.TU.contig139.248	evm.TU.contig580.96	evm.TU.contig587.27	evm.TU.contig94.40	evm.TU.contig244.35		evm.TU.contig56.40
		evm.TU.contig94.128	evm.TU.contig376.2	evm.TU.contig206.306	evm.TU.contig78.94	evm.TU.contig87.235	evm.TU.contig503.31	evm.TU.contig126.77	evm.TU.contig538.5	evm.TU.contig579.145	evm.TU.contig134.95	evm.TU.contig64.79	novel.1926	evm.TU.contig601.29		evm.TU.contig155.175
		evm.TU.contig370.226	novel.3080	evm.TU.contig134.29	evm.TU.contig184.133	evm.TU.contig64.305	evm.TU.contig246.11	evm.TU.contig252.96	evm.TU.contig522.342	evm.TU.contig155.297	evm.TU.contig449.28	evm.TU.contig217.109	evm.TU.contig94.148	evm.TU.contig559.52		evm.TU.contig472.5
		evm.TU.contig273.67	evm.TU.contig576.5	evm.TU.contig87.117	evm.TU.contig184.18	evm.TU.contig317.130	evm.TU.contig522.293	evm.TU.contig593.258	evm.TU.contig357.228	evm.TU.contig201.24	evm.TU.contig497.15	evm.TU.contig51.113	evm.TU.contig370.27	evm.TU.contig168.671		evm.TU.contig106.177
		evm.TU.contig522.1324	evm.TU.contig259.11	evm.TU.contig509.3	evm.TU.contig370.363	evm.TU.contig168.778	evm.TU.contig508.30	evm.TU.contig205.21	evm.TU.contig193.501	evm.TU.contig193.602	evm.TU.contig280.125	evm.TU.contig233.388	evm.TU.contig308.72	evm.TU.contig591.136		evm.TU.contig591.71
		evm.TU.contig97.153	evm.TU.contig509.26	evm.TU.contig507.340	evm.TU.contig81.1	evm.TU.contig93.23	evm.TU.contig357.439	evm.TU.contig344.19	evm.TU.contig168.336	evm.TU.contig522.213	evm.TU.contig522.1694	evm.TU.contig559.98	evm.TU.contig131.38	evm.TU.contig134.121		evm.TU.contig312.45
		evm.TU.contig155.128	evm.TU.contig370.51	evm.TU.contig535.22	evm.TU.contig126.83	evm.TU.contig357.457	evm.TU.contig97.170	evm.TU.contig312.28	evm.TU.contig280.115	evm.TU.contig94.108	evm.TU.contig273.340	evm.TU.contig378.34	evm.TU.contig455.721	evm.TU.contig56.67		evm.TU.contig527.47
		evm.TU.contig606.65	evm.TU.contig515.39	evm.TU.contig205.24	evm.TU.contig195.84	evm.TU.contig580.205	evm.TU.contig556.22	evm.TU.contig221.71	evm.TU.contig507.239	evm.TU.contig217.127	evm.TU.contig126.220	evm.TU.contig522.1144	evm.TU.contig455.728	evm.TU.contig507.389		evm.TU.contig522.257
		evm.TU.contig272.14	evm.TU.contig195.61	evm.TU.contig168.486	evm.TU.contig369.131	evm.TU.contig134.130	evm.TU.contig591.18	evm.TU.contig435.43	evm.TU.contig78.84	evm.TU.contig593.136	evm.TU.contig458.54	evm.TU.contig593.120	evm.TU.contig522.242	evm.TU.contig580.195		evm.TU.contig273.41
		evm.TU.contig36.75	evm.TU.contig184.27	evm.TU.contig195.286	evm.TU.contig369.5	evm.TU.contig507.309	evm.TU.contig450.57	evm.TU.contig579.143	evm.TU.contig94.165	evm.TU.contig62.275	evm.TU.contig579.24	evm.TU.contig592.63	evm.TU.contig455.191	evm.TU.contig363.35		evm.TU.contig583.51
		evm.TU.contig309.3	evm.TU.contig455.497	evm.TU.contig223.43	evm.TU.contig598.115	evm.TU.contig587.55	evm.TU.contig193.419	evm.TU.contig522.1328	evm.TU.contig509.28	evm.TU.contig470.30	evm.TU.contig97.46	evm.TU.contig200.2	evm.TU.contig522.172	evm.TU.contig559.108		evm.TU.contig107.10
		evm.TU.contig317.125	evm.TU.contig106.13	novel.2140	evm.TU.contig522.1552	evm.TU.contig579.64	novel.687	evm.TU.contig538.23	evm.TU.contig455.124	evm.TU.contig139.87	evm.TU.contig527.18	evm.TU.contig420.53	evm.TU.contig165.5	evm.TU.contig289.14		evm.TU.contig37.43
		evm.TU.contig252.134	evm.TU.contig168.454	evm.TU.contig206.22	novel.3165	evm.TU.contig606.72	evm.TU.contig522.783	evm.TU.contig195.154	evm.TU.contig69.24	evm.TU.contig447.276	evm.TU.contig221.63	evm.TU.contig559.31	evm.TU.contig583.201	evm.TU.contig116.67		evm.TU.contig139.148
		evm.TU.contig193.275	evm.TU.contig97.48	evm.TU.contig300.85	evm.TU.contig184.96	evm.TU.contig357.294	evm.TU.contig447.11	evm.TU.contig197.100	evm.TU.contig538.19	evm.TU.contig12.15	evm.TU.contig8.197	evm.TU.contig493.45	evm.TU.contig564.115	evm.TU.contig305.128		evm.TU.contig221.8
		evm.TU.contig401.3	evm.TU.contig527.31	evm.TU.contig184.74	novel.3186	evm.TU.contig97.194	evm.TU.contig375.36	evm.TU.contig299.30	evm.TU.contig239.144	evm.TU.contig535.31	evm.TU.contig205.85	evm.TU.contig139.181	evm.TU.contig507.543	evm.TU.contig168.383		evm.TU.contig206.11
		evm.TU.contig455.192	evm.TU.contig313.39	evm.TU.contig509.85	evm.TU.contig593.36	evm.TU.contig174.4	evm.TU.contig522.1556	evm.TU.contig397.2	evm.TU.contig321.18	evm.TU.contig168.772	evm.TU.contig545.44	evm.TU.contig370.42	evm.TU.contig432.164	evm.TU.contig493.67		evm.TU.contig583.46
		evm.TU.contig447.73	evm.TU.contig522.897	evm.TU.contig233.294	evm.TU.contig522.194	evm.TU.contig464.38	evm.TU.contig586.6	evm.TU.contig600.64	evm.TU.contig432.178	evm.TU.contig455.124	evm.TU.contig168.551	evm.TU.contig75.74	evm.TU.contig244.107	evm.TU.contig168.36		evm.TU.contig455.516
		evm.TU.contig530.27	evm.TU.contig41.17	evm.TU.contig370.85	evm.TU.contig357.43	evm.TU.contig526.56	evm.TU.contig206.321	evm.TU.contig522.1396	evm.TU.contig330.14	evm.TU.contig139.199	evm.TU.contig139.179	novel.1580	evm.TU.contig527.77	evm.TU.contig593.62		evm.TU.contig111.21
		evm.TU.contig305.437	evm.TU.contig388.43	evm.TU.contig522.1418	evm.TU.contig81.4	evm.TU.contig522.1595	evm.TU.contig51.219	evm.TU.contig64.18	evm.TU.contig126.58	evm.TU.contig184.240	evm.TU.contig432.18	evm.TU.contig222.57	evm.TU.contig134.101	evm.TU.contig478.27		novel.2329
		evm.TU.contig522.295	evm.TU.contig370.164	evm.TU.contig34.179	evm.TU.contig564.11	evm.TU.contig515.292	evm.TU.contig455.126	evm.TU.contig417.15	novel.1488	evm.TU.contig357.597	evm.TU.contig459.93	evm.TU.contig515.136	evm.TU.contig432.88	evm.TU.contig273.112		evm.TU.contig310.46
		evm.TU.contig155.146	evm.TU.contig459.115	evm.TU.contig37.17	evm.TU.contig206.220	evm.TU.contig126.81	evm.TU.contig48.16	novel.1887	evm.TU.contig238.10	evm.TU.contig97.170	evm.TU.contig452.36	evm.TU.contig69.85	evm.TU.contig289.30	evm.TU.contig64.119		evm.TU.contig507.202
		evm.TU.contig222.145	evm.TU.contig370.232	evm.TU.contig189.34	evm.TU.contig538.33	evm.TU.contig37.126	evm.TU.contig139.135	evm.TU.contig244.102	novel.30	evm.TU.contig522.994	novel.1080	evm.TU.contig370.175	evm.TU.contig509.214	evm.TU.contig583.46		evm.TU.contig97.152
		evm.TU.contig239.97	evm.TU.contig81.5	evm.TU.contig454.4	evm.TU.contig273.262	evm.TU.contig455.289	evm.TU.contig522.1036	evm.TU.contig175.5	evm.TU.contig126.260	evm.TU.contig580.149	evm.TU.contig233.21	evm.TU.contig265.7	evm.TU.contig126.314	evm.TU.contig249.9		evm.TU.contig522.109
		evm.TU.contig305.135	evm.TU.contig126.399	evm.TU.contig455.709	evm.TU.contig370.314	evm.TU.contig233.179	evm.TU.contig583.82	evm.TU.contig239.197	evm.TU.contig321.78	evm.TU.contig78.74	evm.TU.contig217.57	evm.TU.contig451.56	evm.TU.contig129.14	evm.TU.contig336.39		evm.TU.contig76.5
		evm.TU.contig519.75	evm.TU.contig459.14	evm.TU.contig522.635	evm.TU.contig139.58	evm.TU.contig62.188	evm.TU.contig526.34	evm.TU.contig395.127	evm.TU.contig193.108	evm.TU.contig273.356	evm.TU.contig57.13	evm.TU.contig487.60	evm.TU.contig579.75	evm.TU.contig509.272		evm.TU.contig280.115
		evm.TU.contig230.38	evm.TU.contig106.113	evm.TU.contig309.3	evm.TU.contig455.543	evm.TU.contig357.301	evm.TU.contig507.264	evm.TU.contig507.39	novel.599	evm.TU.contig450.26	novel.691	evm.TU.contig515.44	evm.TU.contig509.96	evm.TU.contig64.384		evm.TU.contig335.43
		evm.TU.contig78.94	evm.TU.contig8.81	evm.TU.contig447.177	evm.TU.contig155.146	evm.TU.contig64.482	evm.TU.contig312.24	evm.TU.contig61.97	evm.TU.contig522.1500	evm.TU.contig61.78	evm.TU.contig87.148	evm.TU.contig197.156	evm.TU.contig39.9	evm.TU.contig600.211		evm.TU.contig542.1
		evm.TU.contig526.26	evm.TU.contig527.177	evm.TU.contig317.73	evm.TU.contig139.217	evm.TU.contig509.115	evm.TU.contig168.564	evm.TU.contig168.733	novel.1179	evm.TU.contig87.90	evm.TU.contig272.11	evm.TU.contig459.101	evm.TU.contig221.62	evm.TU.contig580.149		evm.TU.contig580.229
		evm.TU.contig87.256	evm.TU.contig78.93	evm.TU.contig508.82	evm.TU.contig527.68	evm.TU.contig580.148	evm.TU.contig193.321	evm.TU.contig507.466	evm.TU.contig195.300	evm.TU.contig487.91	evm.TU.contig522.1060	evm.TU.contig206.50	evm.TU.contig90.19	evm.TU.contig64.45		evm.TU.contig126.117
		evm.TU.contig193.106	evm.TU.contig593.177	evm.TU.contig193.176	evm.TU.contig317.73	evm.TU.contig571.1	evm.TU.contig168.351	evm.TU.contig64.47	evm.TU.contig127.161	evm.TU.contig8.176	evm.TU.contig493.101	evm.TU.contig455.728	evm.TU.contig222.194	evm.TU.contig280.65		evm.TU.contig305.128
		evm.TU.contig265.20	evm.TU.contig94.165	evm.TU.contig455.299	evm.TU.contig222.155	evm.TU.contig451.70	novel.1763	evm.TU.contig87.188	evm.TU.contig220.20	evm.TU.contig64.77	evm.TU.contig593.114	evm.TU.contig87.272	evm.TU.contig126.22	evm.TU.contig522.137		evm.TU.contig357.155
		evm.TU.contig197.234	evm.TU.contig193.357	evm.TU.contig403.33	novel.244	evm.TU.contig522.598	evm.TU.contig522.965	evm.TU.contig61.245	evm.TU.contig93.89	evm.TU.contig139.257	evm.TU.contig308.113	evm.TU.contig300.216	evm.TU.contig522.438	evm.TU.contig564.127		novel.751
		evm.TU.contig168.107	evm.TU.contig269.47	evm.TU.contig244.126	evm.TU.contig522.1067	evm.TU.contig455.401	evm.TU.contig455.29	evm.TU.contig522.994	evm.TU.contig598.115	evm.TU.contig530.56	evm.TU.contig178.17	evm.TU.contig139.156	evm.TU.contig98.25	evm.TU.contig168.226		evm.TU.contig468.29
		evm.TU.contig515.29	evm.TU.contig310.51	evm.TU.contig450.26	evm.TU.contig527.8	evm.TU.contig593.80	evm.TU.contig559.39	evm.TU.contig106.266	evm.TU.contig559.43	evm.TU.contig126.409	evm.TU.contig168.185	evm.TU.contig252.196	evm.TU.contig193.449	evm.TU.contig64.231		evm.TU.contig526.22
		evm.TU.contig509.179	evm.TU.contig580.113	evm.TU.contig370.167	evm.TU.contig522.1548	evm.TU.contig300.78	evm.TU.contig168.363	evm.TU.contig289.14	evm.TU.contig217.45	evm.TU.contig168.91	evm.TU.contig209.20	evm.TU.contig94.53	evm.TU.contig62.242	evm.TU.contig357.534		evm.TU.contig600.74
		evm.TU.contig369.5	evm.TU.contig99.16	evm.TU.contig140.67	evm.TU.contig509.3	evm.TU.contig606.65	evm.TU.contig273.6	evm.TU.contig155.129	evm.TU.contig233.391	evm.TU.contig195.37	novel.2395	evm.TU.contig184.58	evm.TU.contig509.174	evm.TU.contig221.32		evm.TU.contig281.7
		evm.TU.contig580.222	evm.TU.contig195.36	evm.TU.contig89.50	evm.TU.contig357.617	evm.TU.contig522.995	evm.TU.contig336.79	evm.TU.contig280.17	evm.TU.contig598.38	evm.TU.contig155.287	evm.TU.contig75.121	evm.TU.contig87.69	evm.TU.contig269.61	evm.TU.contig375.50		evm.TU.contig317.14
		evm.TU.contig455.543	evm.TU.contig90.29	evm.TU.contig340.57	evm.TU.contig515.103	evm.TU.contig600.101	evm.TU.contig515.111	evm.TU.contig156.10	evm.TU.contig522.840	evm.TU.contig155.85	evm.TU.contig197.161	evm.TU.contig8.160	evm.TU.contig507.322	evm.TU.contig127.160		evm.TU.contig522.1403
		evm.TU.contig455.18	evm.TU.contig206.322	evm.TU.contig414.18	evm.TU.contig522.624	evm.TU.contig522.959	evm.TU.contig509.258	evm.TU.contig355.4	evm.TU.contig455.708	evm.TU.contig557.15	evm.TU.contig14.5	evm.TU.contig370.377	evm.TU.contig522.1605	evm.TU.contig522.1631		evm.TU.contig273.55
		evm.TU.contig455.219	evm.TU.contig526.31	evm.TU.contig522.1663	evm.TU.contig78.89	evm.TU.contig587.38	evm.TU.contig116.93	evm.TU.contig447.48	evm.TU.contig102.2	evm.TU.contig215.17	evm.TU.contig600.158	evm.TU.contig507.258	evm.TU.contig87.257	evm.TU.contig305.31		evm.TU.contig94.136
		evm.TU.contig527.8	evm.TU.contig62.188	evm.TU.contig244.149	evm.TU.contig62.37	evm.TU.contig452.29	evm.TU.contig370.94	evm.TU.contig64.158	evm.TU.contig195.131	evm.TU.contig51.103	evm.TU.contig107.11	evm.TU.contig395.95	evm.TU.contig305.427	evm.TU.contig64.8		evm.TU.contig566.58
		evm.TU.contig129.18	evm.TU.contig184.112	evm.TU.contig197.234	evm.TU.contig300.252	evm.TU.contig195.34	evm.TU.contig603.53	evm.TU.contig134.94	evm.TU.contig375.5	evm.TU.contig193.275	evm.TU.contig321.15	evm.TU.contig420.113	evm.TU.contig168.277	evm.TU.contig273.278		novel.1886
		evm.TU.contig563.7	evm.TU.contig221.58	evm.TU.contig599.38	evm.TU.contig317.48	evm.TU.contig139.58	evm.TU.contig321.46	evm.TU.contig317.62	evm.TU.contig56.75	evm.TU.contig325.11	evm.TU.contig269.53	evm.TU.contig64.452	evm.TU.contig64.384	evm.TU.contig305.58		evm.TU.contig168.265
		evm.TU.contig592.65	evm.TU.contig168.351	evm.TU.contig522.152	evm.TU.contig515.196	evm.TU.contig242.8	evm.TU.contig94.94	evm.TU.contig289.63	evm.TU.contig155.297	evm.TU.contig563.19	evm.TU.contig233.432	evm.TU.contig591.125	evm.TU.contig300.206	evm.TU.contig206.137		evm.TU.contig507.30
		evm.TU.contig522.979	evm.TU.contig472.12	evm.TU.contig583.87	evm.TU.contig197.175	evm.TU.contig300.139	novel.725	novel.1409	evm.TU.contig127.20	evm.TU.contig522.1350	evm.TU.contig299.49	evm.TU.contig110.28	evm.TU.contig217.93	evm.TU.contig195.264		evm.TU.contig106.163
		evm.TU.contig507.300	evm.TU.contig455.732	evm.TU.contig357.541	evm.TU.contig552.67	evm.TU.contig593.50	evm.TU.contig522.34	evm.TU.contig305.38	evm.TU.contig507.164	evm.TU.contig244.52	evm.TU.contig273.96	evm.TU.contig69.24	evm.TU.contig321.51	evm.TU.contig168.657		evm.TU.contig421.2
		evm.TU.contig591.108	evm.TU.contig217.33	novel.2271	novel.449	evm.TU.contig441.13	evm.TU.contig217.212	evm.TU.contig280.65	evm.TU.contig126.296	evm.TU.contig252.95	evm.TU.contig395.14	evm.TU.contig591.108	evm.TU.contig507.589	evm.TU.contig497.8		evm.TU.contig522.537
		evm.TU.contig155.43	evm.TU.contig455.575	evm.TU.contig94.107	evm.TU.contig566.33	novel.2291	evm.TU.contig455.387	evm.TU.contig591.92	evm.TU.contig64.77	evm.TU.contig195.184	evm.TU.contig273.33	evm.TU.contig181.3	evm.TU.contig370.384	evm.TU.contig305.186		evm.TU.contig252.126
		evm.TU.contig530.20	evm.TU.contig300.252	evm.TU.contig370.281	evm.TU.contig507.123	evm.TU.contig522.351	evm.TU.contig193.397	evm.TU.contig62.276	evm.TU.contig600.64	evm.TU.contig106.251	evm.TU.contig95.24	evm.TU.contig195.161	evm.TU.contig98.13	evm.TU.contig522.1477		evm.TU.contig447.87
		evm.TU.contig507.146	evm.TU.contig64.57	evm.TU.contig522.931	evm.TU.contig455.668	evm.TU.contig357.109	evm.TU.contig259.11	evm.TU.contig227.34	evm.TU.contig222.174	evm.TU.contig317.118	novel.618	evm.TU.contig522.680	evm.TU.contig522.361	evm.TU.contig246.17		evm.TU.contig370.55
		evm.TU.contig184.96	evm.TU.contig76.1	evm.TU.contig455.391	evm.TU.contig126.501	evm.TU.contig395.41	evm.TU.contig527.132	evm.TU.contig522.1388	evm.TU.contig313.9	evm.TU.contig598.8	evm.TU.contig499.3	evm.TU.contig195.155	evm.TU.contig527.173	evm.TU.contig87.70		evm.TU.contig357.292
		evm.TU.contig370.166	evm.TU.contig197.247	evm.TU.contig522.1625	evm.TU.contig559.143	evm.TU.contig522.1360	evm.TU.contig206.180	evm.TU.contig139.283	evm.TU.contig78.65	evm.TU.contig418.1	evm.TU.contig7.10	evm.TU.contig559.143	evm.TU.contig508.12	evm.TU.contig357.585		evm.TU.contig564.91
		evm.TU.contig455.408	evm.TU.contig601.21	evm.TU.contig247.6	evm.TU.contig168.250	novel.767	evm.TU.contig155.94	evm.TU.contig62.106	evm.TU.contig538.23	evm.TU.contig493.45	evm.TU.contig442.16	evm.TU.contig350.37	evm.TU.contig127.104	evm.TU.contig448.18		evm.TU.contig233.306
		evm.TU.contig431.7	evm.TU.contig244.193	novel.116	evm.TU.contig310.65	evm.TU.contig140.66	evm.TU.contig357.321	evm.TU.contig168.91	evm.TU.contig455.424	evm.TU.contig193.461	evm.TU.contig490.15	evm.TU.contig549.92	novel.3077	evm.TU.contig522.360		evm.TU.contig527.45
		evm.TU.contig519.11	evm.TU.contig357.623	evm.TU.contig187.4	evm.TU.contig106.208	evm.TU.contig308.17	evm.TU.contig357.434	evm.TU.contig221.29	evm.TU.contig357.391	evm.TU.contig78.84	evm.TU.contig126.479	evm.TU.contig168.64	evm.TU.contig522.20	evm.TU.contig522.295		evm.TU.contig579.39
		evm.TU.contig64.99	evm.TU.contig600.210	evm.TU.contig603.70	evm.TU.contig308.108	evm.TU.contig455.732	evm.TU.contig239.143	evm.TU.contig206.246	evm.TU.contig455.538	evm.TU.contig184.75	evm.TU.contig215.1	evm.TU.contig509.75	evm.TU.contig184.234	evm.TU.contig531.4		evm.TU.contig308.75
		evm.TU.contig144.29	evm.TU.contig168.418	evm.TU.contig248.11	novel.773	evm.TU.contig184.166	evm.TU.contig217.45	evm.TU.contig339.85	evm.TU.contig417.55	evm.TU.contig458.73	evm.TU.contig509.207	evm.TU.contig206.290	evm.TU.contig61.87	evm.TU.contig300.45		evm.TU.contig308.102
		evm.TU.contig455.575	evm.TU.contig507.534	evm.TU.contig273.71	evm.TU.contig34.139	evm.TU.contig209.4	novel.1695	evm.TU.contig527.149	evm.TU.contig522.1436	evm.TU.contig252.75	evm.TU.contig522.586	evm.TU.contig305.131	evm.TU.contig244.148	evm.TU.contig98.23		evm.TU.contig420.113
		evm.TU.contig323.20	evm.TU.contig93.23	evm.TU.contig198.8	evm.TU.contig559.64	evm.TU.contig515.88	evm.TU.contig280.66	evm.TU.contig193.302	evm.TU.contig305.452	evm.TU.contig357.395	evm.TU.contig155.290	evm.TU.contig232.62	evm.TU.contig593.214	evm.TU.contig579.185		evm.TU.contig87.90
		evm.TU.contig300.12	novel.2617	evm.TU.contig593.177	evm.TU.contig450.16	evm.TU.contig94.149	evm.TU.contig522.381	evm.TU.contig168.376	evm.TU.contig508.7	evm.TU.contig450.72	evm.TU.contig432.175	novel.2588	evm.TU.contig507.390	evm.TU.contig303.1		evm.TU.contig34.85
		evm.TU.contig206.63	evm.TU.contig522.1328	evm.TU.contig305.38	evm.TU.contig201.28	evm.TU.contig417.44	evm.TU.contig447.8	evm.TU.contig591.103	evm.TU.contig193.413	evm.TU.contig313.26	evm.TU.contig339.41	evm.TU.contig591.93	evm.TU.contig34.81	evm.TU.contig522.1682		evm.TU.contig51.62
		evm.TU.contig151.10	evm.TU.contig563.4	evm.TU.contig370.259	evm.TU.contig195.280	evm.TU.contig126.521	evm.TU.contig193.618	novel.2430	evm.TU.contig269.50	evm.TU.contig193.278	evm.TU.contig91.40	evm.TU.contig455.739	evm.TU.contig206.34	evm.TU.contig522.1574		evm.TU.contig444.10
		evm.TU.contig455.682	evm.TU.contig432.44	evm.TU.contig19.1	evm.TU.contig459.69	evm.TU.contig522.378	evm.TU.contig591.72	evm.TU.contig273.152	evm.TU.contig97.170	evm.TU.contig515.122	evm.TU.contig155.298	evm.TU.contig54.41	evm.TU.contig233.382	novel.2467		evm.TU.contig195.264
		novel.270	evm.TU.contig417.3	evm.TU.contig69.20	evm.TU.contig443.16	evm.TU.contig607.1	evm.TU.contig106.160	evm.TU.contig535.50	evm.TU.contig522.1246	evm.TU.contig233.206	evm.TU.contig593.248	evm.TU.contig283.3	evm.TU.contig455.16	evm.TU.contig76.3		evm.TU.contig522.119
		evm.TU.contig451.40	evm.TU.contig357.382	evm.TU.contig217.50	novel.1580	evm.TU.contig51.34	evm.TU.contig522.494	novel.193	evm.TU.contig217.112	evm.TU.contig93.23	evm.TU.contig54.42	evm.TU.contig273.30	evm.TU.contig64.349	evm.TU.contig507.116		evm.TU.contig51.41
		evm.TU.contig600.172	evm.TU.contig62.136	evm.TU.contig126.498	evm.TU.contig522.713	evm.TU.contig312.40	evm.TU.contig522.1066	evm.TU.contig222.174	evm.TU.contig369.131	evm.TU.contig493.33	evm.TU.contig305.158	evm.TU.contig8.143	evm.TU.contig580.20	evm.TU.contig168.306		evm.TU.contig549.6
		evm.TU.contig591.29	evm.TU.contig507.11	evm.TU.contig509.114	evm.TU.contig193.501	evm.TU.contig559.106	evm.TU.contig484.9	evm.TU.contig522.340	evm.TU.contig583.150	evm.TU.contig126.74	evm.TU.contig378.26	evm.TU.contig522.382	evm.TU.contig87.203	evm.TU.contig592.38		novel.98
		evm.TU.contig369.51	evm.TU.contig305.369	evm.TU.contig579.100	evm.TU.contig458.84	evm.TU.contig197.175	evm.TU.contig592.75	evm.TU.contig530.20	evm.TU.contig197.23	evm.TU.contig239.21	evm.TU.contig34.60	evm.TU.contig54.38	evm.TU.contig522.406	evm.TU.contig233.355		evm.TU.contig340.131
		evm.TU.contig339.62	evm.TU.contig222.52	evm.TU.contig339.64	evm.TU.contig522.452	evm.TU.contig38.14	evm.TU.contig48.86	evm.TU.contig193.313	evm.TU.contig357.387	evm.TU.contig40.8	evm.TU.contig559.185	evm.TU.contig252.163	evm.TU.contig269.66	evm.TU.contig480.92		evm.TU.contig280.99
		evm.TU.contig194.6	evm.TU.contig156.20	evm.TU.contig313.28	evm.TU.contig62.154	evm.TU.contig269.84	evm.TU.contig420.246	evm.TU.contig252.95	evm.TU.contig87.23	evm.TU.contig273.371	evm.TU.contig193.203	evm.TU.contig582.5	evm.TU.contig56.86	evm.TU.contig591.96		evm.TU.contig515.21
		evm.TU.contig134.95	evm.TU.contig432.172	evm.TU.contig239.35	evm.TU.contig300.221	novel.1173	evm.TU.contig583.86	evm.TU.contig37.84	evm.TU.contig126.54	evm.TU.contig321.101	evm.TU.contig289.29	evm.TU.contig559.173	evm.TU.contig233.368	evm.TU.contig522.1535		novel.767
		novel.161	evm.TU.contig340.117	evm.TU.contig64.461	evm.TU.contig239.208	evm.TU.contig507.163	evm.TU.contig522.393	evm.TU.contig184.208	evm.TU.contig312.3	evm.TU.contig593.6	evm.TU.contig195.17	evm.TU.contig527.176	evm.TU.contig217.155	evm.TU.contig280.74		evm.TU.contig334.17
		evm.TU.contig522.1405	evm.TU.contig193.45	novel.2225	evm.TU.contig273.343	evm.TU.contig358.55	evm.TU.contig522.586	evm.TU.contig75.65	evm.TU.contig300.231	evm.TU.contig232.55	evm.TU.contig195.117	evm.TU.contig459.52	evm.TU.contig522.1452	evm.TU.contig168.380		evm.TU.contig515.221
		evm.TU.contig195.309	evm.TU.contig548.45	evm.TU.contig87.264	evm.TU.contig506.2	evm.TU.contig81.3	evm.TU.contig417.55	evm.TU.contig417.3	evm.TU.contig308.98	evm.TU.contig64.270	evm.TU.contig252.147	novel.933	evm.TU.contig51.92	evm.TU.contig432.89		evm.TU.contig539.8
		evm.TU.contig305.43	evm.TU.contig294.2	evm.TU.contig106.148	evm.TU.contig527.86	evm.TU.contig522.1345	evm.TU.contig370.399	evm.TU.contig150.6	evm.TU.contig155.284	evm.TU.contig305.363	evm.TU.contig436.9	evm.TU.contig420.186	evm.TU.contig168.165	evm.TU.contig233.321		evm.TU.contig321.22
		evm.TU.contig222.118	evm.TU.contig127.93	evm.TU.contig340.72	evm.TU.contig140.63	evm.TU.contig265.20	evm.TU.contig524.6	evm.TU.contig193.397	evm.TU.contig233.274	novel.974	evm.TU.contig154.29	evm.TU.contig87.95	evm.TU.contig522.1281	evm.TU.contig480.132		evm.TU.contig603.33
		evm.TU.contig412.60	evm.TU.contig369.172	evm.TU.contig201.29	evm.TU.contig593.107	evm.TU.contig549.26	evm.TU.contig527.78	evm.TU.contig155.100	evm.TU.contig51.219	evm.TU.contig193.183	evm.TU.contig579.177	evm.TU.contig48.49	evm.TU.contig522.190	evm.TU.contig580.207		evm.TU.contig239.149
		evm.TU.contig450.74	evm.TU.contig522.987	evm.TU.contig370.449	evm.TU.contig197.234	evm.TU.contig184.85	evm.TU.contig305.339	evm.TU.contig455.325	evm.TU.contig344.5	evm.TU.contig64.67	evm.TU.contig522.975	evm.TU.contig126.372	evm.TU.contig232.43	evm.TU.contig522.1404		evm.TU.contig252.12
		evm.TU.contig451.36	evm.TU.contig340.56	evm.TU.contig48.160	evm.TU.contig227.10	evm.TU.contig412.31	evm.TU.contig126.470	evm.TU.contig110.36	evm.TU.contig351.46	evm.TU.contig64.160	evm.TU.contig552.61	evm.TU.contig300.116	evm.TU.contig424.9	evm.TU.contig455.465		evm.TU.contig168.628
		evm.TU.contig310.65	evm.TU.contig370.238	evm.TU.contig87.188	evm.TU.contig139.113	evm.TU.contig195.25	evm.TU.contig593.107	evm.TU.contig206.213	evm.TU.contig206.42	evm.TU.contig273.290	evm.TU.contig422.6	evm.TU.contig252.65	evm.TU.contig273.389	evm.TU.contig353.24		evm.TU.contig455.285
		evm.TU.contig507.342	evm.TU.contig227.42	evm.TU.contig75.155	evm.TU.contig300.12	evm.TU.contig193.544	evm.TU.contig273.290	evm.TU.contig136.25	evm.TU.contig193.512	evm.TU.contig593.203	evm.TU.contig412.36	evm.TU.contig522.1067	evm.TU.contig321.98	evm.TU.contig515.177		evm.TU.contig522.624
		evm.TU.contig280.32	evm.TU.contig522.633	evm.TU.contig435.18	evm.TU.contig195.293	evm.TU.contig526.27	evm.TU.contig184.185	evm.TU.contig36.38	evm.TU.contig168.250	evm.TU.contig458.69	evm.TU.contig593.245	evm.TU.contig522.1306	evm.TU.contig522.570	evm.TU.contig459.77		evm.TU.contig206.336
		evm.TU.contig357.549	evm.TU.contig168.647	evm.TU.contig520.3	evm.TU.contig222.42	evm.TU.contig184.149	evm.TU.contig300.22	evm.TU.contig139.120	evm.TU.contig340.42	evm.TU.contig459.118	evm.TU.contig522.606	evm.TU.contig459.9	evm.TU.contig106.159	evm.TU.contig193.94		evm.TU.contig300.203
		evm.TU.contig522.1590	evm.TU.contig522.880	evm.TU.contig265.30	evm.TU.contig412.41	novel.537	evm.TU.contig432.113	evm.TU.contig206.306	evm.TU.contig310.52	evm.TU.contig155.141	evm.TU.contig522.795	evm.TU.contig271.3	evm.TU.contig511.13	evm.TU.contig515.128		evm.TU.contig300.129
		evm.TU.contig357.390	evm.TU.contig51.34	novel.565	evm.TU.contig127.42	evm.TU.contig64.279	evm.TU.contig56.87	evm.TU.contig305.159	evm.TU.contig507.466	evm.TU.contig357.95	novel.1796	evm.TU.contig432.95	evm.TU.contig51.28	evm.TU.contig222.174		evm.TU.contig62.154
		evm.TU.contig37.17	evm.TU.contig490.10	evm.TU.contig591.98	evm.TU.contig106.275	evm.TU.contig28.10	evm.TU.contig522.154	evm.TU.contig455.286	evm.TU.contig193.315	evm.TU.contig62.209	evm.TU.contig497.4	evm.TU.contig222.90	evm.TU.contig559.108	evm.TU.contig139.93		evm.TU.contig459.148
		evm.TU.contig168.665	evm.TU.contig421.17	evm.TU.contig195.67	novel.2833	evm.TU.contig64.413	novel.161	evm.TU.contig305.16	evm.TU.contig420.255	evm.TU.contig126.237	evm.TU.contig571.14	evm.TU.contig522.1223	evm.TU.contig459.105	evm.TU.contig417.1		evm.TU.contig193.491
		evm.TU.contig308.10	novel.1920	evm.TU.contig508.35	evm.TU.contig522.962	evm.TU.contig34.77	evm.TU.contig370.24	evm.TU.contig252.178	evm.TU.contig484.12	evm.TU.contig455.320	evm.TU.contig300.296	evm.TU.contig451.38	evm.TU.contig64.39	evm.TU.contig34.146		evm.TU.contig527.16
		novel.3186	evm.TU.contig193.71	evm.TU.contig522.282	evm.TU.contig78.63	evm.TU.contig579.55	evm.TU.contig81.8	evm.TU.contig357.469	evm.TU.contig244.163	evm.TU.contig69.15	evm.TU.contig593.68	evm.TU.contig48.26	evm.TU.contig450.25	evm.TU.contig403.7		evm.TU.contig592.51
		evm.TU.contig522.1058	novel.671	evm.TU.contig205.97	evm.TU.contig580.68	evm.TU.contig459.14	evm.TU.contig94.88	evm.TU.contig522.1083	evm.TU.contig48.179	evm.TU.contig347.9	evm.TU.contig97.41	evm.TU.contig64.103	evm.TU.contig580.194	evm.TU.contig363.12		novel.749
		evm.TU.contig43.24	evm.TU.contig522.1590	evm.TU.contig206.128	evm.TU.contig522.1430	evm.TU.contig156.9	evm.TU.contig233.233	evm.TU.contig56.75	evm.TU.contig106.197	evm.TU.contig525.5	evm.TU.contig507.460	evm.TU.contig193.9	evm.TU.contig530.56	evm.TU.contig300.85		evm.TU.contig116.71
		evm.TU.contig522.753	evm.TU.contig395.73	evm.TU.contig118.18	evm.TU.contig155.295	novel.19	evm.TU.contig455.408	evm.TU.contig233.155	evm.TU.contig447.77	evm.TU.contig97.93	evm.TU.contig155.113	evm.TU.contig515.27	evm.TU.contig580.132	evm.TU.contig169.4		evm.TU.contig606.47
		evm.TU.contig106.104	evm.TU.contig564.93	evm.TU.contig64.365	evm.TU.contig507.339	evm.TU.contig357.356	evm.TU.contig538.33	evm.TU.contig156.11	evm.TU.contig522.1302	evm.TU.contig515.221	evm.TU.contig522.1556	evm.TU.contig459.69	evm.TU.contig273.245	evm.TU.contig401.4		evm.TU.contig583.103
		evm.TU.contig462.1	evm.TU.contig593.4	evm.TU.contig62.135	evm.TU.contig193.25	evm.TU.contig447.74	evm.TU.contig444.25	evm.TU.contig233.479	evm.TU.contig48.111	evm.TU.contig340.129	evm.TU.contig252.197	evm.TU.contig598.113	evm.TU.contig116.80	evm.TU.contig51.37		evm.TU.contig412.100
		evm.TU.contig455.732	evm.TU.contig232.53	evm.TU.contig358.35	evm.TU.contig193.79	evm.TU.contig34.24	evm.TU.contig193.658	evm.TU.contig126.260	evm.TU.contig503.19	evm.TU.contig168.639	novel.2521	evm.TU.contig233.425	evm.TU.contig357.564	evm.TU.contig233.306		evm.TU.contig197.248
		evm.TU.contig184.41	evm.TU.contig89.33	evm.TU.contig455.6	novel.2329	evm.TU.contig273.289	evm.TU.contig78.79	evm.TU.contig522.942	evm.TU.contig340.129	evm.TU.contig269.50	evm.TU.contig56.12	novel.1350	evm.TU.contig593.35	evm.TU.contig305.37		evm.TU.contig299.37
		evm.TU.contig239.203	evm.TU.contig168.114	evm.TU.contig420.91	evm.TU.contig94.56	evm.TU.contig87.24	evm.TU.contig420.232	evm.TU.contig206.42	evm.TU.contig600.156	evm.TU.contig126.69	evm.TU.contig61.253	evm.TU.contig340.23	evm.TU.contig509.166	evm.TU.contig289.98		evm.TU.contig193.214
		evm.TU.contig48.21	evm.TU.contig527.184	evm.TU.contig134.75	evm.TU.contig507.342	evm.TU.contig48.23	evm.TU.contig507.74	evm.TU.contig280.129	evm.TU.contig197.98	evm.TU.contig195.196	evm.TU.contig87.93	evm.TU.contig61.25	evm.TU.contig168.342	evm.TU.contig64.395		evm.TU.contig184.161
		evm.TU.contig459.116	evm.TU.contig222.198	evm.TU.contig515.103	evm.TU.contig369.173	evm.TU.contig369.130	evm.TU.contig592.24	evm.TU.contig357.72	evm.TU.contig375.45	evm.TU.contig588.4	evm.TU.contig155.44	evm.TU.contig370.143	evm.TU.contig93.11	evm.TU.contig459.50		evm.TU.contig106.40
		evm.TU.contig273.343	evm.TU.contig273.245	evm.TU.contig168.559	evm.TU.contig444.66	evm.TU.contig168.533	evm.TU.contig204.48	evm.TU.contig370.290	evm.TU.contig127.137	evm.TU.contig155.129	evm.TU.contig480.78	novel.3091	evm.TU.contig369.61	evm.TU.contig369.182		novel.1040
		evm.TU.contig357.180	evm.TU.contig197.101	evm.TU.contig64.77	evm.TU.contig538.63	evm.TU.contig518.17	evm.TU.contig369.52	evm.TU.contig78.60	evm.TU.contig155.218	evm.TU.contig455.466	evm.TU.contig522.599	evm.TU.contig116.23	evm.TU.contig300.10	evm.TU.contig420.272		evm.TU.contig511.24
		evm.TU.contig455.607	evm.TU.contig357.266	evm.TU.contig591.84	evm.TU.contig507.327	evm.TU.contig61.203	evm.TU.contig370.269	evm.TU.contig48.107	evm.TU.contig443.19	evm.TU.contig272.14	evm.TU.contig168.564	evm.TU.contig60.35	evm.TU.contig458.73	evm.TU.contig64.5		evm.TU.contig126.298
		evm.TU.contig193.626	evm.TU.contig370.172	evm.TU.contig327.5	evm.TU.contig239.203	evm.TU.contig579.92	evm.TU.contig230.27	evm.TU.contig193.422	evm.TU.contig522.1614	evm.TU.contig168.245	evm.TU.contig87.53	evm.TU.contig168.91	evm.TU.contig450.113	novel.2673		evm.TU.contig34.46
		evm.TU.contig535.25	evm.TU.contig370.269	evm.TU.contig586.13	evm.TU.contig37.61	evm.TU.contig336.8	evm.TU.contig106.153	evm.TU.contig599.9	evm.TU.contig232.34	evm.TU.contig99.16	evm.TU.contig168.620	evm.TU.contig233.469	evm.TU.contig76.31	evm.TU.contig244.208		evm.TU.contig527.104
		evm.TU.contig280.129	evm.TU.contig233.298	novel.1306	evm.TU.contig54.41	evm.TU.contig357.9	evm.TU.contig587.64	evm.TU.contig87.201	evm.TU.contig168.76	evm.TU.contig593.192	evm.TU.contig280.108	evm.TU.contig168.710	evm.TU.contig598.88	evm.TU.contig564.83		evm.TU.contig144.9
		evm.TU.contig126.293	evm.TU.contig273.289	evm.TU.contig64.367	evm.TU.contig509.176	evm.TU.contig556.28	evm.TU.contig603.13	evm.TU.contig580.154	evm.TU.contig155.229	evm.TU.contig523.1	evm.TU.contig195.121	evm.TU.contig522.194	evm.TU.contig450.105	evm.TU.contig509.278		evm.TU.contig364.1
		evm.TU.contig233.485	evm.TU.contig51.112	evm.TU.contig300.124	evm.TU.contig221.57	evm.TU.contig593.245	evm.TU.contig193.206	evm.TU.contig66.9	evm.TU.contig312.32	evm.TU.contig193.551	evm.TU.contig592.58	evm.TU.contig78.138	evm.TU.contig204.48	evm.TU.contig300.185		evm.TU.contig384.50
		evm.TU.contig369.59	evm.TU.contig51.170	evm.TU.contig509.175	evm.TU.contig522.152	evm.TU.contig522.713	evm.TU.contig87.155	evm.TU.contig313.39	evm.TU.contig64.166	evm.TU.contig598.115	evm.TU.contig492.1	evm.TU.contig205.61	evm.TU.contig317.118	evm.TU.contig522.1491		evm.TU.contig522.46
		evm.TU.contig522.268	evm.TU.contig168.503	evm.TU.contig321.82	evm.TU.contig300.119	evm.TU.contig559.143	evm.TU.contig8.70	evm.TU.contig168.107	evm.TU.contig184.47	evm.TU.contig447.199	novel.2013	evm.TU.contig593.68	evm.TU.contig48.63	evm.TU.contig263.10		novel.1491
		novel.214	evm.TU.contig593.205	evm.TU.contig522.1302	evm.TU.contig39.14	evm.TU.contig431.8	evm.TU.contig305.205	evm.TU.contig206.321	evm.TU.contig369.186	evm.TU.contig370.100	evm.TU.contig87.99	evm.TU.contig106.65	evm.TU.contig522.1076	evm.TU.contig480.10		evm.TU.contig302.1
		evm.TU.contig193.330	evm.TU.contig490.12	evm.TU.contig51.145	evm.TU.contig522.416	evm.TU.contig395.5	novel.671	evm.TU.contig509.91	evm.TU.contig522.599	evm.TU.contig507.560	evm.TU.contig324.5	evm.TU.contig580.180	evm.TU.contig592.63	evm.TU.contig195.171		evm.TU.contig136.21
		evm.TU.contig300.206	evm.TU.contig370.74	evm.TU.contig87.124	evm.TU.contig62.43	evm.TU.contig313.28	evm.TU.contig193.512	evm.TU.contig299.40	evm.TU.contig139.230	evm.TU.contig280.88	evm.TU.contig206.50	evm.TU.contig450.80	evm.TU.contig522.1650	evm.TU.contig106.223		evm.TU.contig233.225
		evm.TU.contig136.21	evm.TU.contig195.34	evm.TU.contig321.19	novel.2225	evm.TU.contig233.411	evm.TU.contig64.150	evm.TU.contig357.219	evm.TU.contig369.63	evm.TU.contig64.452	evm.TU.contig300.149	evm.TU.contig339.12	evm.TU.contig358.69	evm.TU.contig455.293		evm.TU.contig206.237
		evm.TU.contig370.211	evm.TU.contig239.84	evm.TU.contig455.626	evm.TU.contig370.301	evm.TU.contig280.128	evm.TU.contig193.455	evm.TU.contig222.2	evm.TU.contig515.238	evm.TU.contig233.207	novel.1277	evm.TU.contig233.230	evm.TU.contig330.29	evm.TU.contig442.14		evm.TU.contig522.234
		evm.TU.contig522.1610	evm.TU.contig507.271	evm.TU.contig524.9	evm.TU.contig378.141	evm.TU.contig357.413	evm.TU.contig591.119	evm.TU.contig559.61	evm.TU.contig318.9	evm.TU.contig511.13	evm.TU.contig197.24	evm.TU.contig7.10	evm.TU.contig533.6	evm.TU.contig522.361		evm.TU.contig139.48
		evm.TU.contig317.62	evm.TU.contig497.4	evm.TU.contig134.111	novel.763	evm.TU.contig64.45	evm.TU.contig233.178	evm.TU.contig48.44	evm.TU.contig184.192	evm.TU.contig193.329	evm.TU.contig126.83	evm.TU.contig566.32	evm.TU.contig593.187	evm.TU.contig206.336		novel.871
		evm.TU.contig522.1186	evm.TU.contig37.7	evm.TU.contig363.3	evm.TU.contig522.1651	evm.TU.contig579.50	evm.TU.contig168.761	evm.TU.contig420.101	evm.TU.contig244.139	evm.TU.contig522.1600	evm.TU.contig106.285	evm.TU.contig312.3	evm.TU.contig233.458	evm.TU.contig412.31		evm.TU.contig168.380
		evm.TU.contig598.23	evm.TU.contig126.434	novel.1624	novel.2712	evm.TU.contig455.444	evm.TU.contig233.469	evm.TU.contig308.90	evm.TU.contig357.637	evm.TU.contig252.142	evm.TU.contig370.250	evm.TU.contig239.181	evm.TU.contig94.133	novel.1087		evm.TU.contig97.23
		evm.TU.contig206.273	evm.TU.contig515.121	evm.TU.contig522.186	evm.TU.contig490.5	evm.TU.contig552.48	evm.TU.contig168.562	evm.TU.contig509.223	evm.TU.contig300.11	evm.TU.contig522.1083	evm.TU.contig300.170	evm.TU.contig432.112	evm.TU.contig212.15	evm.TU.contig522.77		evm.TU.contig357.91
		evm.TU.contig54.8	evm.TU.contig435.32	evm.TU.contig193.501	evm.TU.contig455.615	evm.TU.contig522.758	evm.TU.contig67.2	evm.TU.contig174.2	evm.TU.contig217.192	evm.TU.contig305.331	evm.TU.contig97.119	evm.TU.contig358.64	evm.TU.contig522.1550	novel.2149		evm.TU.contig420.187
		evm.TU.contig487.53	novel.1776	evm.TU.contig363.49	evm.TU.contig370.245	evm.TU.contig583.87	evm.TU.contig241.3	evm.TU.contig526.25	evm.TU.contig51.149	evm.TU.contig455.270	evm.TU.contig8.19	evm.TU.contig126.520	evm.TU.contig515.80	evm.TU.contig522.547		evm.TU.contig455.631
		evm.TU.contig87.272	evm.TU.contig414.27	evm.TU.contig509.223	evm.TU.contig384.80	evm.TU.contig305.449	evm.TU.contig480.55	evm.TU.contig583.86	evm.TU.contig64.18	evm.TU.contig195.171	evm.TU.contig480.109	evm.TU.contig280.143	evm.TU.contig455.26	evm.TU.contig75.46		evm.TU.contig591.94
		evm.TU.contig312.32	evm.TU.contig222.56	evm.TU.contig412.48	evm.TU.contig37.17	evm.TU.contig436.1	evm.TU.contig297.3	evm.TU.contig579.24	evm.TU.contig522.204	evm.TU.contig233.31	evm.TU.contig522.1557	evm.TU.contig507.546	evm.TU.contig493.47	evm.TU.contig522.947		evm.TU.contig573.2
		evm.TU.contig509.232	evm.TU.contig195.322	evm.TU.contig447.30	evm.TU.contig168.279	novel.2264	evm.TU.contig292.3	evm.TU.contig346.24	novel.2315	evm.TU.contig564.44	evm.TU.contig336.8	evm.TU.contig522.554	evm.TU.contig206.61	evm.TU.contig78.81		novel.2893
		evm.TU.contig300.10	evm.TU.contig300.36	evm.TU.contig522.181	evm.TU.contig239.110	evm.TU.contig64.235	evm.TU.contig522.1484	evm.TU.contig266.5	evm.TU.contig217.170	evm.TU.contig522.504	evm.TU.contig509.297	evm.TU.contig455.260	evm.TU.contig252.118	evm.TU.contig222.52		evm.TU.contig515.203
		evm.TU.contig522.1436	evm.TU.contig300.99	novel.1970	novel.2441	evm.TU.contig193.45	evm.TU.contig126.113	evm.TU.contig450.98	evm.TU.contig64.452	evm.TU.contig459.147	evm.TU.contig388.21	evm.TU.contig280.93	evm.TU.contig37.7	evm.TU.contig232.2		evm.TU.contig432.116
		evm.TU.contig357.436	evm.TU.contig62.93	evm.TU.contig87.101	evm.TU.contig155.113	evm.TU.contig222.37	evm.TU.contig583.205	evm.TU.contig455.552	evm.TU.contig305.436	evm.TU.contig480.106	evm.TU.contig230.8	evm.TU.contig305.205	evm.TU.contig522.1186	evm.TU.contig509.27		evm.TU.contig357.513
		evm.TU.contig522.447	evm.TU.contig126.83	evm.TU.contig239.208	evm.TU.contig87.85	evm.TU.contig221.107	evm.TU.contig357.556	evm.TU.contig193.579	evm.TU.contig69.15	evm.TU.contig522.193	evm.TU.contig168.167	evm.TU.contig317.48	evm.TU.contig435.58	evm.TU.contig455.597		evm.TU.contig300.83
		evm.TU.contig603.64	evm.TU.contig577.7	evm.TU.contig64.63	evm.TU.contig455.378	evm.TU.contig442.31	evm.TU.contig369.95	evm.TU.contig484.9	novel.1164	evm.TU.contig78.129	evm.TU.contig94.107	evm.TU.contig155.273	evm.TU.contig420.123	evm.TU.contig197.247		evm.TU.contig357.22
		evm.TU.contig455.645	evm.TU.contig305.121	evm.TU.contig239.198	evm.TU.contig357.331	evm.TU.contig522.1605	evm.TU.contig522.491	evm.TU.contig206.239	evm.TU.contig522.34	evm.TU.contig107.10	evm.TU.contig336.80	evm.TU.contig193.513	evm.TU.contig515.212	evm.TU.contig126.2		evm.TU.contig515.257
		evm.TU.contig62.154	evm.TU.contig206.155	evm.TU.contig62.201	evm.TU.contig269.73	evm.TU.contig116.33	evm.TU.contig252.195	evm.TU.contig559.72	evm.TU.contig507.426	evm.TU.contig330.27	evm.TU.contig168.164	evm.TU.contig116.44	evm.TU.contig522.767	evm.TU.contig62.242		evm.TU.contig549.82
		evm.TU.contig522.416	evm.TU.contig458.88	evm.TU.contig49.7	evm.TU.contig564.51	novel.534	evm.TU.contig233.440	evm.TU.contig106.113	evm.TU.contig126.83	evm.TU.contig195.10	evm.TU.contig509.128	evm.TU.contig272.9	evm.TU.contig412.67	evm.TU.contig556.37		evm.TU.contig193.554
		evm.TU.contig87.248	evm.TU.contig239.128	evm.TU.contig599.17	evm.TU.contig522.203	evm.TU.contig91.14	evm.TU.contig357.413	evm.TU.contig420.145	evm.TU.contig566.41	evm.TU.contig305.38	evm.TU.contig497.7	evm.TU.contig280.21	evm.TU.contig591.112	evm.TU.contig193.217		evm.TU.contig522.507
		evm.TU.contig106.246	evm.TU.contig43.8	evm.TU.contig300.72	evm.TU.contig106.182	evm.TU.contig447.85	evm.TU.contig69.16	evm.TU.contig522.42	evm.TU.contig168.717	evm.TU.contig197.253	evm.TU.contig530.61	evm.TU.contig204.20	evm.TU.contig447.181	evm.TU.contig522.142		evm.TU.contig323.27
		evm.TU.contig459.61	evm.TU.contig193.233	evm.TU.contig300.287	evm.TU.contig600.171	evm.TU.contig206.163	evm.TU.contig600.111	evm.TU.contig566.19	evm.TU.contig308.67	evm.TU.contig232.34	evm.TU.contig369.108	evm.TU.contig273.245	evm.TU.contig455.675	evm.TU.contig522.1686		evm.TU.contig221.18
		evm.TU.contig580.140	evm.TU.contig61.229	evm.TU.contig300.128	evm.TU.contig155.121	evm.TU.contig375.20	evm.TU.contig305.340	evm.TU.contig564.29	evm.TU.contig197.99	evm.TU.contig527.56	evm.TU.contig406.13	evm.TU.contig8.191	evm.TU.contig432.155	evm.TU.contig127.104		evm.TU.contig357.295
		evm.TU.contig403.13	novel.1885	evm.TU.contig206.14	evm.TU.contig184.166	evm.TU.contig37.43	evm.TU.contig370.270	evm.TU.contig509.227	evm.TU.contig48.167	evm.TU.contig139.191	evm.TU.contig420.163	evm.TU.contig507.78	evm.TU.contig48.18	evm.TU.contig244.85		novel.2786
		evm.TU.contig321.48	evm.TU.contig317.128	evm.TU.contig299.40	evm.TU.contig237.4	evm.TU.contig244.181	evm.TU.contig64.410	evm.TU.contig514.30	evm.TU.contig433.24	evm.TU.contig87.188	evm.TU.contig126.225	evm.TU.contig168.628	evm.TU.contig522.101	evm.TU.contig62.280		evm.TU.contig357.38
		evm.TU.contig464.38	novel.1636	evm.TU.contig168.697	evm.TU.contig455.427	evm.TU.contig375.11	evm.TU.contig438.3	evm.TU.contig222.185	evm.TU.contig449.22	novel.16	evm.TU.contig239.90	evm.TU.contig34.117	novel.2910	evm.TU.contig233.369		evm.TU.contig522.1197
		evm.TU.contig600.126	evm.TU.contig522.116	evm.TU.contig34.139	evm.TU.contig508.44	evm.TU.contig305.153	evm.TU.contig455.583	evm.TU.contig106.196	evm.TU.contig425.11	evm.TU.contig217.5	evm.TU.contig289.123	evm.TU.contig78.108	evm.TU.contig515.196	evm.TU.contig300.83		evm.TU.contig168.450
		evm.TU.contig455.640	evm.TU.contig139.169	evm.TU.contig305.421	evm.TU.contig97.194	evm.TU.contig107.10	evm.TU.contig90.42	evm.TU.contig433.61	evm.TU.contig522.938	evm.TU.contig69.99	evm.TU.contig34.131	evm.TU.contig197.86	evm.TU.contig244.119	evm.TU.contig552.81		evm.TU.contig40.10
		evm.TU.contig526.41	evm.TU.contig126.3	evm.TU.contig34.71	evm.TU.contig522.1554	evm.TU.contig87.254	evm.TU.contig452.28	evm.TU.contig280.26	evm.TU.contig319.8	evm.TU.contig344.5	evm.TU.contig593.262	evm.TU.contig357.358	evm.TU.contig197.241	evm.TU.contig363.3		evm.TU.contig34.70
		evm.TU.contig522.1568	evm.TU.contig265.24	evm.TU.contig42.15	novel.2753	evm.TU.contig369.44	evm.TU.contig126.290	evm.TU.contig592.73	evm.TU.contig507.221	evm.TU.contig507.466	evm.TU.contig280.140	evm.TU.contig222.102	evm.TU.contig195.265	evm.TU.contig459.8		evm.TU.contig62.105
		evm.TU.contig305.401	evm.TU.contig522.1518	evm.TU.contig168.454	novel.2209	evm.TU.contig88.16	evm.TU.contig64.20	evm.TU.contig168.705	evm.TU.contig358.64	evm.TU.contig139.283	novel.2040	evm.TU.contig78.14	evm.TU.contig97.65	novel.618		evm.TU.contig480.106
		evm.TU.contig51.127	evm.TU.contig507.578	evm.TU.contig197.35	evm.TU.contig94.55	evm.TU.contig87.101	evm.TU.contig206.273	evm.TU.contig455.225	evm.TU.contig184.144	evm.TU.contig155.44	evm.TU.contig524.11	novel.1267	evm.TU.contig454.4	evm.TU.contig233.323		evm.TU.contig435.33
		evm.TU.contig155.34	evm.TU.contig593.90	evm.TU.contig139.149	evm.TU.contig239.40	evm.TU.contig489.24	evm.TU.contig522.529	evm.TU.contig382.9	evm.TU.contig139.93	evm.TU.contig336.8	evm.TU.contig139.139	evm.TU.contig56.69	evm.TU.contig289.125	evm.TU.contig592.75		evm.TU.contig522.108
		evm.TU.contig318.9	evm.TU.contig8.96	evm.TU.contig48.149	evm.TU.contig75.148	evm.TU.contig273.67	evm.TU.contig305.248	evm.TU.contig305.201	evm.TU.contig455.518	evm.TU.contig514.27	evm.TU.contig508.25	evm.TU.contig174.2	evm.TU.contig507.210	evm.TU.contig593.181		evm.TU.contig455.699
		evm.TU.contig280.102	evm.TU.contig538.45	evm.TU.contig34.62	evm.TU.contig106.104	novel.1885	evm.TU.contig459.141	evm.TU.contig178.82	evm.TU.contig139.279	evm.TU.contig8.115	evm.TU.contig507.234	evm.TU.contig184.13	evm.TU.contig455.121	evm.TU.contig87.113		evm.TU.contig522.962
		evm.TU.contig193.197	evm.TU.contig239.165	evm.TU.contig478.25	evm.TU.contig62.52	evm.TU.contig519.98	evm.TU.contig245.6	evm.TU.contig522.592	evm.TU.contig455.146	evm.TU.contig280.10	evm.TU.contig522.307	evm.TU.contig533.10	evm.TU.contig420.255	evm.TU.contig106.290		evm.TU.contig193.630
		evm.TU.contig126.527	novel.1560	evm.TU.contig88.41	evm.TU.contig455.259	evm.TU.contig388.51	evm.TU.contig300.101	evm.TU.contig523.1	evm.TU.contig155.281	evm.TU.contig455.327	evm.TU.contig566.42	evm.TU.contig509.67	evm.TU.contig522.597	evm.TU.contig252.178		evm.TU.contig305.260
		evm.TU.contig155.263	evm.TU.contig239.190	evm.TU.contig197.176	evm.TU.contig168.165	evm.TU.contig432.161	evm.TU.contig593.4	evm.TU.contig515.218	evm.TU.contig587.45	evm.TU.contig193.136	evm.TU.contig290.24	evm.TU.contig139.180	evm.TU.contig195.246	evm.TU.contig34.43		novel.2529
		evm.TU.contig459.109	evm.TU.contig239.220	evm.TU.contig69.8	evm.TU.contig559.58	evm.TU.contig559.87	evm.TU.contig414.23	novel.1885	evm.TU.contig509.119	evm.TU.contig195.319	evm.TU.contig580.57	evm.TU.contig62.242	evm.TU.contig519.54	evm.TU.contig584.4		evm.TU.contig538.65
		evm.TU.contig184.166	evm.TU.contig321.81	evm.TU.contig369.130	evm.TU.contig195.130	evm.TU.contig522.1604	novel.2545	evm.TU.contig321.46	evm.TU.contig225.1	evm.TU.contig579.47	evm.TU.contig273.2	evm.TU.contig233.200	evm.TU.contig87.254	evm.TU.contig62.201		evm.TU.contig439.7
		evm.TU.contig110.10	evm.TU.contig298.2	novel.1371	evm.TU.contig593.161	evm.TU.contig358.5	evm.TU.contig455.84	evm.TU.contig591.14	evm.TU.contig493.25	evm.TU.contig522.1370	evm.TU.contig538.20	evm.TU.contig425.11	evm.TU.contig583.104	evm.TU.contig205.20		evm.TU.contig522.788
		evm.TU.contig312.30	evm.TU.contig420.187	evm.TU.contig126.189	evm.TU.contig501.13	evm.TU.contig309.3	evm.TU.contig205.86	evm.TU.contig603.76	evm.TU.contig64.254	evm.TU.contig522.1533	evm.TU.contig447.276	evm.TU.contig221.148	evm.TU.contig168.491	evm.TU.contig155.132		evm.TU.contig369.51
		evm.TU.contig156.22	evm.TU.contig559.116	evm.TU.contig357.56	novel.2321	evm.TU.contig110.27	evm.TU.contig522.1500	evm.TU.contig420.255	evm.TU.contig61.21	evm.TU.contig389.3	evm.TU.contig592.54	evm.TU.contig593.80	evm.TU.contig206.67	evm.TU.contig507.156		evm.TU.contig184.269
		evm.TU.contig598.98	evm.TU.contig522.714	evm.TU.contig334.15	evm.TU.contig168.766	evm.TU.contig335.9	evm.TU.contig593.158	evm.TU.contig527.10	evm.TU.contig369.25	evm.TU.contig305.105	evm.TU.contig455.498	evm.TU.contig239.237	evm.TU.contig522.984	evm.TU.contig134.135		evm.TU.contig62.151
		evm.TU.contig591.109	evm.TU.contig64.137	evm.TU.contig583.35	evm.TU.contig8.74	evm.TU.contig299.24	evm.TU.contig509.154	evm.TU.contig233.152	evm.TU.contig215.21	evm.TU.contig223.43	evm.TU.contig233.53	evm.TU.contig126.462	evm.TU.contig34.53	evm.TU.contig584.6		evm.TU.contig62.117
		evm.TU.contig189.18	evm.TU.contig64.351	evm.TU.contig414.27	evm.TU.contig375.9	evm.TU.contig455.584	evm.TU.contig64.294	evm.TU.contig593.166	evm.TU.contig507.345	evm.TU.contig522.1205	evm.TU.contig377.1	evm.TU.contig507.509	evm.TU.contig197.95	evm.TU.contig607.6		evm.TU.contig139.143
		evm.TU.contig237.4	novel.325	evm.TU.contig507.141	evm.TU.contig468.4	evm.TU.contig527.52	evm.TU.contig600.37	evm.TU.contig369.123	evm.TU.contig289.14	evm.TU.contig34.131	evm.TU.contig357.318	evm.TU.contig522.439	evm.TU.contig507.463	evm.TU.contig480.53		evm.TU.contig305.366
		evm.TU.contig369.157	evm.TU.contig317.123	evm.TU.contig64.67	evm.TU.contig455.721	evm.TU.contig317.125	evm.TU.contig168.183	evm.TU.contig221.171	evm.TU.contig336.58	evm.TU.contig477.2	evm.TU.contig357.133	evm.TU.contig193.68	evm.TU.contig289.12	evm.TU.contig321.41		evm.TU.contig168.114
		evm.TU.contig51.168	evm.TU.contig38.14	evm.TU.contig8.28	evm.TU.contig459.48	evm.TU.contig522.1227	evm.TU.contig126.409	evm.TU.contig217.43	evm.TU.contig593.245	evm.TU.contig579.39	evm.TU.contig94.73	evm.TU.contig111.9	evm.TU.contig357.177	evm.TU.contig515.187		evm.TU.contig206.276
		evm.TU.contig184.260	evm.TU.contig193.626	evm.TU.contig507.537	evm.TU.contig87.271	novel.2913	evm.TU.contig370.395	evm.TU.contig126.160	evm.TU.contig205.22	evm.TU.contig340.13	novel.1859	evm.TU.contig317.161	evm.TU.contig522.1667	evm.TU.contig62.264		evm.TU.contig233.254
		evm.TU.contig94.10	evm.TU.contig64.201	evm.TU.contig522.531	evm.TU.contig598.23	evm.TU.contig127.94	evm.TU.contig580.103	evm.TU.contig507.252	evm.TU.contig64.272	evm.TU.contig168.433	evm.TU.contig522.592	evm.TU.contig552.61	evm.TU.contig252.80	evm.TU.contig414.23		evm.TU.contig168.723
		novel.70	evm.TU.contig184.166	evm.TU.contig168.488	evm.TU.contig60.51	evm.TU.contig598.69	evm.TU.contig305.316	evm.TU.contig127.114	evm.TU.contig522.1277	evm.TU.contig493.52	evm.TU.contig395.127	evm.TU.contig598.13	evm.TU.contig450.114	evm.TU.contig455.721		evm.TU.contig6.13
		evm.TU.contig300.154	evm.TU.contig317.26	evm.TU.contig197.253	evm.TU.contig139.165	evm.TU.contig273.371	evm.TU.contig522.48	evm.TU.contig168.55	evm.TU.contig78.38	evm.TU.contig206.227	evm.TU.contig233.297	evm.TU.contig168.336	evm.TU.contig233.425	evm.TU.contig508.81		evm.TU.contig233.326
		evm.TU.contig289.49	evm.TU.contig522.209	evm.TU.contig289.127	evm.TU.contig600.204	evm.TU.contig527.1	evm.TU.contig233.318	evm.TU.contig32.27	evm.TU.contig289.154	evm.TU.contig60.33	evm.TU.contig91.38	evm.TU.contig412.100	evm.TU.contig561.6	evm.TU.contig522.1421		evm.TU.contig455.430
		evm.TU.contig369.168	evm.TU.contig206.103	evm.TU.contig555.9	novel.599	evm.TU.contig507.342	evm.TU.contig56.62	evm.TU.contig449.22	evm.TU.contig370.246	evm.TU.contig136.25	evm.TU.contig144.36	evm.TU.contig206.298	evm.TU.contig608.8	evm.TU.contig184.210		evm.TU.contig156.36
		evm.TU.contig522.1354	evm.TU.contig593.45	evm.TU.contig289.147	novel.1668	evm.TU.contig193.183	evm.TU.contig217.170	evm.TU.contig473.4	evm.TU.contig217.191	evm.TU.contig507.279	evm.TU.contig509.66	evm.TU.contig592.58	evm.TU.contig69.80	evm.TU.contig357.250		evm.TU.contig244.190
		evm.TU.contig515.96	evm.TU.contig515.81	evm.TU.contig193.412	evm.TU.contig168.657	evm.TU.contig168.165	evm.TU.contig197.251	novel.270	evm.TU.contig94.109	evm.TU.contig51.50	evm.TU.contig308.72	evm.TU.contig64.105	evm.TU.contig357.443	evm.TU.contig193.624		evm.TU.contig75.157
		evm.TU.contig583.149	evm.TU.contig233.343	evm.TU.contig106.208	evm.TU.contig563.7	evm.TU.contig351.24	evm.TU.contig593.104	evm.TU.contig527.116	evm.TU.contig420.113	evm.TU.contig357.339	evm.TU.contig527.101	evm.TU.contig600.66	evm.TU.contig8.16	evm.TU.contig233.153		evm.TU.contig64.393
		evm.TU.contig61.26	evm.TU.contig522.896	evm.TU.contig87.271	evm.TU.contig336.8	evm.TU.contig155.146	evm.TU.contig459.28	evm.TU.contig395.112	evm.TU.contig51.170	evm.TU.contig233.265	evm.TU.contig8.129	evm.TU.contig455.220	evm.TU.contig106.165	evm.TU.contig487.53		evm.TU.contig412.76
		evm.TU.contig465.10	evm.TU.contig189.8	evm.TU.contig168.647	evm.TU.contig168.640	evm.TU.contig139.60	evm.TU.contig90.22	evm.TU.contig75.74	evm.TU.contig522.436	evm.TU.contig206.216	evm.TU.contig370.394	evm.TU.contig580.85	evm.TU.contig593.13	novel.275		evm.TU.contig217.63
		evm.TU.contig474.2	evm.TU.contig455.567	evm.TU.contig321.123	evm.TU.contig168.503	evm.TU.contig64.160	evm.TU.contig34.204	evm.TU.contig592.54	evm.TU.contig127.50	evm.TU.contig280.129	evm.TU.contig106.113	evm.TU.contig93.12	evm.TU.contig444.74	evm.TU.contig593.197		evm.TU.contig522.1609
		evm.TU.contig370.420	novel.3016	evm.TU.contig62.37	evm.TU.contig300.10	evm.TU.contig357.89	evm.TU.contig580.213	evm.TU.contig450.78	evm.TU.contig593.88	evm.TU.contig600.111	evm.TU.contig509.216	evm.TU.contig598.70	evm.TU.contig244.81	evm.TU.contig126.299		novel.2996
		evm.TU.contig593.227	evm.TU.contig522.1656	evm.TU.contig369.174	evm.TU.contig478.27	evm.TU.contig217.116	evm.TU.contig579.115	evm.TU.contig515.235	evm.TU.contig168.683	evm.TU.contig106.201	evm.TU.contig233.346	novel.617	evm.TU.contig519.40	novel.2852		evm.TU.contig34.20
		evm.TU.contig184.240	evm.TU.contig493.95	evm.TU.contig222.149	evm.TU.contig305.252	evm.TU.contig78.94	evm.TU.contig593.171	novel.385	evm.TU.contig168.107	evm.TU.contig522.1595	evm.TU.contig106.270	evm.TU.contig93.28	evm.TU.contig222.57	evm.TU.contig600.144		evm.TU.contig530.45
		evm.TU.contig424.9	evm.TU.contig300.62	evm.TU.contig321.31	evm.TU.contig370.62	evm.TU.contig509.281	evm.TU.contig126.301	evm.TU.contig8.153	evm.TU.contig522.1144	evm.TU.contig458.93	evm.TU.contig487.78	evm.TU.contig522.1251	evm.TU.contig559.193	evm.TU.contig450.69		evm.TU.contig362.2
		evm.TU.contig206.128	evm.TU.contig587.64	novel.385	evm.TU.contig313.28	evm.TU.contig317.123	evm.TU.contig127.114	evm.TU.contig302.8	evm.TU.contig134.173	evm.TU.contig357.583	evm.TU.contig197.163	evm.TU.contig139.159	evm.TU.contig363.35	evm.TU.contig6.13		evm.TU.contig51.131
		evm.TU.contig522.796	evm.TU.contig126.76	evm.TU.contig483.6	evm.TU.contig305.265	evm.TU.contig593.115	evm.TU.contig522.1037	evm.TU.contig87.47	evm.TU.contig591.75	evm.TU.contig507.252	evm.TU.contig405.22	evm.TU.contig522.223	evm.TU.contig447.322	evm.TU.contig370.74		novel.1630
		evm.TU.contig206.290	evm.TU.contig206.129	evm.TU.contig155.194	evm.TU.contig487.64	evm.TU.contig97.23	evm.TU.contig42.2	evm.TU.contig61.65	evm.TU.contig244.47	evm.TU.contig34.44	evm.TU.contig51.76	evm.TU.contig369.108	evm.TU.contig357.382	evm.TU.contig155.125		evm.TU.contig519.40
		evm.TU.contig37.73	evm.TU.contig522.1666	evm.TU.contig522.1154	evm.TU.contig134.29	evm.TU.contig259.7	evm.TU.contig273.61	evm.TU.contig369.25	evm.TU.contig54.8	evm.TU.contig94.165	evm.TU.contig193.67	evm.TU.contig340.42	evm.TU.contig97.190	evm.TU.contig62.180		evm.TU.contig66.39
		evm.TU.contig507.228	novel.773	evm.TU.contig455.675	evm.TU.contig447.30	evm.TU.contig300.221	evm.TU.contig195.236	evm.TU.contig317.66	novel.2055	evm.TU.contig195.131	evm.TU.contig126.307	evm.TU.contig507.502	evm.TU.contig515.158	novel.1422		novel.1859
		evm.TU.contig140.41	evm.TU.contig195.133	evm.TU.contig507.14	evm.TU.contig126.377	evm.TU.contig64.137	evm.TU.contig252.79	evm.TU.contig155.229	evm.TU.contig522.1669	evm.TU.contig136.32	evm.TU.contig455.698	evm.TU.contig515.45	evm.TU.contig206.60	evm.TU.contig522.815		evm.TU.contig447.36
		evm.TU.contig134.131	evm.TU.contig31.15	evm.TU.contig552.61	evm.TU.contig414.11	evm.TU.contig369.51	evm.TU.contig184.87	evm.TU.contig87.109	novel.992	novel.1351	evm.TU.contig420.37	novel.792	evm.TU.contig34.153	novel.2949		evm.TU.contig233.425
		evm.TU.contig300.26	evm.TU.contig97.153	novel.3125	evm.TU.contig370.305	evm.TU.contig601.8	evm.TU.contig472.24	evm.TU.contig317.73	evm.TU.contig48.137	evm.TU.contig273.125	evm.TU.contig447.322	evm.TU.contig155.34	evm.TU.contig458.71	evm.TU.contig559.143		novel.16
		evm.TU.contig168.417	evm.TU.contig455.533	evm.TU.contig106.101	evm.TU.contig305.216	evm.TU.contig244.22	evm.TU.contig280.60	evm.TU.contig522.72	evm.TU.contig93.39	evm.TU.contig579.55	evm.TU.contig217.178	evm.TU.contig14.8	evm.TU.contig61.229	evm.TU.contig527.87		evm.TU.contig421.15
		evm.TU.contig603.65	evm.TU.contig305.381	evm.TU.contig290.13	evm.TU.contig583.150	evm.TU.contig126.207	evm.TU.contig300.171	evm.TU.contig205.22	evm.TU.contig424.11	evm.TU.contig97.191	evm.TU.contig432.172	evm.TU.contig522.485	evm.TU.contig106.256	evm.TU.contig507.507		evm.TU.contig155.53
		evm.TU.contig452.39	evm.TU.contig556.22	evm.TU.contig527.41	evm.TU.contig244.84	evm.TU.contig233.58	evm.TU.contig34.118	evm.TU.contig507.221	evm.TU.contig305.401	evm.TU.contig139.139	evm.TU.contig579.55	evm.TU.contig566.26	evm.TU.contig559.42	evm.TU.contig244.68		evm.TU.contig480.157
		evm.TU.contig273.273	evm.TU.contig507.145	evm.TU.contig239.229	evm.TU.contig420.231	evm.TU.contig522.1521	evm.TU.contig48.68	evm.TU.contig357.629	evm.TU.contig34.126	evm.TU.contig168.396	evm.TU.contig363.6	evm.TU.contig317.66	evm.TU.contig126.440	evm.TU.contig94.113		evm.TU.contig395.103
		evm.TU.contig522.685	evm.TU.contig515.239	evm.TU.contig300.157	evm.TU.contig522.212	evm.TU.contig217.110	evm.TU.contig233.306	evm.TU.contig193.551	evm.TU.contig222.117	evm.TU.contig76.37	evm.TU.contig51.31	evm.TU.contig299.17	evm.TU.contig522.47	evm.TU.contig507.131		evm.TU.contig522.578
		evm.TU.contig600.160	evm.TU.contig367.4	evm.TU.contig598.76	evm.TU.contig417.17	evm.TU.contig527.149	evm.TU.contig433.48	evm.TU.contig305.263	novel.2545	evm.TU.contig126.293	evm.TU.contig522.1188	evm.TU.contig116.72	evm.TU.contig213.29	evm.TU.contig469.13		evm.TU.contig564.123
		evm.TU.contig233.278	evm.TU.contig206.146	evm.TU.contig395.61	evm.TU.contig522.1121	evm.TU.contig447.209	evm.TU.contig156.17	evm.TU.contig34.43	evm.TU.contig126.303	evm.TU.contig48.79	evm.TU.contig559.139	evm.TU.contig51.75	evm.TU.contig527.80	evm.TU.contig111.21		evm.TU.contig452.51
		evm.TU.contig155.238	evm.TU.contig300.68	evm.TU.contig206.54	evm.TU.contig522.952	evm.TU.contig81.4	evm.TU.contig509.67	evm.TU.contig584.5	evm.TU.contig188.14	evm.TU.contig442.17	evm.TU.contig87.123	evm.TU.contig168.24	evm.TU.contig193.441	evm.TU.contig195.44		evm.TU.contig522.153
		evm.TU.contig131.42	evm.TU.contig522.274	evm.TU.contig302.6	evm.TU.contig522.1053	evm.TU.contig522.203	evm.TU.contig175.15	evm.TU.contig87.35	evm.TU.contig193.507	evm.TU.contig78.73	evm.TU.contig94.56	evm.TU.contig447.216	evm.TU.contig522.1263	evm.TU.contig515.180		evm.TU.contig126.219
		evm.TU.contig420.231	evm.TU.contig607.5	evm.TU.contig193.589	evm.TU.contig340.15	evm.TU.contig369.5	evm.TU.contig51.53	evm.TU.contig450.30	evm.TU.contig37.84	evm.TU.contig522.286	evm.TU.contig239.183	evm.TU.contig414.11	evm.TU.contig300.36	evm.TU.contig310.63		evm.TU.contig444.61
		evm.TU.contig48.30	novel.2264	evm.TU.contig37.125	evm.TU.contig86.10	evm.TU.contig168.612	evm.TU.contig139.218	evm.TU.contig522.1277	evm.TU.contig353.33	evm.TU.contig527.75	evm.TU.contig308.114	evm.TU.contig204.66	evm.TU.contig522.526	evm.TU.contig168.439		evm.TU.contig64.367
		evm.TU.contig78.10	evm.TU.contig139.112	evm.TU.contig370.62	evm.TU.contig583.140	evm.TU.contig66.19	evm.TU.contig370.268	novel.2523	evm.TU.contig195.18	evm.TU.contig305.137	evm.TU.contig193.184	evm.TU.contig357.525	evm.TU.contig592.31	evm.TU.contig139.68		evm.TU.contig419.9
		evm.TU.contig395.138	evm.TU.contig417.29	evm.TU.contig193.54	evm.TU.contig468.17	evm.TU.contig244.36	evm.TU.contig480.140	evm.TU.contig370.74	evm.TU.contig560.4	evm.TU.contig522.46	evm.TU.contig206.213	evm.TU.contig197.52	evm.TU.contig205.50	evm.TU.contig62.187		evm.TU.contig507.430
		evm.TU.contig220.20	evm.TU.contig193.575	evm.TU.contig579.62	evm.TU.contig56.7	evm.TU.contig522.1656	evm.TU.contig375.20	evm.TU.contig193.306	evm.TU.contig305.316	evm.TU.contig280.68	evm.TU.contig280.103	novel.1864	evm.TU.contig519.10	evm.TU.contig244.143		evm.TU.contig217.53
		evm.TU.contig522.1460	evm.TU.contig507.147	evm.TU.contig244.22	evm.TU.contig583.149	evm.TU.contig339.62	evm.TU.contig193.108	evm.TU.contig579.51	evm.TU.contig221.118	evm.TU.contig168.389	evm.TU.contig509.242	evm.TU.contig357.682	evm.TU.contig507.154	evm.TU.contig206.184		evm.TU.contig357.538
		evm.TU.contig564.59	evm.TU.contig106.150	evm.TU.contig432.25	evm.TU.contig455.80	evm.TU.contig233.48	evm.TU.contig238.10	evm.TU.contig172.2	evm.TU.contig69.97	evm.TU.contig357.565	evm.TU.contig113.53	novel.2996	evm.TU.contig259.7	evm.TU.contig305.442		evm.TU.contig126.220
		evm.TU.contig515.225	evm.TU.contig134.170	evm.TU.contig559.160	evm.TU.contig350.37	evm.TU.contig527.8	evm.TU.contig64.285	evm.TU.contig106.43	evm.TU.contig592.54	evm.TU.contig598.38	evm.TU.contig310.46	evm.TU.contig168.640	evm.TU.contig76.2	evm.TU.contig363.24		evm.TU.contig48.140
		evm.TU.contig508.61	evm.TU.contig455.640	evm.TU.contig8.74	evm.TU.contig305.257	evm.TU.contig417.43	evm.TU.contig126.83	evm.TU.contig369.139	evm.TU.contig412.13	evm.TU.contig206.213	evm.TU.contig168.539	evm.TU.contig28.17	evm.TU.contig195.115	evm.TU.contig162.2		evm.TU.contig244.36
		evm.TU.contig557.15	evm.TU.contig51.84	evm.TU.contig300.10	evm.TU.contig527.176	evm.TU.contig455.243	evm.TU.contig193.438	evm.TU.contig220.21	evm.TU.contig339.96	evm.TU.contig549.70	evm.TU.contig317.48	evm.TU.contig184.120	evm.TU.contig527.85	evm.TU.contig8.182		evm.TU.contig527.136
		evm.TU.contig213.30	evm.TU.contig507.246	evm.TU.contig273.211	novel.1617	evm.TU.contig370.295	evm.TU.contig522.236	evm.TU.contig465.10	evm.TU.contig56.27	evm.TU.contig244.187	evm.TU.contig126.160	evm.TU.contig420.14	evm.TU.contig357.488	evm.TU.contig144.9		novel.2739
		evm.TU.contig357.478	evm.TU.contig406.46	evm.TU.contig369.125	evm.TU.contig598.88	evm.TU.contig524.8	evm.TU.contig233.394	novel.933	evm.TU.contig522.799	evm.TU.contig420.112	evm.TU.contig351.46	evm.TU.contig509.240	evm.TU.contig38.5	evm.TU.contig75.1		evm.TU.contig395.75
		evm.TU.contig64.380	evm.TU.contig414.18	evm.TU.contig305.127	evm.TU.contig222.80	evm.TU.contig168.635	evm.TU.contig591.92	evm.TU.contig461.6	evm.TU.contig604.2	evm.TU.contig527.102	evm.TU.contig48.85	novel.2917	evm.TU.contig193.333	evm.TU.contig507.549		evm.TU.contig357.411
		evm.TU.contig206.61	evm.TU.contig515.195	evm.TU.contig312.3	evm.TU.contig239.66	evm.TU.contig78.89	evm.TU.contig403.10	evm.TU.contig548.43	evm.TU.contig432.106	evm.TU.contig193.536	evm.TU.contig31.11	evm.TU.contig168.148	evm.TU.contig280.103	evm.TU.contig272.3		evm.TU.contig300.134
		evm.TU.contig603.21	evm.TU.contig90.26	evm.TU.contig480.37	novel.1624	evm.TU.contig64.414	evm.TU.contig522.616	evm.TU.contig432.187	evm.TU.contig420.49	evm.TU.contig155.61	evm.TU.contig5.4	evm.TU.contig244.58	evm.TU.contig564.91	evm.TU.contig464.52		evm.TU.contig193.314
		evm.TU.contig593.91	evm.TU.contig459.61	evm.TU.contig507.294	evm.TU.contig134.111	evm.TU.contig93.44	evm.TU.contig522.735	evm.TU.contig233.307	evm.TU.contig552.40	evm.TU.contig151.7	evm.TU.contig357.371	evm.TU.contig197.95	evm.TU.contig559.47	evm.TU.contig126.314		evm.TU.contig113.53
		evm.TU.contig87.201	evm.TU.contig370.379	evm.TU.contig507.147	novel.1445	evm.TU.contig233.207	evm.TU.contig195.36	evm.TU.contig5.4	evm.TU.contig515.53	evm.TU.contig221.110	evm.TU.contig522.815	evm.TU.contig155.113	evm.TU.contig509.46	evm.TU.contig155.53		evm.TU.contig515.282
		evm.TU.contig75.136	evm.TU.contig195.231	evm.TU.contig78.63	evm.TU.contig204.57	evm.TU.contig195.322	evm.TU.contig78.136	evm.TU.contig527.191	evm.TU.contig300.156	evm.TU.contig412.18	evm.TU.contig51.75	evm.TU.contig281.7	evm.TU.contig522.1235	evm.TU.contig273.297		evm.TU.contig193.385
		evm.TU.contig77.4	evm.TU.contig93.11	evm.TU.contig48.58	evm.TU.contig581.5	evm.TU.contig579.6	evm.TU.contig587.22	evm.TU.contig340.63	evm.TU.contig305.105	evm.TU.contig522.769	evm.TU.contig418.9	evm.TU.contig548.11	evm.TU.contig442.25	evm.TU.contig522.108		evm.TU.contig370.149
		evm.TU.contig432.108	evm.TU.contig176.4	evm.TU.contig62.188	evm.TU.contig289.49	evm.TU.contig97.82	evm.TU.contig432.60	evm.TU.contig522.577	evm.TU.contig593.161	novel.995	evm.TU.contig75.86	evm.TU.contig484.12	evm.TU.contig34.146	evm.TU.contig95.30		novel.156
		evm.TU.contig222.37	evm.TU.contig64.235	evm.TU.contig89.33	evm.TU.contig193.385	evm.TU.contig111.16	evm.TU.contig201.28	evm.TU.contig91.38	evm.TU.contig455.29	evm.TU.contig493.25	evm.TU.contig515.180	evm.TU.contig455.249	evm.TU.contig60.18	evm.TU.contig522.507		evm.TU.contig289.61
		evm.TU.contig168.179	evm.TU.contig586.8	evm.TU.contig265.21	evm.TU.contig591.93	evm.TU.contig580.28	evm.TU.contig321.64	evm.TU.contig36.37	evm.TU.contig603.64	evm.TU.contig522.1134	evm.TU.contig370.399	evm.TU.contig549.82	evm.TU.contig580.220	evm.TU.contig233.326		evm.TU.contig458.33
		evm.TU.contig217.50	evm.TU.contig302.3	evm.TU.contig193.45	evm.TU.contig412.72	evm.TU.contig509.3	evm.TU.contig116.47	novel.1291	evm.TU.contig357.55	evm.TU.contig535.49	evm.TU.contig591.109	evm.TU.contig51.125	evm.TU.contig370.139	novel.2786		evm.TU.contig491.5
		evm.TU.contig598.12	evm.TU.contig289.24	evm.TU.contig603.62	evm.TU.contig522.796	evm.TU.contig168.489	evm.TU.contig62.92	evm.TU.contig509.230	evm.TU.contig313.17	evm.TU.contig522.755	evm.TU.contig139.282	evm.TU.contig272.8	evm.TU.contig517.7	evm.TU.contig522.1687		evm.TU.contig593.22
		novel.2521	evm.TU.contig583.157	evm.TU.contig195.309	evm.TU.contig197.217	evm.TU.contig64.348	evm.TU.contig64.442	evm.TU.contig87.264	evm.TU.contig217.198	evm.TU.contig64.229	evm.TU.contig455.61	evm.TU.contig339.29	evm.TU.contig290.26	evm.TU.contig239.236		evm.TU.contig455.127
		evm.TU.contig48.111	evm.TU.contig566.15	evm.TU.contig295.1	evm.TU.contig455.496	evm.TU.contig195.103	evm.TU.contig195.265	evm.TU.contig157.2	evm.TU.contig450.98	evm.TU.contig248.1	evm.TU.contig522.1109	evm.TU.contig134.145	evm.TU.contig233.363	evm.TU.contig403.46		evm.TU.contig273.226
		evm.TU.contig357.575	evm.TU.contig370.94	evm.TU.contig509.90	evm.TU.contig455.431	evm.TU.contig64.8	evm.TU.contig217.101	evm.TU.contig599.26	evm.TU.contig163.2	evm.TU.contig168.106	evm.TU.contig340.71	evm.TU.contig273.373	evm.TU.contig522.24	evm.TU.contig522.1577		evm.TU.contig239.70
		evm.TU.contig94.109	evm.TU.contig308.28	evm.TU.contig370.233	evm.TU.contig507.560	evm.TU.contig134.176	evm.TU.contig515.29	evm.TU.contig64.461	evm.TU.contig522.753	evm.TU.contig370.81	evm.TU.contig62.61	evm.TU.contig387.7	evm.TU.contig484.6	evm.TU.contig455.477		evm.TU.contig507.132
		evm.TU.contig193.302	evm.TU.contig395.8	evm.TU.contig447.276	evm.TU.contig299.48	evm.TU.contig195.290	evm.TU.contig227.37	evm.TU.contig155.274	evm.TU.contig217.127	evm.TU.contig34.139	evm.TU.contig78.133	evm.TU.contig184.242	evm.TU.contig204.55	evm.TU.contig217.120		evm.TU.contig139.278
		evm.TU.contig370.251	evm.TU.contig110.10	evm.TU.contig509.230	evm.TU.contig357.488	evm.TU.contig358.13	evm.TU.contig64.423	evm.TU.contig317.48	evm.TU.contig357.549	evm.TU.contig522.203	evm.TU.contig97.92	evm.TU.contig300.260	evm.TU.contig233.48	evm.TU.contig273.162		evm.TU.contig93.33
		evm.TU.contig455.252	evm.TU.contig587.33	evm.TU.contig507.231	evm.TU.contig308.78	evm.TU.contig206.170	evm.TU.contig136.25	evm.TU.contig455.518	evm.TU.contig509.154	evm.TU.contig233.373	evm.TU.contig580.219	evm.TU.contig522.1273	evm.TU.contig598.63	evm.TU.contig244.176		evm.TU.contig522.895
		evm.TU.contig89.5	evm.TU.contig127.27	evm.TU.contig273.369	evm.TU.contig305.38	evm.TU.contig357.300	evm.TU.contig78.71	evm.TU.contig232.24	evm.TU.contig168.91	evm.TU.contig396.10	evm.TU.contig193.366	evm.TU.contig34.134	evm.TU.contig514.15	evm.TU.contig444.70		evm.TU.contig522.932
		evm.TU.contig221.140	novel.619	evm.TU.contig64.183	evm.TU.contig507.340	evm.TU.contig323.44	evm.TU.contig593.214	evm.TU.contig155.281	evm.TU.contig273.292	evm.TU.contig106.19	evm.TU.contig522.269	evm.TU.contig233.458	evm.TU.contig522.1595	evm.TU.contig559.78		evm.TU.contig193.106
		evm.TU.contig163.2	evm.TU.contig168.336	evm.TU.contig8.109	evm.TU.contig206.90	evm.TU.contig127.92	evm.TU.contig197.139	evm.TU.contig435.41	evm.TU.contig507.252	evm.TU.contig126.474	evm.TU.contig455.489	evm.TU.contig135.4	evm.TU.contig273.56	evm.TU.contig603.69		evm.TU.contig66.19
		evm.TU.contig420.101	evm.TU.contig305.215	evm.TU.contig64.242	evm.TU.contig376.2	evm.TU.contig62.242	evm.TU.contig522.1396	evm.TU.contig507.297	evm.TU.contig78.82	evm.TU.contig62.14	evm.TU.contig522.1395	evm.TU.contig193.183	evm.TU.contig305.239	evm.TU.contig363.34		evm.TU.contig131.20
		evm.TU.contig522.799	evm.TU.contig583.154	evm.TU.contig273.238	evm.TU.contig64.465	evm.TU.contig509.230	evm.TU.contig530.48	evm.TU.contig564.131	evm.TU.contig8.200	evm.TU.contig221.100	evm.TU.contig370.231	evm.TU.contig269.91	evm.TU.contig455.669	evm.TU.contig61.238		evm.TU.contig289.33
		evm.TU.contig522.1037	evm.TU.contig193.278	evm.TU.contig66.37	evm.TU.contig455.601	evm.TU.contig370.238	evm.TU.contig395.21	evm.TU.contig265.21	evm.TU.contig430.8	evm.TU.contig28.17	evm.TU.contig265.12	evm.TU.contig340.24	evm.TU.contig94.113	evm.TU.contig452.51		evm.TU.contig507.518
		evm.TU.contig593.220	evm.TU.contig289.60	evm.TU.contig507.344	evm.TU.contig403.33	evm.TU.contig106.248	evm.TU.contig116.25	evm.TU.contig78.82	evm.TU.contig133.12	evm.TU.contig455.583	evm.TU.contig44.15	evm.TU.contig480.114	evm.TU.contig233.380	evm.TU.contig197.49		evm.TU.contig195.167
		evm.TU.contig252.56	evm.TU.contig549.77	evm.TU.contig357.198	evm.TU.contig580.159	evm.TU.contig244.81	evm.TU.contig522.1631	evm.TU.contig522.122	evm.TU.contig155.45	evm.TU.contig455.68	evm.TU.contig62.220	evm.TU.contig87.126	evm.TU.contig455.383	evm.TU.contig193.7		evm.TU.contig193.226
		evm.TU.contig97.133	evm.TU.contig126.113	evm.TU.contig370.63	evm.TU.contig87.81	evm.TU.contig139.112	novel.1164	evm.TU.contig184.209	evm.TU.contig204.67	evm.TU.contig527.200	evm.TU.contig221.62	evm.TU.contig370.191	evm.TU.contig583.138	novel.2512		evm.TU.contig206.227
		evm.TU.contig7.3	evm.TU.contig195.17	novel.1030	evm.TU.contig579.6	evm.TU.contig420.132	evm.TU.contig140.31	evm.TU.contig168.766	evm.TU.contig464.40	evm.TU.contig515.31	evm.TU.contig48.20	evm.TU.contig357.145	evm.TU.contig336.72	evm.TU.contig522.115		evm.TU.contig580.107
		evm.TU.contig206.180	evm.TU.contig509.265	novel.1952	evm.TU.contig507.518	evm.TU.contig507.327	evm.TU.contig455.497	evm.TU.contig106.231	evm.TU.contig395.55	evm.TU.contig522.1689	evm.TU.contig233.271	evm.TU.contig37.86	evm.TU.contig300.309	evm.TU.contig87.103		evm.TU.contig530.19
		evm.TU.contig559.202	evm.TU.contig305.141	novel.2209	evm.TU.contig572.4	evm.TU.contig305.38	evm.TU.contig336.71	evm.TU.contig193.325	evm.TU.contig222.185	evm.TU.contig509.230	evm.TU.contig94.126	evm.TU.contig593.95	evm.TU.contig195.126	evm.TU.contig442.7		evm.TU.contig31.22
		evm.TU.contig507.246	evm.TU.contig168.50	evm.TU.contig357.225	evm.TU.contig155.282	evm.TU.contig64.366	evm.TU.contig193.284	evm.TU.contig221.88	evm.TU.contig193.178	evm.TU.contig455.708	evm.TU.contig593.244	evm.TU.contig32.60	evm.TU.contig126.306	evm.TU.contig538.5		novel.620
		evm.TU.contig442.31	evm.TU.contig64.423	evm.TU.contig269.61	evm.TU.contig87.117	evm.TU.contig94.165	evm.TU.contig62.149	evm.TU.contig480.157	evm.TU.contig350.31	evm.TU.contig369.31	evm.TU.contig34.52	evm.TU.contig155.212	evm.TU.contig305.339	evm.TU.contig420.135		evm.TU.contig600.139
		evm.TU.contig221.39	evm.TU.contig289.83	evm.TU.contig357.477	evm.TU.contig78.10	evm.TU.contig507.430	evm.TU.contig459.93	evm.TU.contig97.28	evm.TU.contig591.29	evm.TU.contig37.73	evm.TU.contig193.94	evm.TU.contig542.1	evm.TU.contig522.237	evm.TU.contig526.50		evm.TU.contig420.183
		evm.TU.contig34.126	evm.TU.contig395.119	evm.TU.contig538.54	evm.TU.contig583.166	evm.TU.contig168.582	evm.TU.contig522.855	evm.TU.contig357.516	evm.TU.contig522.1640	evm.TU.contig559.89	evm.TU.contig480.98	evm.TU.contig319.1	novel.1524	evm.TU.contig193.359		evm.TU.contig75.40
		novel.262	evm.TU.contig289.82	evm.TU.contig64.69	evm.TU.contig370.143	evm.TU.contig37.64	evm.TU.contig193.402	evm.TU.contig97.170	evm.TU.contig432.108	novel.651	evm.TU.contig527.160	evm.TU.contig64.160	evm.TU.contig78.81	evm.TU.contig106.159		evm.TU.contig522.1186
		evm.TU.contig64.228	evm.TU.contig305.43	evm.TU.contig305.149	evm.TU.contig591.84	evm.TU.contig34.36	evm.TU.contig88.25	evm.TU.contig414.23	evm.TU.contig580.103	evm.TU.contig75.55	evm.TU.contig507.301	evm.TU.contig480.38	evm.TU.contig579.31	evm.TU.contig507.175		evm.TU.contig244.148
		evm.TU.contig522.892	evm.TU.contig168.621	evm.TU.contig603.69	evm.TU.contig519.83	evm.TU.contig520.3	evm.TU.contig357.192	evm.TU.contig197.29	novel.324	evm.TU.contig507.107	evm.TU.contig357.687	evm.TU.contig69.92	evm.TU.contig435.25	evm.TU.contig417.29		evm.TU.contig193.536
		evm.TU.contig455.309	evm.TU.contig593.6	evm.TU.contig168.772	evm.TU.contig522.576	novel.2617	evm.TU.contig522.362	evm.TU.contig106.36	evm.TU.contig455.40	evm.TU.contig318.9	evm.TU.contig197.253	evm.TU.contig507.52	evm.TU.contig509.75	evm.TU.contig319.16		evm.TU.contig244.203
		novel.2545	evm.TU.contig522.317	evm.TU.contig559.15	evm.TU.contig91.9	evm.TU.contig579.47	evm.TU.contig278.4	evm.TU.contig580.213	evm.TU.contig289.137	evm.TU.contig64.153	evm.TU.contig168.411	evm.TU.contig106.214	evm.TU.contig515.118	novel.1282		evm.TU.contig233.126
		evm.TU.contig168.486	evm.TU.contig522.1620	evm.TU.contig61.229	evm.TU.contig111.9	evm.TU.contig443.24	evm.TU.contig62.93	evm.TU.contig273.298	evm.TU.contig8.152	evm.TU.contig269.138	evm.TU.contig106.65	evm.TU.contig89.12	evm.TU.contig193.136	evm.TU.contig566.59		evm.TU.contig369.185
		evm.TU.contig395.115	evm.TU.contig223.37	evm.TU.contig358.46	evm.TU.contig75.136	evm.TU.contig526.55	evm.TU.contig325.8	evm.TU.contig400.35	evm.TU.contig527.144	evm.TU.contig305.449	evm.TU.contig60.18	evm.TU.contig298.21	evm.TU.contig273.183	evm.TU.contig64.164		evm.TU.contig155.231
		evm.TU.contig507.340	evm.TU.contig509.27	evm.TU.contig41.48	evm.TU.contig305.158	evm.TU.contig94.61	evm.TU.contig215.21	evm.TU.contig340.103	novel.2798	evm.TU.contig64.223	evm.TU.contig526.50	evm.TU.contig126.290	novel.1636	evm.TU.contig600.197		evm.TU.contig317.118
		evm.TU.contig300.157	evm.TU.contig455.738	evm.TU.contig273.140	evm.TU.contig579.198	evm.TU.contig545.11	evm.TU.contig487.64	evm.TU.contig263.10	novel.1228	evm.TU.contig168.107	evm.TU.contig26.4	evm.TU.contig233.451	novel.548	evm.TU.contig444.66		evm.TU.contig195.255
		evm.TU.contig195.286	evm.TU.contig126.21	evm.TU.contig522.1666	evm.TU.contig305.187	evm.TU.contig556.23	evm.TU.contig220.22	evm.TU.contig522.635	evm.TU.contig140.63	evm.TU.contig559.127	evm.TU.contig374.66	evm.TU.contig522.592	evm.TU.contig195.290	evm.TU.contig455.722		evm.TU.contig469.42
		evm.TU.contig217.129	evm.TU.contig269.109	evm.TU.contig94.62	evm.TU.contig522.923	evm.TU.contig522.1435	evm.TU.contig305.166	evm.TU.contig520.5	evm.TU.contig64.128	evm.TU.contig357.285	evm.TU.contig64.301	evm.TU.contig204.48	evm.TU.contig87.110	evm.TU.contig507.161		evm.TU.contig602.25
		evm.TU.contig522.1168	evm.TU.contig87.24	evm.TU.contig552.12	evm.TU.contig106.246	evm.TU.contig323.43	novel.785	evm.TU.contig444.43	evm.TU.contig280.32	novel.198	evm.TU.contig583.134	evm.TU.contig273.178	evm.TU.contig432.158	evm.TU.contig370.149		evm.TU.contig432.186
		evm.TU.contig233.294	evm.TU.contig87.35	evm.TU.contig527.86	evm.TU.contig195.133	evm.TU.contig273.126	evm.TU.contig336.69	evm.TU.contig358.69	evm.TU.contig468.38	evm.TU.contig238.10	evm.TU.contig509.174	evm.TU.contig589.4	evm.TU.contig87.143	evm.TU.contig139.42		evm.TU.contig564.106
		evm.TU.contig155.61	evm.TU.contig449.19	evm.TU.contig305.340	evm.TU.contig126.220	evm.TU.contig389.3	evm.TU.contig95.41	evm.TU.contig48.179	evm.TU.contig206.174	evm.TU.contig215.13	novel.2626	evm.TU.contig522.1662	evm.TU.contig317.48	evm.TU.contig56.103		evm.TU.contig39.32
		novel.2055	evm.TU.contig139.84	evm.TU.contig591.52	evm.TU.contig369.91	evm.TU.contig580.159	evm.TU.contig139.189	evm.TU.contig193.518	evm.TU.contig305.38	evm.TU.contig566.29	evm.TU.contig184.240	evm.TU.contig357.360	evm.TU.contig139.169	evm.TU.contig489.22		evm.TU.contig51.103
		evm.TU.contig518.17	evm.TU.contig94.91	evm.TU.contig41.43	evm.TU.contig116.96	evm.TU.contig126.237	novel.2925	evm.TU.contig357.377	evm.TU.contig21.4	evm.TU.contig305.401	evm.TU.contig600.166	evm.TU.contig351.5	evm.TU.contig522.441	evm.TU.contig193.314		evm.TU.contig351.46
		evm.TU.contig584.7	evm.TU.contig87.54	evm.TU.contig48.137	evm.TU.contig370.236	evm.TU.contig127.93	evm.TU.contig69.99	evm.TU.contig522.46	evm.TU.contig76.37	novel.2430	evm.TU.contig308.10	evm.TU.contig336.95	evm.TU.contig233.362	evm.TU.contig268.7		evm.TU.contig600.48
		evm.TU.contig5.4	evm.TU.contig317.83	evm.TU.contig126.129	evm.TU.contig252.56	evm.TU.contig507.507	evm.TU.contig480.136	evm.TU.contig403.35	evm.TU.contig289.88	evm.TU.contig8.173	evm.TU.contig205.73	evm.TU.contig37.53	evm.TU.contig493.45	evm.TU.contig369.128		evm.TU.contig369.195
		evm.TU.contig522.260	evm.TU.contig89.21	evm.TU.contig134.74	evm.TU.contig233.272	novel.870	evm.TU.contig357.349	evm.TU.contig155.99	evm.TU.contig530.26	evm.TU.contig583.111	evm.TU.contig522.1631	novel.1998	evm.TU.contig227.34	evm.TU.contig507.601		evm.TU.contig168.672
		evm.TU.contig232.55	evm.TU.contig206.128	evm.TU.contig62.186	evm.TU.contig205.24	evm.TU.contig252.157	evm.TU.contig126.505	evm.TU.contig305.401	evm.TU.contig56.31	evm.TU.contig507.35	evm.TU.contig244.188	evm.TU.contig522.435	novel.2915	evm.TU.contig76.2		evm.TU.contig440.4
		evm.TU.contig357.457	evm.TU.contig193.208	evm.TU.contig8.134	novel.2739	evm.TU.contig280.75	evm.TU.contig103.8	evm.TU.contig580.152	novel.448	evm.TU.contig61.55	evm.TU.contig509.304	evm.TU.contig61.251	evm.TU.contig252.125	evm.TU.contig195.71		evm.TU.contig455.500
		evm.TU.contig239.40	evm.TU.contig116.47	novel.739	evm.TU.contig370.63	evm.TU.contig155.127	evm.TU.contig522.1238	evm.TU.contig522.979	evm.TU.contig522.1328	evm.TU.contig455.369	evm.TU.contig357.547	evm.TU.contig271.23	evm.TU.contig388.29	evm.TU.contig155.115		evm.TU.contig300.173
		evm.TU.contig556.38	novel.1912	evm.TU.contig78.107	evm.TU.contig455.319	evm.TU.contig519.57	evm.TU.contig193.554	evm.TU.contig269.61	evm.TU.contig221.88	evm.TU.contig447.88	evm.TU.contig193.359	evm.TU.contig522.154	evm.TU.contig233.97	evm.TU.contig232.78		evm.TU.contig339.52
		novel.2430	evm.TU.contig375.37	evm.TU.contig222.118	evm.TU.contig350.29	evm.TU.contig283.3	evm.TU.contig522.1580	novel.1817	evm.TU.contig106.102	evm.TU.contig8.15	evm.TU.contig64.363	evm.TU.contig357.186	evm.TU.contig357.300	evm.TU.contig233.320		evm.TU.contig522.669
		evm.TU.contig507.327	evm.TU.contig420.158	evm.TU.contig139.165	evm.TU.contig168.687	evm.TU.contig522.722	evm.TU.contig193.551	evm.TU.contig321.92	evm.TU.contig64.203	evm.TU.contig93.39	evm.TU.contig522.1214	evm.TU.contig587.58	evm.TU.contig515.266	novel.1848		evm.TU.contig273.82
		evm.TU.contig507.344	evm.TU.contig375.26	evm.TU.contig106.102	evm.TU.contig507.271	evm.TU.contig358.35	evm.TU.contig527.162	evm.TU.contig447.79	evm.TU.contig522.143	evm.TU.contig168.318	evm.TU.contig126.270	evm.TU.contig370.390	evm.TU.contig10.10	evm.TU.contig126.336		evm.TU.contig507.573
		evm.TU.contig507.536	evm.TU.contig450.16	evm.TU.contig403.41	evm.TU.contig302.11	evm.TU.contig61.44	evm.TU.contig94.23	novel.992	evm.TU.contig417.51	evm.TU.contig106.113	evm.TU.contig522.932	evm.TU.contig524.7	evm.TU.contig233.158	evm.TU.contig340.93		evm.TU.contig131.38
		evm.TU.contig217.191	evm.TU.contig450.98	evm.TU.contig305.237	evm.TU.contig134.146	evm.TU.contig370.225	evm.TU.contig87.190	evm.TU.contig64.100	evm.TU.contig56.119	novel.537	evm.TU.contig302.3	evm.TU.contig522.529	evm.TU.contig239.173	evm.TU.contig459.85		evm.TU.contig509.130
		evm.TU.contig193.54	evm.TU.contig244.142	evm.TU.contig233.382	evm.TU.contig317.56	evm.TU.contig515.196	evm.TU.contig244.187	evm.TU.contig197.162	evm.TU.contig447.52	evm.TU.contig522.160	evm.TU.contig527.1	novel.1228	evm.TU.contig36.74	evm.TU.contig106.150		evm.TU.contig455.284
		evm.TU.contig527.94	evm.TU.contig29.1	evm.TU.contig535.3	evm.TU.contig131.42	evm.TU.contig310.65	evm.TU.contig509.175	evm.TU.contig357.349	evm.TU.contig432.58	evm.TU.contig95.41	evm.TU.contig370.130	evm.TU.contig97.87	evm.TU.contig489.22	evm.TU.contig444.61		evm.TU.contig321.51
		evm.TU.contig412.62	evm.TU.contig105.18	evm.TU.contig51.54	evm.TU.contig233.145	evm.TU.contig32.37	evm.TU.contig41.43	evm.TU.contig507.443	evm.TU.contig579.51	evm.TU.contig559.61	evm.TU.contig299.54	evm.TU.contig522.509	evm.TU.contig88.44	evm.TU.contig195.235		evm.TU.contig127.93
		evm.TU.contig300.190	evm.TU.contig233.368	evm.TU.contig522.402	evm.TU.contig308.28	evm.TU.contig305.137	evm.TU.contig61.85	evm.TU.contig87.254	evm.TU.contig422.6	evm.TU.contig193.361	evm.TU.contig420.124	evm.TU.contig168.713	evm.TU.contig522.1042	evm.TU.contig357.568		evm.TU.contig370.377
		evm.TU.contig244.126	evm.TU.contig522.1235	evm.TU.contig43.7	evm.TU.contig522.994	evm.TU.contig155.221	evm.TU.contig193.329	evm.TU.contig244.44	evm.TU.contig458.89	evm.TU.contig225.1	evm.TU.contig420.256	evm.TU.contig480.37	evm.TU.contig507.136	novel.1677		evm.TU.contig244.197
		evm.TU.contig81.4	evm.TU.contig273.212	evm.TU.contig580.64	evm.TU.contig370.218	evm.TU.contig139.248	evm.TU.contig273.77	evm.TU.contig357.315	evm.TU.contig106.285	evm.TU.contig168.417	evm.TU.contig168.171	evm.TU.contig370.278	evm.TU.contig168.755	evm.TU.contig522.1289		evm.TU.contig420.232
		evm.TU.contig564.71	evm.TU.contig598.76	evm.TU.contig273.33	evm.TU.contig522.1191	evm.TU.contig227.34	evm.TU.contig155.281	evm.TU.contig153.16	evm.TU.contig273.245	novel.30	evm.TU.contig205.97	evm.TU.contig455.447	evm.TU.contig522.377	evm.TU.contig522.1327		evm.TU.contig515.39
		novel.116	evm.TU.contig184.46	evm.TU.contig566.80	evm.TU.contig273.369	evm.TU.contig239.214	evm.TU.contig357.478	evm.TU.contig217.127	evm.TU.contig559.61	evm.TU.contig306.2	evm.TU.contig400.9	evm.TU.contig433.26	novel.2908	evm.TU.contig522.209		evm.TU.contig197.84
		evm.TU.contig168.288	evm.TU.contig600.11	evm.TU.contig520.23	evm.TU.contig290.26	evm.TU.contig239.208	evm.TU.contig127.50	evm.TU.contig48.79	evm.TU.contig54.41	evm.TU.contig468.4	evm.TU.contig450.64	evm.TU.contig269.109	evm.TU.contig155.85	evm.TU.contig139.148		evm.TU.contig450.69
		evm.TU.contig509.32	evm.TU.contig563.8	evm.TU.contig522.1486	evm.TU.contig599.38	evm.TU.contig248.11	evm.TU.contig89.11	evm.TU.contig221.118	evm.TU.contig340.63	evm.TU.contig357.53	evm.TU.contig522.387	evm.TU.contig321.64	evm.TU.contig106.162	evm.TU.contig319.10		evm.TU.contig522.137
		evm.TU.contig206.145	evm.TU.contig317.130	evm.TU.contig470.39	evm.TU.contig603.51	evm.TU.contig197.128	evm.TU.contig289.81	evm.TU.contig559.184	evm.TU.contig64.54	evm.TU.contig184.142	evm.TU.contig94.72	evm.TU.contig11.2	evm.TU.contig64.8	evm.TU.contig273.41		evm.TU.contig305.220
		evm.TU.contig443.19	evm.TU.contig48.149	evm.TU.contig62.200	evm.TU.contig168.140	evm.TU.contig244.78	evm.TU.contig357.557	evm.TU.contig324.6	evm.TU.contig168.202	evm.TU.contig358.79	evm.TU.contig455.690	evm.TU.contig54.27	evm.TU.contig387.7	evm.TU.contig139.155		evm.TU.contig273.374
		evm.TU.contig432.20	evm.TU.contig455.402	evm.TU.contig300.75	evm.TU.contig246.5	evm.TU.contig522.1022	evm.TU.contig87.131	evm.TU.contig34.42	novel.1887	evm.TU.contig289.81	evm.TU.contig36.38	evm.TU.contig76.18	evm.TU.contig507.502	evm.TU.contig34.188		evm.TU.contig273.311
		novel.619	evm.TU.contig85.13	evm.TU.contig522.1650	evm.TU.contig357.311	evm.TU.contig37.17	evm.TU.contig552.81	novel.1174	evm.TU.contig69.63	evm.TU.contig48.165	evm.TU.contig230.42	evm.TU.contig321.56	evm.TU.contig313.7	evm.TU.contig305.324		evm.TU.contig412.9
		evm.TU.contig566.80	evm.TU.contig206.90	evm.TU.contig370.30	evm.TU.contig357.198	evm.TU.contig598.115	evm.TU.contig8.33	evm.TU.contig593.145	evm.TU.contig559.72	evm.TU.contig70.11	evm.TU.contig90.4	evm.TU.contig155.197	evm.TU.contig522.1205	evm.TU.contig193.589		evm.TU.contig526.35
		evm.TU.contig403.33	evm.TU.contig64.459	evm.TU.contig414.21	evm.TU.contig579.67	evm.TU.contig522.1663	evm.TU.contig491.8	evm.TU.contig168.788	evm.TU.contig552.46	evm.TU.contig430.18	evm.TU.contig538.63	evm.TU.contig239.71	evm.TU.contig357.72	novel.1488		evm.TU.contig239.65
		evm.TU.contig36.56	evm.TU.contig579.142	evm.TU.contig509.91	evm.TU.contig28.27	evm.TU.contig455.496	evm.TU.contig37.43	evm.TU.contig600.171	evm.TU.contig357.415	evm.TU.contig252.158	evm.TU.contig126.138	evm.TU.contig412.27	evm.TU.contig61.253	evm.TU.contig51.92		novel.907
		evm.TU.contig201.48	evm.TU.contig252.75	evm.TU.contig90.29	evm.TU.contig233.48	evm.TU.contig217.36	novel.2561	evm.TU.contig305.292	evm.TU.contig357.89	evm.TU.contig579.128	evm.TU.contig155.131	evm.TU.contig294.2	evm.TU.contig233.330	evm.TU.contig113.53		evm.TU.contig289.91
		evm.TU.contig357.541	evm.TU.contig206.7	evm.TU.contig455.221	evm.TU.contig273.402	evm.TU.contig507.462	evm.TU.contig515.168	evm.TU.contig168.131	evm.TU.contig452.28	evm.TU.contig193.347	evm.TU.contig455.231	evm.TU.contig289.17	evm.TU.contig126.268	novel.54		evm.TU.contig300.186
		evm.TU.contig509.163	evm.TU.contig507.343	evm.TU.contig193.407	evm.TU.contig168.486	evm.TU.contig395.81	evm.TU.contig197.250	evm.TU.contig579.144	evm.TU.contig87.48	evm.TU.contig195.9	evm.TU.contig515.61	evm.TU.contig514.33	evm.TU.contig305.149	evm.TU.contig340.136		evm.TU.contig195.207
		evm.TU.contig321.82	evm.TU.contig126.189	evm.TU.contig357.580	evm.TU.contig193.159	evm.TU.contig217.5	evm.TU.contig308.54	evm.TU.contig539.2	evm.TU.contig106.196	novel.1228	evm.TU.contig48.91	evm.TU.contig432.113	evm.TU.contig465.11	evm.TU.contig507.378		evm.TU.contig586.6
		evm.TU.contig97.110	evm.TU.contig222.142	evm.TU.contig350.29	evm.TU.contig522.1274	evm.TU.contig522.1099	evm.TU.contig507.345	evm.TU.contig126.281	evm.TU.contig417.15	evm.TU.contig94.14	evm.TU.contig97.196	evm.TU.contig564.123	evm.TU.contig579.185	evm.TU.contig592.39		evm.TU.contig507.123
		evm.TU.contig19.1	evm.TU.contig420.258	evm.TU.contig179.1	evm.TU.contig168.283	evm.TU.contig99.12	evm.TU.contig432.130	evm.TU.contig522.123	evm.TU.contig515.254	evm.TU.contig195.80	evm.TU.contig280.30	evm.TU.contig357.403	evm.TU.contig62.42	evm.TU.contig336.6		evm.TU.contig300.309
		evm.TU.contig127.34	evm.TU.contig62.200	evm.TU.contig139.113	evm.TU.contig509.227	novel.3186	evm.TU.contig300.302	evm.TU.contig64.285	evm.TU.contig312.28	evm.TU.contig75.83	evm.TU.contig193.482	evm.TU.contig75.167	evm.TU.contig493.53	evm.TU.contig340.124		evm.TU.contig184.76
		evm.TU.contig507.243	evm.TU.contig357.89	evm.TU.contig206.322	evm.TU.contig312.3	evm.TU.contig217.50	evm.TU.contig533.31	evm.TU.contig593.241	evm.TU.contig184.65	evm.TU.contig227.37	evm.TU.contig252.69	evm.TU.contig515.76	evm.TU.contig139.54	evm.TU.contig336.99		evm.TU.contig239.99
		evm.TU.contig198.8	evm.TU.contig184.73	evm.TU.contig289.125	evm.TU.contig455.703	evm.TU.contig388.8	evm.TU.contig206.279	evm.TU.contig579.118	evm.TU.contig34.92	evm.TU.contig126.371	evm.TU.contig305.31	evm.TU.contig357.230	evm.TU.contig289.80	evm.TU.contig531.17		evm.TU.contig455.726
		evm.TU.contig233.271	evm.TU.contig139.83	evm.TU.contig168.250	evm.TU.contig8.118	evm.TU.contig233.13	evm.TU.contig37.7	evm.TU.contig232.28	evm.TU.contig97.28	evm.TU.contig507.334	novel.2518	evm.TU.contig459.56	evm.TU.contig201.24	evm.TU.contig412.102		evm.TU.contig193.229
		evm.TU.contig370.218	evm.TU.contig600.167	evm.TU.contig168.420	evm.TU.contig233.294	evm.TU.contig305.349	evm.TU.contig90.19	evm.TU.contig62.215	evm.TU.contig459.134	evm.TU.contig587.27	evm.TU.contig297.3	evm.TU.contig420.227	evm.TU.contig111.25	evm.TU.contig539.2		evm.TU.contig370.199
		evm.TU.contig509.215	evm.TU.contig357.578	evm.TU.contig378.71	evm.TU.contig370.30	evm.TU.contig193.602	evm.TU.contig369.222	evm.TU.contig463.6	evm.TU.contig559.184	evm.TU.contig126.207	evm.TU.contig289.105	evm.TU.contig273.389	evm.TU.contig591.71	evm.TU.contig527.47		evm.TU.contig69.63
		evm.TU.contig204.29	evm.TU.contig435.18	evm.TU.contig323.41	evm.TU.contig455.6	novel.1821	evm.TU.contig305.133	evm.TU.contig64.242	evm.TU.contig564.72	evm.TU.contig357.210	evm.TU.contig62.174	evm.TU.contig370.376	evm.TU.contig370.213	novel.43		evm.TU.contig507.201
		evm.TU.contig222.80	evm.TU.contig60.49	evm.TU.contig265.65	evm.TU.contig305.415	evm.TU.contig370.237	evm.TU.contig336.36	evm.TU.contig106.100	evm.TU.contig559.45	evm.TU.contig64.18	evm.TU.contig134.101	evm.TU.contig459.63	evm.TU.contig459.88	evm.TU.contig197.104		evm.TU.contig156.12
		evm.TU.contig60.51	evm.TU.contig522.415	evm.TU.contig126.495	evm.TU.contig370.303	evm.TU.contig87.124	novel.1304	novel.799	evm.TU.contig357.623	evm.TU.contig580.148	evm.TU.contig168.433	evm.TU.contig70.13	evm.TU.contig48.163	evm.TU.contig508.15		evm.TU.contig538.52
		evm.TU.contig126.287	evm.TU.contig273.147	evm.TU.contig48.188	evm.TU.contig508.82	evm.TU.contig217.105	evm.TU.contig206.62	evm.TU.contig403.7	evm.TU.contig591.92	evm.TU.contig217.116	evm.TU.contig363.33	evm.TU.contig195.44	evm.TU.contig126.458	evm.TU.contig239.215		evm.TU.contig395.5
		evm.TU.contig69.68	evm.TU.contig242.9	evm.TU.contig522.851	evm.TU.contig269.36	evm.TU.contig357.225	evm.TU.contig522.1239	evm.TU.contig522.783	evm.TU.contig476.5	evm.TU.contig131.58	evm.TU.contig310.37	evm.TU.contig432.88	novel.869	evm.TU.contig193.205		evm.TU.contig193.193
		evm.TU.contig515.7	evm.TU.contig465.13	evm.TU.contig168.453	evm.TU.contig495.6	evm.TU.contig8.117	evm.TU.contig94.165	evm.TU.contig93.23	evm.TU.contig94.93	evm.TU.contig87.51	evm.TU.contig127.104	evm.TU.contig522.1214	evm.TU.contig34.77	evm.TU.contig31.13		evm.TU.contig205.26
		novel.1668	evm.TU.contig193.162	evm.TU.contig522.212	evm.TU.contig244.126	evm.TU.contig305.43	evm.TU.contig305.168	evm.TU.contig606.21	evm.TU.contig107.18	evm.TU.contig88.42	evm.TU.contig459.25	evm.TU.contig215.19	evm.TU.contig168.604	evm.TU.contig168.491		evm.TU.contig126.144
		evm.TU.contig126.489	evm.TU.contig273.210	evm.TU.contig193.105	evm.TU.contig122.4	evm.TU.contig91.21	evm.TU.contig34.153	evm.TU.contig455.146	evm.TU.contig64.194	evm.TU.contig222.52	evm.TU.contig579.19	evm.TU.contig134.107	evm.TU.contig184.47	evm.TU.contig44.6		novel.975
		evm.TU.contig305.159	evm.TU.contig272.11	evm.TU.contig357.629	evm.TU.contig232.63	evm.TU.contig559.202	evm.TU.contig370.75	evm.TU.contig336.57	evm.TU.contig113.44	evm.TU.contig118.18	evm.TU.contig449.22	evm.TU.contig455.627	evm.TU.contig87.47	evm.TU.contig522.1450		evm.TU.contig239.201
		evm.TU.contig455.341	evm.TU.contig493.89	evm.TU.contig580.87	evm.TU.contig305.69	evm.TU.contig195.61	evm.TU.contig515.31	evm.TU.contig420.38	evm.TU.contig522.908	evm.TU.contig221.18	evm.TU.contig222.185	evm.TU.contig455.250	evm.TU.contig305.40	evm.TU.contig64.108		evm.TU.contig300.138
		evm.TU.contig64.122	evm.TU.contig64.482	evm.TU.contig305.75	evm.TU.contig34.24	evm.TU.contig527.31	evm.TU.contig193.123	evm.TU.contig478.10	evm.TU.contig319.35	evm.TU.contig548.43	evm.TU.contig195.44	evm.TU.contig559.139	evm.TU.contig127.162	evm.TU.contig357.470		evm.TU.contig600.79
		evm.TU.contig248.11	evm.TU.contig87.61	evm.TU.contig319.23	evm.TU.contig31.21	evm.TU.contig206.192	evm.TU.contig312.28	novel.131	evm.TU.contig155.295	evm.TU.contig403.13	evm.TU.contig8.103	evm.TU.contig233.279	novel.1793	evm.TU.contig94.93		evm.TU.contig507.601
		evm.TU.contig233.123	evm.TU.contig507.309	evm.TU.contig538.23	evm.TU.contig357.541	evm.TU.contig417.55	evm.TU.contig522.684	evm.TU.contig370.141	evm.TU.contig197.184	evm.TU.contig357.9	evm.TU.contig39.4	evm.TU.contig269.75	evm.TU.contig507.258	evm.TU.contig305.107		evm.TU.contig339.53
		evm.TU.contig87.254	evm.TU.contig97.194	novel.67	evm.TU.contig522.161	evm.TU.contig233.369	evm.TU.contig527.88	evm.TU.contig522.286	evm.TU.contig435.10	evm.TU.contig593.205	evm.TU.contig605.2	evm.TU.contig369.195	evm.TU.contig593.122	evm.TU.contig564.57		evm.TU.contig522.1687
		evm.TU.contig127.20	evm.TU.contig233.152	evm.TU.contig193.287	novel.548	evm.TU.contig300.26	evm.TU.contig233.76	evm.TU.contig336.64	evm.TU.contig126.198	novel.72	evm.TU.contig176.9	evm.TU.contig290.24	evm.TU.contig195.153	evm.TU.contig455.497		evm.TU.contig64.409
		evm.TU.contig522.122	evm.TU.contig48.86	evm.TU.contig552.14	evm.TU.contig289.102	evm.TU.contig321.43	evm.TU.contig155.199	evm.TU.contig501.13	evm.TU.contig168.417	evm.TU.contig60.49	evm.TU.contig280.95	evm.TU.contig193.357	evm.TU.contig480.37	evm.TU.contig75.83		evm.TU.contig383.2
		evm.TU.contig515.180	evm.TU.contig300.199	evm.TU.contig273.276	evm.TU.contig435.43	novel.784	evm.TU.contig357.664	evm.TU.contig455.696	evm.TU.contig522.504	evm.TU.contig433.24	evm.TU.contig233.109	evm.TU.contig450.93	evm.TU.contig87.256	evm.TU.contig101.3		evm.TU.contig168.130
		novel.2844	evm.TU.contig522.237	evm.TU.contig522.971	evm.TU.contig455.586	evm.TU.contig340.57	evm.TU.contig168.538	evm.TU.contig273.19	evm.TU.contig363.20	evm.TU.contig598.91	evm.TU.contig273.225	evm.TU.contig271.17	evm.TU.contig435.32	evm.TU.contig131.48		evm.TU.contig420.109
		novel.2225	evm.TU.contig64.467	evm.TU.contig559.148	evm.TU.contig206.223	evm.TU.contig195.134	evm.TU.contig522.318	evm.TU.contig279.4	evm.TU.contig443.2	evm.TU.contig519.75	evm.TU.contig204.65	evm.TU.contig522.681	evm.TU.contig139.156	evm.TU.contig558.1		evm.TU.contig51.125
		novel.1624	evm.TU.contig127.92	evm.TU.contig369.146	evm.TU.contig509.63	evm.TU.contig435.46	evm.TU.contig64.443	evm.TU.contig564.98	evm.TU.contig509.45	evm.TU.contig36.68	evm.TU.contig178.49	evm.TU.contig273.236	evm.TU.contig566.47	evm.TU.contig193.118		evm.TU.contig106.231
		evm.TU.contig522.293	evm.TU.contig458.34	evm.TU.contig155.221	evm.TU.contig357.580	evm.TU.contig289.68	evm.TU.contig455.386	evm.TU.contig89.47	evm.TU.contig273.152	evm.TU.contig56.27	evm.TU.contig455.288	evm.TU.contig87.236	evm.TU.contig62.154	evm.TU.contig195.246		evm.TU.contig522.644
		evm.TU.contig429.38	evm.TU.contig184.38	evm.TU.contig239.195	evm.TU.contig168.91	evm.TU.contig406.46	novel.3181	evm.TU.contig206.223	evm.TU.contig139.90	evm.TU.contig126.498	evm.TU.contig64.244	evm.TU.contig106.275	evm.TU.contig233.230	evm.TU.contig580.12		evm.TU.contig317.63
		evm.TU.contig591.135	evm.TU.contig455.112	evm.TU.contig201.39	evm.TU.contig51.87	evm.TU.contig593.5	evm.TU.contig48.25	evm.TU.contig370.358	evm.TU.contig507.194	evm.TU.contig545.17	evm.TU.contig81.13	evm.TU.contig357.591	evm.TU.contig522.692	evm.TU.contig66.34		evm.TU.contig387.6
		evm.TU.contig533.30	evm.TU.contig62.143	evm.TU.contig78.38	evm.TU.contig139.112	evm.TU.contig51.168	evm.TU.contig591.31	evm.TU.contig340.62	evm.TU.contig139.283	evm.TU.contig313.17	evm.TU.contig305.364	evm.TU.contig64.266	evm.TU.contig193.491	evm.TU.contig239.65		evm.TU.contig156.9
		evm.TU.contig75.155	evm.TU.contig370.328	evm.TU.contig493.95	evm.TU.contig41.43	evm.TU.contig126.62	evm.TU.contig48.63	evm.TU.contig432.100	evm.TU.contig75.98	evm.TU.contig64.121	evm.TU.contig306.9	evm.TU.contig447.210	evm.TU.contig522.855	evm.TU.contig455.651		evm.TU.contig580.152
		evm.TU.contig435.41	evm.TU.contig524.9	evm.TU.contig576.3	evm.TU.contig305.152	evm.TU.contig443.16	evm.TU.contig507.540	evm.TU.contig395.35	evm.TU.contig118.18	evm.TU.contig48.137	evm.TU.contig97.84	novel.2270	evm.TU.contig459.112	evm.TU.contig567.2		evm.TU.contig522.1262
		evm.TU.contig280.34	evm.TU.contig244.69	evm.TU.contig201.37	evm.TU.contig193.188	evm.TU.contig522.1070	evm.TU.contig87.198	novel.2808	evm.TU.contig305.40	evm.TU.contig580.66	evm.TU.contig432.139	evm.TU.contig605.2	evm.TU.contig61.216	evm.TU.contig583.127		evm.TU.contig515.67
		evm.TU.contig233.99	evm.TU.contig580.127	evm.TU.contig416.1	evm.TU.contig564.72	evm.TU.contig201.24	evm.TU.contig221.29	evm.TU.contig168.250	evm.TU.contig522.616	evm.TU.contig593.80	evm.TU.contig530.9	evm.TU.contig168.741	evm.TU.contig222.52	evm.TU.contig522.270		novel.2733
		evm.TU.contig507.233	evm.TU.contig155.290	evm.TU.contig388.48	evm.TU.contig564.59	evm.TU.contig105.18	evm.TU.contig522.818	evm.TU.contig8.100	evm.TU.contig527.57	evm.TU.contig37.84	evm.TU.contig370.247	evm.TU.contig195.159	novel.122	evm.TU.contig522.335		evm.TU.contig139.97
		evm.TU.contig509.172	evm.TU.contig509.273	evm.TU.contig507.426	evm.TU.contig87.188	evm.TU.contig370.81	evm.TU.contig522.1501	evm.TU.contig72.4	evm.TU.contig269.55	evm.TU.contig592.54	evm.TU.contig256.10	evm.TU.contig269.132	evm.TU.contig583.160	evm.TU.contig452.47		evm.TU.contig257.5
		evm.TU.contig556.40	evm.TU.contig370.21	evm.TU.contig233.373	evm.TU.contig600.205	evm.TU.contig327.3	evm.TU.contig520.5	evm.TU.contig522.117	novel.2950	evm.TU.contig51.166	evm.TU.contig116.46	evm.TU.contig48.163	evm.TU.contig106.238	evm.TU.contig64.359		evm.TU.contig515.158
		novel.2360	evm.TU.contig357.629	evm.TU.contig106.158	evm.TU.contig559.37	evm.TU.contig193.386	evm.TU.contig139.120	evm.TU.contig155.46	evm.TU.contig503.22	evm.TU.contig468.28	evm.TU.contig447.150	evm.TU.contig593.155	evm.TU.contig370.374	evm.TU.contig244.100		evm.TU.contig183.5
		evm.TU.contig305.248	evm.TU.contig538.33	evm.TU.contig355.4	evm.TU.contig507.344	evm.TU.contig87.188	evm.TU.contig417.10	evm.TU.contig459.119	evm.TU.contig48.20	evm.TU.contig39.32	evm.TU.contig233.27	evm.TU.contig511.22	evm.TU.contig455.461	evm.TU.contig527.135		evm.TU.contig522.147
		evm.TU.contig580.35	evm.TU.contig297.3	evm.TU.contig126.208	evm.TU.contig197.58	evm.TU.contig522.1274	evm.TU.contig106.34	evm.TU.contig438.3	evm.TU.contig305.369	evm.TU.contig155.276	evm.TU.contig580.44	evm.TU.contig600.215	evm.TU.contig507.560	evm.TU.contig579.142		evm.TU.contig273.347
		evm.TU.contig420.49	evm.TU.contig493.36	novel.2120	novel.880	evm.TU.contig81.1	evm.TU.contig61.78	evm.TU.contig197.10	evm.TU.contig420.256	evm.TU.contig357.136	evm.TU.contig480.56	evm.TU.contig370.296	evm.TU.contig134.69	evm.TU.contig126.77		evm.TU.contig515.219
		evm.TU.contig222.73	evm.TU.contig370.281	evm.TU.contig184.27	evm.TU.contig538.23	evm.TU.contig571.16	evm.TU.contig64.392	novel.1160	evm.TU.contig580.127	evm.TU.contig206.89	evm.TU.contig522.452	evm.TU.contig370.63	evm.TU.contig193.25	evm.TU.contig420.12		evm.TU.contig384.49
		evm.TU.contig155.287	evm.TU.contig587.41	evm.TU.contig357.124	evm.TU.contig217.50	evm.TU.contig507.513	evm.TU.contig8.190	evm.TU.contig579.145	evm.TU.contig455.512	evm.TU.contig193.531	evm.TU.contig8.194	evm.TU.contig195.17	evm.TU.contig507.47	evm.TU.contig64.19		evm.TU.contig522.939
		evm.TU.contig64.454	evm.TU.contig134.123	evm.TU.contig527.101	evm.TU.contig455.444	evm.TU.contig550.4	evm.TU.contig300.116	evm.TU.contig131.18	evm.TU.contig455.552	evm.TU.contig300.139	evm.TU.contig126.298	evm.TU.contig7.17	evm.TU.contig522.1616	evm.TU.contig41.20		evm.TU.contig564.36
		evm.TU.contig78.100	evm.TU.contig509.285	evm.TU.contig233.274	evm.TU.contig168.718	evm.TU.contig90.27	evm.TU.contig37.50	evm.TU.contig305.347	evm.TU.contig168.667	evm.TU.contig139.54	evm.TU.contig206.253	evm.TU.contig126.194	evm.TU.contig592.75	evm.TU.contig507.530		evm.TU.contig155.86
		evm.TU.contig420.91	evm.TU.contig195.84	evm.TU.contig233.272	evm.TU.contig232.5	evm.TU.contig317.134	evm.TU.contig193.301	evm.TU.contig357.561	evm.TU.contig168.639	evm.TU.contig8.152	evm.TU.contig459.135	evm.TU.contig184.240	evm.TU.contig222.47	evm.TU.contig522.515		evm.TU.contig522.295
		evm.TU.contig522.722	evm.TU.contig269.19	evm.TU.contig522.246	evm.TU.contig357.92	evm.TU.contig28.28	evm.TU.contig473.1	evm.TU.contig369.146	evm.TU.contig455.148	novel.2089	evm.TU.contig289.106	evm.TU.contig156.15	evm.TU.contig587.51	evm.TU.contig98.18		evm.TU.contig545.46
		evm.TU.contig206.146	evm.TU.contig278.4	evm.TU.contig273.255	evm.TU.contig308.20	evm.TU.contig308.102	evm.TU.contig257.5	evm.TU.contig134.43	evm.TU.contig206.301	evm.TU.contig455.241	evm.TU.contig531.39	evm.TU.contig64.290	evm.TU.contig357.657	evm.TU.contig522.178		evm.TU.contig300.259
		evm.TU.contig36.60	evm.TU.contig395.41	evm.TU.contig252.54	evm.TU.contig134.155	evm.TU.contig580.113	evm.TU.contig519.58	evm.TU.contig48.161	novel.1173	evm.TU.contig593.13	evm.TU.contig353.35	evm.TU.contig8.15	evm.TU.contig48.43	evm.TU.contig515.206		evm.TU.contig273.264
		evm.TU.contig195.258	evm.TU.contig300.82	evm.TU.contig244.191	evm.TU.contig204.43	evm.TU.contig91.9	evm.TU.contig325.7	evm.TU.contig503.22	evm.TU.contig357.71	evm.TU.contig357.312	evm.TU.contig64.421	evm.TU.contig580.76	evm.TU.contig336.74	novel.2665		evm.TU.contig321.19
		evm.TU.contig91.45	evm.TU.contig205.28	evm.TU.contig508.76	evm.TU.contig522.457	evm.TU.contig526.54	evm.TU.contig444.13	evm.TU.contig522.246	evm.TU.contig344.19	evm.TU.contig195.26	evm.TU.contig357.464	evm.TU.contig522.494	evm.TU.contig522.952	evm.TU.contig369.84		evm.TU.contig305.199
		evm.TU.contig232.34	evm.TU.contig206.154	evm.TU.contig552.46	evm.TU.contig168.179	evm.TU.contig127.30	evm.TU.contig538.51	evm.TU.contig606.68	evm.TU.contig317.73	evm.TU.contig8.106	evm.TU.contig305.83	evm.TU.contig566.33	evm.TU.contig403.46	novel.122		evm.TU.contig289.54
		evm.TU.contig593.104	evm.TU.contig33.9	evm.TU.contig69.27	evm.TU.contig34.62	evm.TU.contig598.89	evm.TU.contig509.40	evm.TU.contig507.355	evm.TU.contig493.45	evm.TU.contig321.18	evm.TU.contig197.89	evm.TU.contig580.30	evm.TU.contig206.272	evm.TU.contig455.501		evm.TU.contig463.4
		evm.TU.contig522.1066	evm.TU.contig139.109	evm.TU.contig62.123	evm.TU.contig531.24	evm.TU.contig401.5	evm.TU.contig300.62	evm.TU.contig459.126	evm.TU.contig206.275	evm.TU.contig432.58	evm.TU.contig430.15	evm.TU.contig244.226	evm.TU.contig522.1541	evm.TU.contig321.93		evm.TU.contig522.358
		evm.TU.contig507.194	novel.2833	evm.TU.contig233.247	evm.TU.contig239.58	evm.TU.contig579.29	evm.TU.contig289.24	evm.TU.contig220.16	evm.TU.contig522.203	evm.TU.contig168.229	evm.TU.contig509.35	evm.TU.contig300.55	evm.TU.contig154.29	evm.TU.contig522.435		evm.TU.contig369.23
		evm.TU.contig538.41	evm.TU.contig77.4	evm.TU.contig305.136	evm.TU.contig64.67	evm.TU.contig69.93	evm.TU.contig126.474	evm.TU.contig244.187	evm.TU.contig197.27	evm.TU.contig564.29	evm.TU.contig64.154	evm.TU.contig280.127	evm.TU.contig64.119	evm.TU.contig387.3		novel.3095
		evm.TU.contig566.15	novel.1811	evm.TU.contig87.235	evm.TU.contig265.30	evm.TU.contig600.64	evm.TU.contig522.123	evm.TU.contig370.376	novel.2924	evm.TU.contig604.2	novel.1232	evm.TU.contig357.300	evm.TU.contig509.60	evm.TU.contig370.374		evm.TU.contig273.126
		evm.TU.contig522.154	evm.TU.contig522.576	evm.TU.contig455.497	evm.TU.contig54.38	evm.TU.contig370.364	evm.TU.contig87.122	evm.TU.contig51.138	evm.TU.contig175.5	evm.TU.contig193.178	evm.TU.contig593.8	evm.TU.contig273.83	evm.TU.contig195.261	evm.TU.contig603.31		evm.TU.contig603.79
		evm.TU.contig155.121	evm.TU.contig61.203	evm.TU.contig509.48	evm.TU.contig417.55	evm.TU.contig168.640	evm.TU.contig184.72	evm.TU.contig593.7	evm.TU.contig197.217	evm.TU.contig168.683	evm.TU.contig289.62	evm.TU.contig168.207	evm.TU.contig51.75	evm.TU.contig522.1413		evm.TU.contig126.377
		evm.TU.contig139.283	novel.1952	evm.TU.contig357.579	evm.TU.contig520.3	evm.TU.contig580.125	evm.TU.contig299.33	evm.TU.contig139.119	evm.TU.contig87.188	evm.TU.contig168.336	evm.TU.contig452.44	evm.TU.contig197.194	evm.TU.contig298.21	evm.TU.contig106.238		evm.TU.contig184.75
		evm.TU.contig305.349	evm.TU.contig417.55	evm.TU.contig139.112	evm.TU.contig591.98	evm.TU.contig126.503	evm.TU.contig522.1345	novel.1622	evm.TU.contig522.1583	evm.TU.contig455.566	evm.TU.contig447.45	evm.TU.contig62.85	novel.2335	evm.TU.contig300.260		evm.TU.contig550.3
		evm.TU.contig451.81	evm.TU.contig508.84	evm.TU.contig14.5	evm.TU.contig126.380	evm.TU.contig522.1405	evm.TU.contig447.47	evm.TU.contig48.26	evm.TU.contig447.100	evm.TU.contig308.10	evm.TU.contig357.34	evm.TU.contig417.26	evm.TU.contig78.85	evm.TU.contig51.191		evm.TU.contig308.83
		evm.TU.contig168.370	evm.TU.contig522.588	evm.TU.contig78.114	evm.TU.contig580.29	evm.TU.contig126.515	evm.TU.contig168.318	evm.TU.contig206.38	evm.TU.contig480.33	novel.2273	evm.TU.contig195.51	evm.TU.contig155.175	evm.TU.contig395.46	evm.TU.contig300.146		evm.TU.contig369.227
		evm.TU.contig592.48	evm.TU.contig94.87	evm.TU.contig305.105	evm.TU.contig571.14	evm.TU.contig195.264	evm.TU.contig427.5	evm.TU.contig193.43	evm.TU.contig579.64	evm.TU.contig357.664	evm.TU.contig443.2	evm.TU.contig69.78	evm.TU.contig116.66	novel.2431		evm.TU.contig15.3
		evm.TU.contig178.72	evm.TU.contig37.86	evm.TU.contig102.2	evm.TU.contig184.161	evm.TU.contig559.193	evm.TU.contig184.158	evm.TU.contig432.60	evm.TU.contig232.26	evm.TU.contig522.1036	evm.TU.contig31.18	evm.TU.contig455.25	evm.TU.contig577.7	evm.TU.contig66.39		evm.TU.contig507.222
		evm.TU.contig193.260	evm.TU.contig64.261	evm.TU.contig370.470	evm.TU.contig522.579	evm.TU.contig363.45	evm.TU.contig168.396	evm.TU.contig195.300	evm.TU.contig233.240	evm.TU.contig89.46	evm.TU.contig519.81	evm.TU.contig455.127	evm.TU.contig87.88	evm.TU.contig233.466		evm.TU.contig400.7
		evm.TU.contig244.29	evm.TU.contig455.429	evm.TU.contig300.188	evm.TU.contig75.155	novel.2225	evm.TU.contig168.407	evm.TU.contig193.526	evm.TU.contig559.185	evm.TU.contig455.148	evm.TU.contig106.181	evm.TU.contig556.20	evm.TU.contig445.2	evm.TU.contig123.3		evm.TU.contig515.23
		novel.1420	evm.TU.contig579.139	evm.TU.contig593.227	evm.TU.contig450.26	evm.TU.contig299.57	evm.TU.contig193.429	evm.TU.contig87.210	evm.TU.contig432.133	evm.TU.contig289.133	evm.TU.contig206.104	evm.TU.contig600.159	evm.TU.contig195.309	evm.TU.contig522.536		evm.TU.contig567.2
		novel.1266	evm.TU.contig197.250	evm.TU.contig455.586	evm.TU.contig357.540	evm.TU.contig414.18	evm.TU.contig579.76	evm.TU.contig420.49	evm.TU.contig522.1066	evm.TU.contig62.97	evm.TU.contig222.118	evm.TU.contig559.63	evm.TU.contig522.1561	evm.TU.contig522.1559		evm.TU.contig193.647
		evm.TU.contig432.30	evm.TU.contig305.340	evm.TU.contig591.51	evm.TU.contig126.40	evm.TU.contig106.19	evm.TU.contig507.154	evm.TU.contig593.49	evm.TU.contig522.1392	evm.TU.contig522.788	novel.1034	evm.TU.contig139.219	evm.TU.contig522.211	evm.TU.contig522.172		evm.TU.contig438.3
		evm.TU.contig509.281	evm.TU.contig522.1068	evm.TU.contig339.96	evm.TU.contig33.9	evm.TU.contig527.23	evm.TU.contig509.85	evm.TU.contig94.29	evm.TU.contig321.95	evm.TU.contig193.491	evm.TU.contig62.219	evm.TU.contig62.47	evm.TU.contig330.27	evm.TU.contig221.18		evm.TU.contig580.175
		evm.TU.contig94.23	evm.TU.contig507.286	evm.TU.contig357.417	evm.TU.contig198.8	evm.TU.contig300.156	evm.TU.contig509.88	evm.TU.contig336.112	evm.TU.contig357.370	evm.TU.contig541.13	evm.TU.contig340.72	evm.TU.contig598.95	evm.TU.contig273.402	novel.2916		evm.TU.contig193.594
		evm.TU.contig522.262	evm.TU.contig81.3	evm.TU.contig139.179	novel.1079	evm.TU.contig508.92	evm.TU.contig490.14	evm.TU.contig459.28	evm.TU.contig522.72	evm.TU.contig420.49	novel.760	evm.TU.contig507.125	evm.TU.contig64.421	evm.TU.contig420.189		evm.TU.contig273.162
		evm.TU.contig357.518	evm.TU.contig116.58	evm.TU.contig300.185	evm.TU.contig334.15	evm.TU.contig51.84	evm.TU.contig64.451	evm.TU.contig126.430	evm.TU.contig507.565	evm.TU.contig127.99	novel.2550	evm.TU.contig37.79	evm.TU.contig273.112	evm.TU.contig126.475		evm.TU.contig195.126
		evm.TU.contig522.1007	evm.TU.contig252.79	evm.TU.contig106.112	evm.TU.contig357.348	evm.TU.contig507.71	evm.TU.contig168.196	evm.TU.contig583.154	evm.TU.contig222.2	evm.TU.contig61.95	evm.TU.contig289.143	evm.TU.contig289.82	evm.TU.contig273.16	evm.TU.contig441.6		evm.TU.contig28.29
		evm.TU.contig269.47	evm.TU.contig193.325	evm.TU.contig269.73	evm.TU.contig244.96	evm.TU.contig51.54	evm.TU.contig519.57	evm.TU.contig244.160	evm.TU.contig339.6	evm.TU.contig399.24	evm.TU.contig321.33	evm.TU.contig357.484	evm.TU.contig300.99	novel.1280		evm.TU.contig199.44
		evm.TU.contig62.65	evm.TU.contig375.38	evm.TU.contig603.53	evm.TU.contig420.91	evm.TU.contig273.136	evm.TU.contig405.11	evm.TU.contig273.182	evm.TU.contig357.323	evm.TU.contig201.29	evm.TU.contig244.110	evm.TU.contig168.718	evm.TU.contig126.19	evm.TU.contig64.361		novel.1245
		evm.TU.contig357.510	novel.1695	evm.TU.contig336.64	evm.TU.contig265.52	evm.TU.contig64.77	evm.TU.contig250.11	evm.TU.contig193.427	evm.TU.contig357.72	evm.TU.contig197.239	evm.TU.contig139.60	evm.TU.contig193.621	evm.TU.contig61.65	evm.TU.contig195.80		novel.476
		evm.TU.contig269.78	evm.TU.contig87.155	evm.TU.contig593.245	evm.TU.contig357.114	evm.TU.contig458.50	evm.TU.contig522.792	evm.TU.contig305.40	evm.TU.contig468.4	evm.TU.contig579.185	evm.TU.contig587.41	evm.TU.contig64.153	evm.TU.contig522.1368	evm.TU.contig369.149		evm.TU.contig459.77
		evm.TU.contig591.52	evm.TU.contig598.29	novel.1423	evm.TU.contig300.62	evm.TU.contig455.273	evm.TU.contig233.330	evm.TU.contig305.371	evm.TU.contig305.187	evm.TU.contig197.256	evm.TU.contig564.10	evm.TU.contig600.64	novel.1560	evm.TU.contig369.192		evm.TU.contig370.70
		evm.TU.contig559.61	evm.TU.contig61.238	evm.TU.contig48.21	evm.TU.contig300.231	evm.TU.contig358.52	evm.TU.contig269.109	evm.TU.contig509.60	evm.TU.contig78.60	evm.TU.contig319.21	evm.TU.contig265.40	evm.TU.contig168.539	evm.TU.contig442.16	evm.TU.contig412.48		evm.TU.contig458.89
		evm.TU.contig155.127	evm.TU.contig335.44	evm.TU.contig78.75	evm.TU.contig579.199	evm.TU.contig579.199	evm.TU.contig432.23	evm.TU.contig607.27	evm.TU.contig607.27	evm.TU.contig417.51	evm.TU.contig522.329	evm.TU.contig522.748	evm.TU.contig420.55	evm.TU.contig420.139		evm.TU.contig139.266
		evm.TU.contig370.235	evm.TU.contig195.269	evm.TU.contig64.465	evm.TU.contig459.9	novel.449	evm.TU.contig193.315	evm.TU.contig139.52	evm.TU.contig600.123	evm.TU.contig493.62	evm.TU.contig455.284	evm.TU.contig432.155	evm.TU.contig522.396	evm.TU.contig530.44		evm.TU.contig579.107
		evm.TU.contig526.17	evm.TU.contig126.396	evm.TU.contig178.10	evm.TU.contig507.536	novel.1925	evm.TU.contig432.127	evm.TU.contig168.423	evm.TU.contig106.275	evm.TU.contig244.163	evm.TU.contig522.1385	evm.TU.contig522.333	evm.TU.contig564.73	evm.TU.contig48.37		evm.TU.contig375.50
		evm.TU.contig252.96	evm.TU.contig87.132	evm.TU.contig259.10	evm.TU.contig42.15	evm.TU.contig580.140	evm.TU.contig300.96	evm.TU.contig357.548	evm.TU.contig321.92	evm.TU.contig193.521	evm.TU.contig455.749	evm.TU.contig522.1180	evm.TU.contig305.452	evm.TU.contig507.371		evm.TU.contig134.174
		evm.TU.contig357.678	evm.TU.contig395.46	evm.TU.contig522.1252	evm.TU.contig126.498	evm.TU.contig370.26	evm.TU.contig579.106	evm.TU.contig64.67	evm.TU.contig443.17	evm.TU.contig127.20	evm.TU.contig61.77	evm.TU.contig64.414	evm.TU.contig252.157	evm.TU.contig222.196		evm.TU.contig483.10
		evm.TU.contig477.2	evm.TU.contig535.20	evm.TU.contig402.1	evm.TU.contig168.276	evm.TU.contig579.165	evm.TU.contig357.629	evm.TU.contig106.148	evm.TU.contig336.8	evm.TU.contig126.58	evm.TU.contig233.205	evm.TU.contig351.48	evm.TU.contig522.591	evm.TU.contig273.169		evm.TU.contig168.727
		evm.TU.contig432.13	evm.TU.contig598.79	evm.TU.contig357.540	evm.TU.contig370.259	evm.TU.contig312.29	evm.TU.contig273.239	novel.235	evm.TU.contig593.258	evm.TU.contig522.1395	evm.TU.contig455.108	evm.TU.contig507.328	evm.TU.contig420.187	evm.TU.contig62.42		evm.TU.contig507.163
		evm.TU.contig599.17	evm.TU.contig339.62	evm.TU.contig66.40	evm.TU.contig61.26	evm.TU.contig472.37	evm.TU.contig522.1327	evm.TU.contig206.158	evm.TU.contig559.37	evm.TU.contig370.133	evm.TU.contig87.117	evm.TU.contig233.330	evm.TU.contig522.1251	evm.TU.contig522.1469		evm.TU.contig593.161
		evm.TU.contig340.117	evm.TU.contig321.5	evm.TU.contig36.60	evm.TU.contig64.365	evm.TU.contig509.63	evm.TU.contig317.83	evm.TU.contig289.82	evm.TU.contig591.119	evm.TU.contig583.86	evm.TU.contig447.217	evm.TU.contig509.35	evm.TU.contig184.114	evm.TU.contig61.216		evm.TU.contig300.118
		evm.TU.contig34.71	evm.TU.contig48.163	evm.TU.contig206.80	evm.TU.contig522.1662	evm.TU.contig506.2	evm.TU.contig459.115	evm.TU.contig522.213	evm.TU.contig94.45	evm.TU.contig6.6	evm.TU.contig174.9	evm.TU.contig593.248	novel.198	evm.TU.contig106.177		evm.TU.contig310.29
		evm.TU.contig221.55	evm.TU.contig155.138	evm.TU.contig522.161	novel.1371	evm.TU.contig507.22	evm.TU.contig593.135	evm.TU.contig127.157	evm.TU.contig89.33	evm.TU.contig241.3	evm.TU.contig433.53	evm.TU.contig78.61	novel.846	evm.TU.contig239.110		evm.TU.contig305.58
		evm.TU.contig305.16	evm.TU.contig34.24	evm.TU.contig507.502	evm.TU.contig351.5	novel.30	evm.TU.contig48.122	evm.TU.contig593.6	evm.TU.contig519.84	evm.TU.contig48.111	novel.2584	evm.TU.contig193.67	evm.TU.contig5.4	evm.TU.contig222.151		evm.TU.contig507.244
		evm.TU.contig323.21	evm.TU.contig187.6	evm.TU.contig168.91	novel.116	evm.TU.contig280.34	evm.TU.contig522.122	evm.TU.contig339.6	evm.TU.contig134.94	novel.520	evm.TU.contig515.212	evm.TU.contig527.12	evm.TU.contig509.216	evm.TU.contig8.81		evm.TU.contig507.465
		evm.TU.contig559.168	evm.TU.contig455.543	evm.TU.contig217.101	evm.TU.contig168.488	evm.TU.contig378.61	evm.TU.contig518.17	evm.TU.contig369.87	evm.TU.contig538.26	evm.TU.contig417.27	evm.TU.contig37.30	evm.TU.contig48.161	evm.TU.contig233.323	evm.TU.contig375.17		evm.TU.contig195.213
		evm.TU.contig49.7	evm.TU.contig317.156	evm.TU.contig417.3	evm.TU.contig106.65	novel.224	evm.TU.contig321.121	evm.TU.contig277.7	evm.TU.contig193.437	evm.TU.contig522.411	evm.TU.contig522.42	evm.TU.contig206.21	evm.TU.contig134.121	evm.TU.contig232.18		evm.TU.contig44.6
		evm.TU.contig455.98	evm.TU.contig193.120	evm.TU.contig232.63	evm.TU.contig195.67	evm.TU.contig299.48	evm.TU.contig156.10	evm.TU.contig522.1365	evm.TU.contig64.454	evm.TU.contig116.5	novel.617	evm.TU.contig8.21	evm.TU.contig233.115	evm.TU.contig273.231		evm.TU.contig509.314
		evm.TU.contig197.176	evm.TU.contig522.164	evm.TU.contig233.359	evm.TU.contig19.1	evm.TU.contig116.80	evm.TU.contig395.78	evm.TU.contig310.29	evm.TU.contig522.807	evm.TU.contig357.321	evm.TU.contig273.371	evm.TU.contig515.80	evm.TU.contig438.1	evm.TU.contig406.34		evm.TU.contig155.210
		evm.TU.contig87.30	novel.409	evm.TU.contig305.69	evm.TU.contig522.1405	evm.TU.contig522.416	evm.TU.contig310.70	evm.TU.contig61.84	evm.TU.contig357.309	evm.TU.contig497.8	evm.TU.contig300.101	evm.TU.contig184.114	evm.TU.contig509.149	evm.TU.contig591.31		evm.TU.contig591.13
		evm.TU.contig206.89	evm.TU.contig221.110	evm.TU.contig185.3	evm.TU.contig197.146	evm.TU.contig406.44	evm.TU.contig105.9	evm.TU.contig455.726	evm.TU.contig388.52	evm.TU.contig36.31	evm.TU.contig220.14	evm.TU.contig144.27	evm.TU.contig522.360	evm.TU.contig31.22		evm.TU.contig184.55
		evm.TU.contig522.1252	evm.TU.contig168.453	evm.TU.contig556.37	evm.TU.contig51.86	evm.TU.contig193.218	evm.TU.contig193.407	evm.TU.contig417.51	evm.TU.contig217.101	evm.TU.contig587.37	evm.TU.contig530.62	evm.TU.contig280.29	evm.TU.contig8.142	evm.TU.contig252.133		evm.TU.contig60.52
		evm.TU.contig233.317	evm.TU.contig126.111	evm.TU.contig305.71	evm.TU.contig455.243	evm.TU.contig116.75	evm.TU.contig300.79	evm.TU.contig444.76	evm.TU.contig48.107	evm.TU.contig432.100	evm.TU.contig239.204	evm.TU.contig472.17	evm.TU.contig526.51	evm.TU.contig490.10		evm.TU.contig273.125
		evm.TU.contig507.145	evm.TU.contig305.231	evm.TU.contig168.371	evm.TU.contig184.204	evm.TU.contig106.199	evm.TU.contig455.351	evm.TU.contig48.6	evm.TU.contig221.44	evm.TU.contig598.52	evm.TU.contig64.77	evm.TU.contig606.78	evm.TU.contig527.103	evm.TU.contig131.20		evm.TU.contig599.10
		novel.2120	evm.TU.contig370.93	novel.148	evm.TU.contig331.2	evm.TU.contig507.14	evm.TU.contig509.296	evm.TU.contig289.113	evm.TU.contig305.201	evm.TU.contig217.192	evm.TU.contig146.11	evm.TU.contig509.114	evm.TU.contig509.59	novel.1003		evm.TU.contig566.69
		novel.324	evm.TU.contig509.67	evm.TU.contig298.14	evm.TU.contig302.6	evm.TU.contig432.73	evm.TU.contig546.1	evm.TU.contig188.14	evm.TU.contig94.94	evm.TU.contig87.70	evm.TU.contig519.31	evm.TU.contig126.341	evm.TU.contig244.35	evm.TU.contig62.94		evm.TU.contig507.318
		evm.TU.contig432.147	evm.TU.contig299.57	evm.TU.contig370.329	evm.TU.contig244.160	evm.TU.contig62.99	evm.TU.contig583.87	evm.TU.contig358.49	evm.TU.contig239.138	evm.TU.contig319.35	evm.TU.contig106.86	evm.TU.contig129.3	evm.TU.contig98.18	evm.TU.contig127.169		evm.TU.contig374.52
		evm.TU.contig206.238	evm.TU.contig206.288	evm.TU.contig522.815	evm.TU.contig64.88	evm.TU.contig321.60	evm.TU.contig204.92	evm.TU.contig193.512	evm.TU.contig522.269	evm.TU.contig217.184	evm.TU.contig168.515	evm.TU.contig455.539	evm.TU.contig527.16	evm.TU.contig370.199		evm.TU.contig603.47
		evm.TU.contig370.290	evm.TU.contig233.382	evm.TU.contig184.166	evm.TU.contig49.7	evm.TU.contig206.74	evm.TU.contig64.137	evm.TU.contig221.164	evm.TU.contig61.65	evm.TU.contig522.799	evm.TU.contig139.11	evm.TU.contig357.374	evm.TU.contig206.46	evm.TU.contig57.4		evm.TU.contig598.56
		evm.TU.contig197.35	evm.TU.contig8.15	evm.TU.contig522.1516	evm.TU.contig269.130	evm.TU.contig522.447	evm.TU.contig522.1416	evm.TU.contig34.204	evm.TU.contig517.6	evm.TU.contig455.712	evm.TU.contig507.515	evm.TU.contig339.47	evm.TU.contig395.141	evm.TU.contig522.1547		evm.TU.contig444.76
		evm.TU.contig239.18	evm.TU.contig87.31	evm.TU.contig252.75	evm.TU.contig370.295	evm.TU.contig357.105	evm.TU.contig193.598	evm.TU.contig450.54	evm.TU.contig382.9	evm.TU.contig455.501	evm.TU.contig244.207	evm.TU.contig168.760	evm.TU.contig105.9	evm.TU.contig522.1155		evm.TU.contig193.480
		evm.TU.contig193.422	evm.TU.contig603.70	evm.TU.contig280.125	evm.TU.contig452.31	evm.TU.contig300.39	evm.TU.contig64.101	evm.TU.contig259.8	novel.1885	evm.TU.contig515.217	evm.TU.contig106.39	evm.TU.contig591.120	evm.TU.contig87.16	novel.871		evm.TU.contig432.73
		evm.TU.contig522.301	evm.TU.contig233.55	evm.TU.contig209.5	evm.TU.contig305.154	evm.TU.contig522.442	evm.TU.contig233.27	evm.TU.contig280.23	evm.TU.contig514.9	evm.TU.contig221.24	evm.TU.contig95.20	evm.TU.contig239.186	evm.TU.contig51.212	evm.TU.contig76.28		evm.TU.contig268.7
		evm.TU.contig76.14	novel.571	evm.TU.contig116.96	evm.TU.contig340.120	evm.TU.contig417.17	evm.TU.contig273.356	evm.TU.contig330.14	evm.TU.contig438.3	evm.TU.contig580.107	evm.TU.contig600.20	novel.2321	evm.TU.contig193.209	evm.TU.contig129.14		evm.TU.contig34.39
		novel.1589	evm.TU.contig62.52	evm.TU.contig206.315	evm.TU.contig455.299	evm.TU.contig126.37	evm.TU.contig378.113	evm.TU.contig94.143	evm.TU.contig455.25	evm.TU.contig233.307	evm.TU.contig89.13	evm.TU.contig126.40	evm.TU.contig527.90	evm.TU.contig559.58		evm.TU.contig399.4
		evm.TU.contig522.985	evm.TU.contig31.12	evm.TU.contig370.269	evm.TU.contig116.42	evm.TU.contig126.334	evm.TU.contig206.192	evm.TU.contig91.4	evm.TU.contig230.8	evm.TU.contig136.21	evm.TU.contig206.150	evm.TU.contig433.24	evm.TU.contig522.547	evm.TU.contig168.661		evm.TU.contig451.26
		evm.TU.contig598.69	evm.TU.contig222.37	evm.TU.contig107.10	evm.TU.contig493.87	evm.TU.contig566.40	evm.TU.contig173.6	evm.TU.contig8.119	evm.TU.contig515.31	evm.TU.contig217.204	evm.TU.contig62.119	evm.TU.contig155.278	evm.TU.contig299.33	evm.TU.contig54.4		evm.TU.contig193.582
		evm.TU.contig357.219	evm.TU.contig64.245	evm.TU.contig308.89	novel.1622	evm.TU.contig606.81	evm.TU.contig455.293	evm.TU.contig273.109	evm.TU.contig557.15	evm.TU.contig522.128	evm.TU.contig522.1438	evm.TU.contig488.7	evm.TU.contig515.29	evm.TU.contig168.604		evm.TU.contig522.1513
		evm.TU.contig178.24	evm.TU.contig233.415	evm.TU.contig62.120	evm.TU.contig155.10	evm.TU.contig213.28	evm.TU.contig64.475	evm.TU.contig308.28	evm.TU.contig106.160	evm.TU.contig87.42	evm.TU.contig522.1667	evm.TU.contig305.183	evm.TU.contig591.96	evm.TU.contig593.204		evm.TU.contig184.239
		evm.TU.contig357.56	evm.TU.contig273.67	evm.TU.contig472.30	evm.TU.contig522.1168	evm.TU.contig273.340	evm.TU.contig559.171	evm.TU.contig204.25	evm.TU.contig97.110	evm.TU.contig603.13	evm.TU.contig559.9	evm.TU.contig468.20	evm.TU.contig94.131	evm.TU.contig514.33		evm.TU.contig593.209
		evm.TU.contig305.341	evm.TU.contig300.64	evm.TU.contig244.182	evm.TU.contig340.57	evm.TU.contig522.213	evm.TU.contig543.8	evm.TU.contig435.33	evm.TU.contig527.200	evm.TU.contig97.20	evm.TU.contig199.79	evm.TU.contig193.209	evm.TU.contig239.201	evm.TU.contig564.100		novel.1200
		evm.TU.contig305.215	evm.TU.contig509.183	evm.TU.contig168.33	evm.TU.contig193.319	evm.TU.contig289.133	evm.TU.contig564.46	evm.TU.contig193.330	evm.TU.contig62.43	evm.TU.contig357.69	evm.TU.contig206.38	evm.TU.contig432.63	evm.TU.contig412.17	evm.TU.contig447.220		evm.TU.contig459.8
		evm.TU.contig64.126	evm.TU.contig273.161	evm.TU.contig565.8	evm.TU.contig300.72	evm.TU.contig195.168	evm.TU.contig197.17	evm.TU.contig312.4	novel.2808	evm.TU.contig163.2	evm.TU.contig87.136	evm.TU.contig28.9	evm.TU.contig357.173	evm.TU.contig206.45		evm.TU.contig455.173
		evm.TU.contig583.166	evm.TU.contig91.12	evm.TU.contig305.252	evm.TU.contig432.161	evm.TU.contig75.9	evm.TU.contig507.403	evm.TU.contig509.59	evm.TU.contig459.128	evm.TU.contig238.4	evm.TU.contig215.5	evm.TU.contig395.131	evm.TU.contig268.9	evm.TU.contig64.379		evm.TU.contig273.16
		evm.TU.contig51.53	novel.565	evm.TU.contig369.204	evm.TU.contig357.474	evm.TU.contig429.26	evm.TU.contig88.51	evm.TU.contig241.3	evm.TU.contig197.113	evm.TU.contig522.956	evm.TU.contig206.315	evm.TU.contig444.50	evm.TU.contig580.207	evm.TU.contig522.979		evm.TU.contig184.67
		evm.TU.contig300.171	evm.TU.contig580.180	evm.TU.contig233.360	evm.TU.contig493.85	evm.TU.contig420.259	evm.TU.contig217.76	evm.TU.contig107.10	evm.TU.contig61.67	evm.TU.contig369.139	evm.TU.contig193.293	evm.TU.contig370.89	evm.TU.contig139.155	evm.TU.contig509.52		evm.TU.contig592.27
		evm.TU.contig507.339	novel.1678	novel.1688	evm.TU.contig579.76	evm.TU.contig237.4	evm.TU.contig64.290	evm.TU.contig515.31	evm.TU.contig357.222	evm.TU.contig48.185	evm.TU.contig51.104	evm.TU.contig571.35	novel.193	evm.TU.contig526.45		evm.TU.contig487.71
		evm.TU.contig193.71	evm.TU.contig432.126	evm.TU.contig515.201	evm.TU.contig233.382	evm.TU.contig87.43	evm.TU.contig370.141	evm.TU.contig592.65	evm.TU.contig93.36	evm.TU.contig106.196	evm.TU.contig455.536	evm.TU.contig317.61	evm.TU.contig580.114	evm.TU.contig290.6		evm.TU.contig522.1652
		evm.TU.contig305.237	evm.TU.contig580.146	evm.TU.contig94.93	evm.TU.contig559.36	evm.TU.contig455.28	evm.TU.contig195.8	evm.TU.contig62.140	evm.TU.contig69.10	evm.TU.contig134.169	evm.TU.contig305.40	evm.TU.contig522.46	evm.TU.contig71.6	evm.TU.contig522.1263		evm.TU.contig206.288
		evm.TU.contig357.285	evm.TU.contig395.78	evm.TU.contig311.1	evm.TU.contig447.9	evm.TU.contig580.70	evm.TU.contig339.7	evm.TU.contig509.102	evm.TU.contig168.718	evm.TU.contig221.107	evm.TU.contig34.140	evm.TU.contig522.599	evm.TU.contig583.84	evm.TU.contig488.4		evm.TU.contig233.86
		evm.TU.contig56.96	evm.TU.contig233.365	evm.TU.contig273.201	evm.TU.contig106.43	evm.TU.contig388.39	evm.TU.contig8.32	evm.TU.contig175.6	evm.TU.contig455.573	evm.TU.contig417.3	evm.TU.contig305.183	evm.TU.contig273.231	evm.TU.contig155.248	evm.TU.contig593.27		novel.3029
		evm.TU.contig564.131	evm.TU.contig206.12	evm.TU.contig522.1426	evm.TU.contig244.43	evm.TU.contig204.57	evm.TU.contig195.9	evm.TU.contig519.20	evm.TU.contig139.232	evm.TU.contig305.246	evm.TU.contig126.37	evm.TU.contig522.656	evm.TU.contig62.59	evm.TU.contig197.59		evm.TU.contig522.1422
		evm.TU.contig8.28	evm.TU.contig87.81	evm.TU.contig520.22	evm.TU.contig206.288	evm.TU.contig289.49	evm.TU.contig442.17	evm.TU.contig543.8	evm.TU.contig155.128	evm.TU.contig305.34	evm.TU.contig509.90	evm.TU.contig455.584	evm.TU.contig289.93	evm.TU.contig175.11		evm.TU.contig289.117
		novel.1371	evm.TU.contig155.143	evm.TU.contig62.273	evm.TU.contig76.2	evm.TU.contig139.113	evm.TU.contig64.47	evm.TU.contig256.11	evm.TU.contig587.46	evm.TU.contig522.1669	evm.TU.contig242.9	evm.TU.contig580.128	evm.TU.contig273.91	evm.TU.contig566.69		evm.TU.contig370.111
		evm.TU.contig75.9	evm.TU.contig522.596	evm.TU.contig8.81	evm.TU.contig450.54	novel.2712	evm.TU.contig139.119	evm.TU.contig176.9	evm.TU.contig473.4	evm.TU.contig559.52	evm.TU.contig193.212	novel.1180	evm.TU.contig206.185	evm.TU.contig168.723		evm.TU.contig593.151
		evm.TU.contig583.35	evm.TU.contig195.136	evm.TU.contig289.88	evm.TU.contig168.533	evm.TU.contig273.336	evm.TU.contig507.357	evm.TU.contig515.59	evm.TU.contig300.62	novel.937	evm.TU.contig519.37	evm.TU.contig455.98	evm.TU.contig8.191	evm.TU.contig412.15		evm.TU.contig136.41
		evm.TU.contig565.11	evm.TU.contig447.47	evm.TU.contig37.88	evm.TU.contig273.211	evm.TU.contig197.66	evm.TU.contig233.259	evm.TU.contig131.58	evm.TU.contig239.21	evm.TU.contig397.3	evm.TU.contig522.1652	evm.TU.contig113.4	evm.TU.contig300.203	evm.TU.contig48.76		evm.TU.contig134.165
		evm.TU.contig244.52	novel.1350	evm.TU.contig369.157	evm.TU.contig579.169	evm.TU.contig300.295	evm.TU.contig583.115	novel.2392	evm.TU.contig243.3	evm.TU.contig233.386	evm.TU.contig459.128	evm.TU.contig289.147	novel.2290	evm.TU.contig370.164		evm.TU.contig347.9
		novel.3038	evm.TU.contig556.37	novel.1887	evm.TU.contig239.180	evm.TU.contig206.272	evm.TU.contig69.78	evm.TU.contig193.529	evm.TU.contig233.155	evm.TU.contig155.144	evm.TU.contig580.141	evm.TU.contig515.61	evm.TU.contig507.160	evm.TU.contig448.7		evm.TU.contig62.264
		evm.TU.contig455.101	evm.TU.contig221.51	evm.TU.contig535.27	evm.TU.contig305.363	evm.TU.contig168.91	evm.TU.contig302.8	evm.TU.contig522.893	evm.TU.contig519.60	evm.TU.contig522.807	evm.TU.contig127.27	evm.TU.contig206.111	evm.TU.contig239.24	evm.TU.contig222.57		evm.TU.contig197.99
		evm.TU.contig559.124	evm.TU.contig299.16	evm.TU.contig273.356	evm.TU.contig566.40	evm.TU.contig222.20	evm.TU.contig480.150	evm.TU.contig239.198	novel.2321	evm.TU.contig168.181	evm.TU.contig193.591	evm.TU.contig522.1504	novel.3007	evm.TU.contig487.91		evm.TU.contig580.68
		evm.TU.contig370.260	evm.TU.contig206.207	evm.TU.contig455.651	evm.TU.contig598.98	evm.TU.contig455.388	evm.TU.contig64.453	evm.TU.contig600.154	evm.TU.contig168.279	evm.TU.contig233.55	evm.TU.contig139.210	novel.1642	evm.TU.contig370.31	evm.TU.contig527.7		evm.TU.contig48.179
		novel.1965	evm.TU.contig69.12	evm.TU.contig435.33	evm.TU.contig509.100	evm.TU.contig155.142	evm.TU.contig458.44	evm.TU.contig432.42	evm.TU.contig592.65	evm.TU.contig184.192	evm.TU.contig69.98	evm.TU.contig193.305	evm.TU.contig507.378	evm.TU.contig193.530		evm.TU.contig64.270
		evm.TU.contig480.82	evm.TU.contig509.170	evm.TU.contig395.127	evm.TU.contig357.518	evm.TU.contig197.246	evm.TU.contig357.678	evm.TU.contig455.148	evm.TU.contig600.66	evm.TU.contig233.274	evm.TU.contig321.36	evm.TU.contig8.108	evm.TU.contig601.21	evm.TU.contig278.3		evm.TU.contig522.791
		evm.TU.contig273.385	evm.TU.contig566.47	evm.TU.contig34.171	evm.TU.contig184.183	evm.TU.contig134.131	evm.TU.contig420.247	evm.TU.contig455.420	evm.TU.contig62.148	evm.TU.contig233.415	evm.TU.contig201.32	evm.TU.contig168.424	novel.858	evm.TU.contig193.36		evm.TU.contig508.64
		evm.TU.contig193.64	evm.TU.contig357.79	evm.TU.contig273.301	evm.TU.contig201.29	evm.TU.contig195.269	evm.TU.contig395.53	evm.TU.contig357.323	evm.TU.contig580.154	evm.TU.contig126.77	evm.TU.contig538.55	evm.TU.contig232.53	evm.TU.contig559.173	evm.TU.contig240.2		evm.TU.contig193.655
		evm.TU.contig302.3	evm.TU.contig62.11	evm.TU.contig429.26	evm.TU.contig559.201	novel.2089	evm.TU.contig244.74	evm.TU.contig221.101	novel.2382	evm.TU.contig106.102	evm.TU.contig541.8	evm.TU.contig519.1	evm.TU.contig455.626	evm.TU.contig90.17		evm.TU.contig43.8
		evm.TU.contig62.193	evm.TU.contig606.81	evm.TU.contig522.598	evm.TU.contig67.3	evm.TU.contig357.545	evm.TU.contig197.221	evm.TU.contig64.163	evm.TU.contig358.69	evm.TU.contig217.193	evm.TU.contig455.671	evm.TU.contig522.727	evm.TU.contig455.408	evm.TU.contig522.405		evm.TU.contig206.46
		novel.2047	evm.TU.contig106.248	evm.TU.contig139.217	evm.TU.contig508.28	novel.671	evm.TU.contig195.300	evm.TU.contig230.27	evm.TU.contig592.36	evm.TU.contig94.102	evm.TU.contig62.196	evm.TU.contig244.59	evm.TU.contig168.250	evm.TU.contig195.88		evm.TU.contig606.80
		evm.TU.contig455.552	evm.TU.contig522.283	evm.TU.contig493.25	evm.TU.contig239.231	evm.TU.contig8.110	evm.TU.contig233.393	evm.TU.contig395.63	evm.TU.contig580.66	evm.TU.contig443.17	evm.TU.contig78.131	evm.TU.contig507.433	evm.TU.contig370.70	evm.TU.contig455.599		evm.TU.contig420.263
		evm.TU.contig244.102	evm.TU.contig309.3	novel.2097	evm.TU.contig420.237	evm.TU.contig116.96	evm.TU.contig507.456	evm.TU.contig197.246	evm.TU.contig522.457	evm.TU.contig527.47	evm.TU.contig48.179	evm.TU.contig106.104	evm.TU.contig184.145	evm.TU.contig527.45		evm.TU.contig305.313
		evm.TU.contig443.16	evm.TU.contig298.21	evm.TU.contig522.1333	evm.TU.contig599.17	evm.TU.contig62.135	evm.TU.contig93.33	evm.TU.contig233.346	evm.TU.contig514.27	evm.TU.contig420.48	novel.2288	evm.TU.contig455.573	evm.TU.contig336.8	evm.TU.contig522.152		evm.TU.contig584.6
		evm.TU.contig126.344	evm.TU.contig87.68	evm.TU.contig233.230	evm.TU.contig197.35	evm.TU.contig168.289	evm.TU.contig271.12	evm.TU.contig522.1554	evm.TU.contig61.78	evm.TU.contig206.238	evm.TU.contig344.2	evm.TU.contig357.228	evm.TU.contig593.80	evm.TU.contig75.98		evm.TU.contig4.10
		evm.TU.contig62.135	evm.TU.contig564.11	evm.TU.contig305.221	evm.TU.contig522.186	evm.TU.contig139.38	evm.TU.contig199.66	evm.TU.contig305.258	evm.TU.contig593.35	evm.TU.contig126.515	evm.TU.contig273.381	evm.TU.contig522.854	evm.TU.contig370.378	evm.TU.contig94.40		evm.TU.contig204.63
		evm.TU.contig459.93	evm.TU.contig116.23	evm.TU.contig305.216	evm.TU.contig357.647	evm.TU.contig66.40	evm.TU.contig499.4	evm.TU.contig598.115	evm.TU.contig507.213	evm.TU.contig292.3	novel.664	evm.TU.contig168.544	evm.TU.contig586.13	evm.TU.contig252.16		evm.TU.contig193.336
		evm.TU.contig522.370	evm.TU.contig62.208	evm.TU.contig580.115	evm.TU.contig244.69	evm.TU.contig233.289	evm.TU.contig522.633	evm.TU.contig106.163	evm.TU.contig193.429	evm.TU.contig593.179	evm.TU.contig205.24	evm.TU.contig233.334	evm.TU.contig412.101	evm.TU.contig592.37		evm.TU.contig484.17
		evm.TU.contig168.273	evm.TU.contig357.477	evm.TU.contig580.107	evm.TU.contig507.23	novel.1624	evm.TU.contig94.53	evm.TU.contig522.1640	evm.TU.contig357.219	evm.TU.contig126.62	evm.TU.contig75.106	evm.TU.contig305.79	evm.TU.contig515.236	evm.TU.contig509.115		evm.TU.contig524.5
		evm.TU.contig455.124	evm.TU.contig507.342	evm.TU.contig106.165	evm.TU.contig370.344	evm.TU.contig56.57	evm.TU.contig106.84	evm.TU.contig305.421	evm.TU.contig321.108	novel.2808	evm.TU.contig519.94	evm.TU.contig323.27	evm.TU.contig94.53	evm.TU.contig420.224		evm.TU.contig201.37
		evm.TU.contig455.80	evm.TU.contig395.81	evm.TU.contig580.215	evm.TU.contig522.394	evm.TU.contig139.159	evm.TU.contig522.436	evm.TU.contig273.122	evm.TU.contig64.109	evm.TU.contig549.53	evm.TU.contig126.504	evm.TU.contig204.67	evm.TU.contig515.74	evm.TU.contig522.1550		evm.TU.contig489.24
		evm.TU.contig587.35	evm.TU.contig269.20	evm.TU.contig564.44	evm.TU.contig358.7	novel.2209	evm.TU.contig94.92	evm.TU.contig300.252	evm.TU.contig509.50	evm.TU.contig522.1640	evm.TU.contig336.20	evm.TU.contig313.17	evm.TU.contig51.55	evm.TU.contig559.63		evm.TU.contig249.6
		evm.TU.contig217.120	evm.TU.contig37.87	evm.TU.contig8.153	evm.TU.contig88.41	evm.TU.contig593.101	evm.TU.contig509.285	evm.TU.contig48.7	evm.TU.contig206.41	evm.TU.contig591.1	evm.TU.contig126.486	evm.TU.contig591.28	evm.TU.contig233.309	evm.TU.contig244.167		evm.TU.contig155.251
		evm.TU.contig580.28	evm.TU.contig305.252	evm.TU.contig168.306	evm.TU.contig94.96	evm.TU.contig559.188	evm.TU.contig134.169	evm.TU.contig522.598	novel.687	evm.TU.contig375.34	evm.TU.contig522.630	evm.TU.contig357.122	evm.TU.contig168.733	evm.TU.contig300.270		evm.TU.contig522.1595
		evm.TU.contig507.51	evm.TU.contig184.246	evm.TU.contig531.24	evm.TU.contig155.194	evm.TU.contig583.166	novel.2962	evm.TU.contig233.31	evm.TU.contig403.8	novel.2055	evm.TU.contig559.54	evm.TU.contig106.34	evm.TU.contig155.82	evm.TU.contig591.51		evm.TU.contig420.270
		evm.TU.contig559.123	evm.TU.contig526.28	evm.TU.contig64.446	evm.TU.contig435.46	evm.TU.contig43.17	evm.TU.contig206.103	evm.TU.contig87.117	evm.TU.contig470.3	evm.TU.contig12.19	evm.TU.contig524.7	evm.TU.contig139.86	evm.TU.contig155.131	evm.TU.contig233.123		evm.TU.contig168.378
		evm.TU.contig493.89	evm.TU.contig239.204	evm.TU.contig308.28	evm.TU.contig593.7	evm.TU.contig155.74	evm.TU.contig206.54	evm.TU.contig583.205	evm.TU.contig497.7	evm.TU.contig432.101	evm.TU.contig62.247	evm.TU.contig64.368	evm.TU.contig580.28	evm.TU.contig522.202		evm.TU.contig217.204
		evm.TU.contig204.87	evm.TU.contig299.41	evm.TU.contig455.607	evm.TU.contig206.306	evm.TU.contig201.39	evm.TU.contig106.104	evm.TU.contig217.71	evm.TU.contig280.129	evm.TU.contig24.7	evm.TU.contig522.213	evm.TU.contig583.38	evm.TU.contig106.290	novel.2675		novel.74
		evm.TU.contig129.17	novel.67	novel.472	evm.TU.contig350.33	evm.TU.contig579.185	evm.TU.contig300.315	evm.TU.contig346.8	evm.TU.contig432.73	evm.TU.contig515.115	evm.TU.contig94.55	evm.TU.contig289.117	evm.TU.contig514.33	evm.TU.contig73.3		evm.TU.contig583.73
		evm.TU.contig239.165	evm.TU.contig78.94	evm.TU.contig522.1287	evm.TU.contig478.25	evm.TU.contig459.112	evm.TU.contig522.351	evm.TU.contig62.287	evm.TU.contig362.2	evm.TU.contig564.128	novel.1661	evm.TU.contig87.259	evm.TU.contig64.348	evm.TU.contig583.104		evm.TU.contig593.56
		evm.TU.contig530.44	evm.TU.contig603.69	evm.TU.contig232.30	evm.TU.contig579.62	evm.TU.contig459.47	evm.TU.contig266.5	evm.TU.contig346.30	evm.TU.contig273.77	evm.TU.contig286.5	evm.TU.contig246.5	evm.TU.contig526.17	evm.TU.contig62.208	evm.TU.contig522.25		evm.TU.contig38.5
		evm.TU.contig422.6	evm.TU.contig535.23	evm.TU.contig134.102	evm.TU.contig232.30	evm.TU.contig319.1	evm.TU.contig321.3	evm.TU.contig305.236	evm.TU.contig151.7	evm.TU.contig522.122	novel.301	evm.TU.contig519.10	evm.TU.contig69.9	evm.TU.contig195.285		evm.TU.contig455.431
		evm.TU.contig527.200	evm.TU.contig527.115	evm.TU.contig459.68	evm.TU.contig357.230	evm.TU.contig480.118	novel.995	evm.TU.contig217.125	evm.TU.contig455.421	evm.TU.contig515.124	evm.TU.contig357.72	evm.TU.contig197.146	evm.TU.contig313.41	evm.TU.contig127.61		evm.TU.contig444.70
		evm.TU.contig97.194	evm.TU.contig155.167	novel.2572	evm.TU.contig336.67	evm.TU.contig370.143	evm.TU.contig233.229	evm.TU.contig273.33	evm.TU.contig522.658	evm.TU.contig193.526	evm.TU.contig507.14	evm.TU.contig39.29	evm.TU.contig454.5	evm.TU.contig509.303		evm.TU.contig515.58
		evm.TU.contig515.24	evm.TU.contig87.131	evm.TU.contig447.298	evm.TU.contig459.61	evm.TU.contig527.68	evm.TU.contig308.91	evm.TU.contig447.184	novel.131	evm.TU.contig289.88	evm.TU.contig97.133	evm.TU.contig421.15	evm.TU.contig455.243	evm.TU.contig244.83		evm.TU.contig193.359
		evm.TU.contig199.79	evm.TU.contig522.1395	evm.TU.contig442.41	evm.TU.contig223.43	evm.TU.contig583.149	evm.TU.contig358.37	evm.TU.contig592.24	evm.TU.contig432.117	evm.TU.contig522.599	evm.TU.contig559.184	evm.TU.contig44.6	evm.TU.contig221.32	novel.224		evm.TU.contig592.7
		evm.TU.contig369.151	evm.TU.contig81.4	evm.TU.contig168.695	evm.TU.contig606.81	evm.TU.contig455.34	evm.TU.contig455.601	novel.1044	evm.TU.contig126.518	evm.TU.contig127.157	evm.TU.contig244.22	evm.TU.contig541.8	evm.TU.contig289.82	evm.TU.contig442.25		evm.TU.contig75.115
		evm.TU.contig168.4	evm.TU.contig232.28	evm.TU.contig61.63	evm.TU.contig111.12	evm.TU.contig168.354	evm.TU.contig538.27	evm.TU.contig62.282	evm.TU.contig64.228	evm.TU.contig113.44	novel.306	novel.1347	evm.TU.contig64.45	evm.TU.contig522.852		evm.TU.contig116.75
		evm.TU.contig155.194	evm.TU.contig305.90	evm.TU.contig606.62	evm.TU.contig48.23	evm.TU.contig586.6	evm.TU.contig87.210	novel.324	evm.TU.contig559.168	evm.TU.contig184.225	evm.TU.contig64.167	evm.TU.contig300.12	evm.TU.contig370.56	evm.TU.contig252.120		evm.TU.contig509.85
		evm.TU.contig357.672	novel.1087	evm.TU.contig265.24	novel.214	evm.TU.contig193.233	evm.TU.contig126.285	evm.TU.contig442.43	evm.TU.contig64.450	evm.TU.contig48.168	evm.TU.contig233.162	evm.TU.contig323.51	evm.TU.contig139.78	evm.TU.contig432.108		evm.TU.contig244.108
		evm.TU.contig222.39	evm.TU.contig522.722	evm.TU.contig222.42	evm.TU.contig507.537	evm.TU.contig566.31	evm.TU.contig444.21	evm.TU.contig559.168	evm.TU.contig538.15	evm.TU.contig599.36	evm.TU.contig313.16	evm.TU.contig60.18	evm.TU.contig414.1	evm.TU.contig97.46		evm.TU.contig300.311
		evm.TU.contig522.910	evm.TU.contig239.35	evm.TU.contig340.62	evm.TU.contig555.9	evm.TU.contig305.42	evm.TU.contig233.199	evm.TU.contig538.20	evm.TU.contig519.20	evm.TU.contig507.297	evm.TU.contig273.332	evm.TU.contig155.104	evm.TU.contig106.155	evm.TU.contig62.159		evm.TU.contig450.108
		evm.TU.contig587.54	evm.TU.contig139.165	evm.TU.contig459.48	evm.TU.contig193.54	evm.TU.contig95.24	evm.TU.contig106.24	evm.TU.contig493.91	evm.TU.contig34.66	novel.2307	evm.TU.contig62.37	evm.TU.contig412.72	evm.TU.contig447.101	evm.TU.contig455.220		evm.TU.contig357.404
		evm.TU.contig34.42	evm.TU.contig527.8	evm.TU.contig522.1662	evm.TU.contig34.71	evm.TU.contig357.204	evm.TU.contig520.21	evm.TU.contig168.279	evm.TU.contig522.821	evm.TU.contig184.260	evm.TU.contig509.160	evm.TU.contig300.134	evm.TU.contig139.248	evm.TU.contig579.57		evm.TU.contig273.69
		evm.TU.contig522.1372	evm.TU.contig432.198	evm.TU.contig204.73	evm.TU.contig522.147	evm.TU.contig522.592	evm.TU.contig515.124	evm.TU.contig217.66	evm.TU.contig217.125	evm.TU.contig64.450	novel.2238	evm.TU.contig153.8	evm.TU.contig155.267	evm.TU.contig522.1415		evm.TU.contig206.60
		evm.TU.contig168.453	evm.TU.contig522.1460	novel.767	evm.TU.contig583.175	evm.TU.contig300.244	evm.TU.contig522.148	evm.TU.contig508.60	evm.TU.contig593.158	evm.TU.contig64.109	novel.2749	evm.TU.contig193.399	evm.TU.contig493.34	evm.TU.contig522.823		evm.TU.contig357.153
		evm.TU.contig564.16	evm.TU.contig168.67	novel.740	evm.TU.contig455.372	evm.TU.contig321.51	evm.TU.contig522.1058	evm.TU.contig455.83	evm.TU.contig579.199	evm.TU.contig593.95	evm.TU.contig305.371	evm.TU.contig593.64	evm.TU.contig522.1362	evm.TU.contig458.44		evm.TU.contig527.62
		evm.TU.contig319.16	evm.TU.contig168.76	evm.TU.contig459.61	evm.TU.contig201.48	evm.TU.contig6.6	evm.TU.contig599.36	evm.TU.contig511.12	evm.TU.contig593.4	evm.TU.contig435.45	evm.TU.contig357.478	evm.TU.contig233.311	novel.1655	evm.TU.contig522.1396		evm.TU.contig300.117
		evm.TU.contig591.119	novel.620	evm.TU.contig217.52	evm.TU.contig455.311	evm.TU.contig522.1031	evm.TU.contig206.246	evm.TU.contig472.24	evm.TU.contig204.97	evm.TU.contig459.149	evm.TU.contig139.79	evm.TU.contig168.196	evm.TU.contig511.21	evm.TU.contig522.1161		evm.TU.contig354.3
		evm.TU.contig507.278	evm.TU.contig395.21	evm.TU.contig299.41	novel.784	evm.TU.contig233.406	evm.TU.contig168.595	evm.TU.contig64.113	evm.TU.contig259.7	novel.2376	evm.TU.contig527.48	evm.TU.contig78.71	evm.TU.contig64.250	evm.TU.contig522.966		evm.TU.contig247.6
		evm.TU.contig305.329	evm.TU.contig78.89	evm.TU.contig233.152	evm.TU.contig321.53	evm.TU.contig384.60	evm.TU.contig493.26	evm.TU.contig12.16	evm.TU.contig587.22	evm.TU.contig206.237	evm.TU.contig507.311	evm.TU.contig277.8	evm.TU.contig305.186	evm.TU.contig580.88		evm.TU.contig233.71
		evm.TU.contig370.376	evm.TU.contig552.10	novel.61	evm.TU.contig310.66	evm.TU.contig300.119	evm.TU.contig563.19	evm.TU.contig435.10	evm.TU.contig593.73	evm.TU.contig522.793	evm.TU.contig583.73	evm.TU.contig545.28	evm.TU.contig206.214	novel.1897		evm.TU.contig139.44
		evm.TU.contig116.74	evm.TU.contig221.52	evm.TU.contig233.145	evm.TU.contig357.56	evm.TU.contig280.108	evm.TU.contig168.102	evm.TU.contig91.14	evm.TU.contig273.37	evm.TU.contig244.96	evm.TU.contig350.34	evm.TU.contig587.69	evm.TU.contig507.573	evm.TU.contig606.30		evm.TU.contig522.1465
		novel.3175	evm.TU.contig106.19	evm.TU.contig370.164	evm.TU.contig591.24	evm.TU.contig420.231	evm.TU.contig370.172	evm.TU.contig538.24	evm.TU.contig241.3	evm.TU.contig222.185	evm.TU.contig357.567	evm.TU.contig372.10	evm.TU.contig94.101	evm.TU.contig530.19		evm.TU.contig168.354
		evm.TU.contig48.58	evm.TU.contig197.39	evm.TU.contig519.64	evm.TU.contig480.78	evm.TU.contig564.59	evm.TU.contig87.216	evm.TU.contig81.16	evm.TU.contig522.1345	evm.TU.contig447.77	evm.TU.contig106.203	evm.TU.contig126.78	evm.TU.contig168.744	evm.TU.contig300.106		evm.TU.contig566.17
		evm.TU.contig184.187	evm.TU.contig522.161	evm.TU.contig51.84	evm.TU.contig48.30	evm.TU.contig56.7	evm.TU.contig300.204	evm.TU.contig168.503	evm.TU.contig221.164	evm.TU.contig319.13	evm.TU.contig357.142	evm.TU.contig273.367	evm.TU.contig447.216	evm.TU.contig507.390		evm.TU.contig587.26
		evm.TU.contig126.162	evm.TU.contig197.234	evm.TU.contig357.683	evm.TU.contig549.26	evm.TU.contig193.456	evm.TU.contig175.7	evm.TU.contig509.114	evm.TU.contig193.602	evm.TU.contig206.75	evm.TU.contig140.63	evm.TU.contig168.524	evm.TU.contig237.7	evm.TU.contig127.50		evm.TU.contig499.4
		novel.725	evm.TU.contig64.367	evm.TU.contig34.133	evm.TU.contig8.28	evm.TU.contig78.10	evm.TU.contig317.134	evm.TU.contig566.47	evm.TU.contig522.1239	evm.TU.contig232.21	evm.TU.contig233.355	evm.TU.contig455.333	evm.TU.contig522.1002	evm.TU.contig240.6		evm.TU.contig557.4
		evm.TU.contig580.115	evm.TU.contig8.115	evm.TU.contig522.713	evm.TU.contig317.66	evm.TU.contig401.7	evm.TU.contig579.118	evm.TU.contig134.102	evm.TU.contig357.654	evm.TU.contig395.63	evm.TU.contig232.26	evm.TU.contig369.117	novel.275	evm.TU.contig580.115		evm.TU.contig126.499
		evm.TU.contig305.263	evm.TU.contig273.373	novel.2741	evm.TU.contig91.21	evm.TU.contig7.3	evm.TU.contig357.415	evm.TU.contig106.13	evm.TU.contig91.14	evm.TU.contig509.296	evm.TU.contig64.254	novel.1443	evm.TU.contig600.171	evm.TU.contig522.768		evm.TU.contig206.137
		evm.TU.contig295.1	evm.TU.contig447.209	evm.TU.contig515.211	evm.TU.contig195.34	evm.TU.contig375.28	evm.TU.contig522.601	evm.TU.contig308.11	evm.TU.contig480.158	novel.270	evm.TU.contig233.352	evm.TU.contig205.22	evm.TU.contig156.29	evm.TU.contig518.9		evm.TU.contig284.4
		evm.TU.contig370.329	evm.TU.contig357.652	evm.TU.contig87.16	evm.TU.contig176.4	evm.TU.contig206.32	evm.TU.contig97.84	evm.TU.contig583.115	evm.TU.contig522.317	evm.TU.contig317.149	evm.TU.contig455.527	evm.TU.contig233.287	evm.TU.contig289.17	evm.TU.contig94.131		evm.TU.contig522.1491
		evm.TU.contig579.62	evm.TU.contig106.32	evm.TU.contig522.1388	evm.TU.contig106.279	evm.TU.contig515.102	evm.TU.contig184.260	evm.TU.contig127.17	evm.TU.contig357.523	evm.TU.contig480.136	evm.TU.contig126.312	evm.TU.contig522.1548	evm.TU.contig340.54	evm.TU.contig168.626		evm.TU.contig126.188
		evm.TU.contig302.6	evm.TU.contig522.185	evm.TU.contig126.430	evm.TU.contig414.18	evm.TU.contig98.23	evm.TU.contig515.187	evm.TU.contig375.5	evm.TU.contig522.1224	evm.TU.contig522.493	evm.TU.contig334.6	evm.TU.contig358.69	novel.937	evm.TU.contig522.820		evm.TU.contig444.66
		evm.TU.contig522.923	evm.TU.contig592.70	evm.TU.contig522.1614	novel.207	evm.TU.contig300.72	evm.TU.contig168.661	novel.472	evm.TU.contig522.500	evm.TU.contig607.27	evm.TU.contig204.58	novel.2085	evm.TU.contig8.11	evm.TU.contig99.12		novel.739
		evm.TU.contig455.255	evm.TU.contig579.72	evm.TU.contig564.16	evm.TU.contig300.282	evm.TU.contig522.1211	evm.TU.contig62.209	evm.TU.contig233.435	evm.TU.contig357.389	evm.TU.contig195.288	evm.TU.contig239.23	evm.TU.contig134.91	evm.TU.contig522.1604	evm.TU.contig206.16		evm.TU.contig64.348
		evm.TU.contig598.88	evm.TU.contig155.121	evm.TU.contig579.55	evm.TU.contig317.108	evm.TU.contig459.149	evm.TU.contig206.22	evm.TU.contig126.482	evm.TU.contig206.213	evm.TU.contig447.52	evm.TU.contig76.18	evm.TU.contig168.147	evm.TU.contig489.21	evm.TU.contig88.23		evm.TU.contig222.190
		evm.TU.contig412.39	evm.TU.contig8.19	evm.TU.contig64.360	evm.TU.contig559.160	evm.TU.contig88.30	evm.TU.contig64.459	evm.TU.contig455.272	evm.TU.contig395.115	evm.TU.contig350.29	novel.1807	evm.TU.contig370.363	evm.TU.contig90.17	evm.TU.contig168.25		evm.TU.contig485.3
		evm.TU.contig111.16	evm.TU.contig206.98	evm.TU.contig350.35	evm.TU.contig598.69	evm.TU.contig168.283	evm.TU.contig593.91	evm.TU.contig78.65	evm.TU.contig522.1529	evm.TU.contig600.12	evm.TU.contig522.309	evm.TU.contig168.657	evm.TU.contig87.261	novel.3145		evm.TU.contig458.44
		evm.TU.contig34.133	evm.TU.contig370.218	evm.TU.contig579.186	evm.TU.contig64.105	evm.TU.contig370.305	evm.TU.contig432.42	evm.TU.contig99.16	evm.TU.contig106.110	evm.TU.contig357.530	evm.TU.contig8.153	evm.TU.contig522.1630	evm.TU.contig197.140	evm.TU.contig86.10		evm.TU.contig97.46
		evm.TU.contig455.202	evm.TU.contig535.22	evm.TU.contig452.51	evm.TU.contig564.93	evm.TU.contig94.72	evm.TU.contig300.64	novel.122	evm.TU.contig370.449	evm.TU.contig87.69	evm.TU.contig439.7	evm.TU.contig155.74	evm.TU.contig134.171	evm.TU.contig522.901		evm.TU.contig313.37
		evm.TU.contig358.49	evm.TU.contig509.148	evm.TU.contig583.30	evm.TU.contig593.80	evm.TU.contig42.15	evm.TU.contig129.17	evm.TU.contig131.11	evm.TU.contig62.106	evm.TU.contig273.336	evm.TU.contig598.91	evm.TU.contig300.36	evm.TU.contig503.2	evm.TU.contig403.38		evm.TU.contig447.11
		evm.TU.contig593.20	evm.TU.contig395.12	evm.TU.contig168.120	evm.TU.contig205.61	evm.TU.contig325.17	evm.TU.contig280.10	evm.TU.contig593.192	evm.TU.contig522.843	evm.TU.contig175.5	evm.TU.contig215.2	evm.TU.contig69.98	evm.TU.contig420.191	novel.2814		evm.TU.contig51.87
		evm.TU.contig64.69	evm.TU.contig520.3	evm.TU.contig357.175	evm.TU.contig388.48	evm.TU.contig522.1168	evm.TU.contig339.38	evm.TU.contig370.463	novel.193	novel.732	evm.TU.contig195.16	evm.TU.contig340.79	evm.TU.contig469.13	evm.TU.contig233.272		novel.1636
		evm.TU.contig432.100	evm.TU.contig455.444	evm.TU.contig451.30	evm.TU.contig168.265	evm.TU.contig507.33	evm.TU.contig522.1410	evm.TU.contig357.335	evm.TU.contig93.23	evm.TU.contig239.110	evm.TU.contig583.154	evm.TU.contig221.119	evm.TU.contig549.35	evm.TU.contig433.33		evm.TU.contig455.240
		evm.TU.contig455.76	evm.TU.contig455.355	evm.TU.contig357.518	evm.TU.contig222.118	evm.TU.contig273.124	evm.TU.contig507.83	evm.TU.contig327.3	evm.TU.contig395.127	evm.TU.contig188.21	evm.TU.contig139.194	evm.TU.contig57.13	evm.TU.contig66.39	evm.TU.contig455.394		evm.TU.contig193.171
		evm.TU.contig62.278	evm.TU.contig606.47	evm.TU.contig300.61	evm.TU.contig62.143	evm.TU.contig579.136	evm.TU.contig64.158	evm.TU.contig233.482	evm.TU.contig522.1227	evm.TU.contig522.1048	evm.TU.contig321.52	evm.TU.contig509.123	evm.TU.contig357.61	evm.TU.contig300.96		evm.TU.contig469.11
		evm.TU.contig299.48	evm.TU.contig579.75	novel.210	evm.TU.contig437.9	evm.TU.contig522.260	evm.TU.contig151.4	evm.TU.contig195.165	evm.TU.contig472.2	evm.TU.contig340.131	evm.TU.contig239.217	evm.TU.contig168.209	evm.TU.contig339.43	evm.TU.contig435.75		evm.TU.contig193.217
		evm.TU.contig61.85	evm.TU.contig395.52	evm.TU.contig583.20	evm.TU.contig146.2	evm.TU.contig425.5	evm.TU.contig280.68	evm.TU.contig522.1188	evm.TU.contig217.43	evm.TU.contig378.81	evm.TU.contig208.6	evm.TU.contig193.454	evm.TU.contig600.211	novel.1010		evm.TU.contig168.757
		evm.TU.contig522.1521	evm.TU.contig280.99	evm.TU.contig134.131	evm.TU.contig566.31	evm.TU.contig370.416	evm.TU.contig405.7	evm.TU.contig559.167	evm.TU.contig552.55	evm.TU.contig443.2	evm.TU.contig507.433	evm.TU.contig134.110	evm.TU.contig579.41	evm.TU.contig62.208		evm.TU.contig451.27
		evm.TU.contig78.136	evm.TU.contig321.70	evm.TU.contig155.297	evm.TU.contig62.180	evm.TU.contig357.76	evm.TU.contig509.205	evm.TU.contig155.131	evm.TU.contig168.766	evm.TU.contig559.160	evm.TU.contig273.29	evm.TU.contig269.74	evm.TU.contig600.85	novel.1582		evm.TU.contig593.195
		evm.TU.contig155.99	evm.TU.contig507.327	evm.TU.contig507.285	novel.2908	evm.TU.contig515.229	evm.TU.contig593.244	evm.TU.contig110.28	evm.TU.contig168.229	evm.TU.contig507.365	evm.TU.contig420.260	evm.TU.contig530.25	evm.TU.contig155.243	evm.TU.contig48.82		evm.TU.contig507.80
		evm.TU.contig515.59	evm.TU.contig34.116	evm.TU.contig579.134	evm.TU.contig197.176	novel.915	evm.TU.contig62.150	evm.TU.contig357.568	novel.1155	evm.TU.contig580.152	evm.TU.contig64.104	evm.TU.contig357.687	evm.TU.contig289.113	evm.TU.contig420.16		evm.TU.contig357.505
		evm.TU.contig305.339	evm.TU.contig155.291	evm.TU.contig493.45	evm.TU.contig289.125	evm.TU.contig106.251	evm.TU.contig305.399	evm.TU.contig559.26	novel.2149	evm.TU.contig507.218	evm.TU.contig191.2	evm.TU.contig87.191	evm.TU.contig305.88	novel.3029		evm.TU.contig300.57
		evm.TU.contig357.532	evm.TU.contig522.452	evm.TU.contig94.96	evm.TU.contig507.294	evm.TU.contig168.748	evm.TU.contig507.380	evm.TU.contig62.130	evm.TU.contig89.5	evm.TU.contig522.1687	novel.2552	evm.TU.contig118.18	evm.TU.contig62.8	novel.548		evm.TU.contig458.58
		evm.TU.contig559.171	evm.TU.contig559.173	evm.TU.contig388.55	evm.TU.contig193.45	evm.TU.contig97.20	evm.TU.contig566.24	evm.TU.contig305.187	evm.TU.contig46.7	evm.TU.contig206.285	evm.TU.contig519.83	evm.TU.contig98.7	evm.TU.contig62.207	evm.TU.contig64.405		novel.43
		evm.TU.contig300.124	evm.TU.contig447.30	evm.TU.contig420.187	evm.TU.contig522.1533	evm.TU.contig51.37	evm.TU.contig168.788	evm.TU.contig560.7	evm.TU.contig509.100	evm.TU.contig509.154	evm.TU.contig420.275	evm.TU.contig168.149	evm.TU.contig603.81	evm.TU.contig67.3		evm.TU.contig533.11
		novel.2753	evm.TU.contig511.24	evm.TU.contig508.84	evm.TU.contig134.75	evm.TU.contig168.672	novel.2562	evm.TU.contig94.62	evm.TU.contig197.100	evm.TU.contig507.194	evm.TU.contig97.38	evm.TU.contig193.607	evm.TU.contig64.423	evm.TU.contig372.2		evm.TU.contig509.41
		evm.TU.contig538.67	evm.TU.contig223.43	evm.TU.contig370.218	evm.TU.contig118.12	evm.TU.contig509.195	evm.TU.contig206.17	evm.TU.contig378.81	evm.TU.contig195.124	evm.TU.contig507.216	evm.TU.contig126.49	evm.TU.contig357.246	evm.TU.contig325.8	evm.TU.contig538.65		evm.TU.contig410.2
		evm.TU.contig127.129	evm.TU.contig508.24	evm.TU.contig451.75	novel.2521	evm.TU.contig519.22	evm.TU.contig206.98	evm.TU.contig87.31	evm.TU.contig593.91	evm.TU.contig8.190	evm.TU.contig197.174	evm.TU.contig452.52	evm.TU.contig252.55	evm.TU.contig591.94		evm.TU.contig548.21
		novel.3113	evm.TU.contig139.113	evm.TU.contig168.619	evm.TU.contig579.136	evm.TU.contig340.54	evm.TU.contig370.93	evm.TU.contig447.78	evm.TU.contig168.687	evm.TU.contig564.106	evm.TU.contig97.114	evm.TU.contig273.195	evm.TU.contig522.1652	evm.TU.contig522.256		evm.TU.contig233.53
		evm.TU.contig252.84	novel.3186	evm.TU.contig509.63	evm.TU.contig217.116	evm.TU.contig370.384	evm.TU.contig459.106	evm.TU.contig106.24	evm.TU.contig116.58	evm.TU.contig106.36	evm.TU.contig560.4	evm.TU.contig509.127	evm.TU.contig522.1482	evm.TU.contig583.157		evm.TU.contig587.3
		evm.TU.contig265.59	evm.TU.contig64.357	evm.TU.contig94.84	evm.TU.contig395.73	evm.TU.contig340.77	evm.TU.contig233.218	evm.TU.contig600.14	evm.TU.contig447.210	evm.TU.contig455.225	evm.TU.contig230.13	evm.TU.contig375.19	evm.TU.contig269.138	evm.TU.contig579.207		evm.TU.contig441.6
		evm.TU.contig61.73	evm.TU.contig527.24	evm.TU.contig515.167	evm.TU.contig139.133	evm.TU.contig300.10	evm.TU.contig420.16	evm.TU.contig455.553	evm.TU.contig559.20	novel.1887	evm.TU.contig64.229	evm.TU.contig580.197	evm.TU.contig116.34	evm.TU.contig522.693		evm.TU.contig522.421
		evm.TU.contig455.133	evm.TU.contig310.65	evm.TU.contig106.123	evm.TU.contig522.588	evm.TU.contig106.274	evm.TU.contig459.111	evm.TU.contig452.35	evm.TU.contig61.223	evm.TU.contig527.90	novel.2382	evm.TU.contig531.40	evm.TU.contig509.114	evm.TU.contig336.108		evm.TU.contig266.5
		evm.TU.contig519.71	evm.TU.contig54.28	novel.1841	evm.TU.contig317.161	evm.TU.contig591.29	evm.TU.contig455.696	evm.TU.contig176.4	evm.TU.contig168.181	evm.TU.contig126.303	evm.TU.contig357.675	evm.TU.contig126.447	evm.TU.contig300.260	evm.TU.contig340.125		evm.TU.contig580.147
		evm.TU.contig41.48	novel.1434	evm.TU.contig168.277	evm.TU.contig375.20	evm.TU.contig455.721	evm.TU.contig193.492	evm.TU.contig61.49	evm.TU.contig564.131	evm.TU.contig395.115	evm.TU.contig515.57	evm.TU.contig48.20	evm.TU.contig64.83	evm.TU.contig127.133		evm.TU.contig357.421
		evm.TU.contig451.37	evm.TU.contig51.86	evm.TU.contig527.19	evm.TU.contig357.637	evm.TU.contig603.33	evm.TU.contig450.108	novel.1660	evm.TU.contig507.35	evm.TU.contig493.58	novel.1634	evm.TU.contig451.28	evm.TU.contig522.294	evm.TU.contig509.13		evm.TU.contig269.26
		evm.TU.contig522.1486	evm.TU.contig197.86	evm.TU.contig305.158	evm.TU.contig193.396	evm.TU.contig273.147	evm.TU.contig168.680	evm.TU.contig370.301	evm.TU.contig206.298	evm.TU.contig591.103	novel.1345	evm.TU.contig507.289	evm.TU.contig273.83	evm.TU.contig419.12		evm.TU.contig375.34
		evm.TU.contig88.41	evm.TU.contig515.103	evm.TU.contig139.62	evm.TU.contig507.457	evm.TU.contig357.219	evm.TU.contig552.71	evm.TU.contig522.1121	evm.TU.contig420.279	evm.TU.contig197.221	evm.TU.contig233.83	evm.TU.contig62.20	evm.TU.contig265.41	evm.TU.contig515.144		evm.TU.contig522.20
		evm.TU.contig522.1040	evm.TU.contig95.42	evm.TU.contig300.286	evm.TU.contig522.971	evm.TU.contig522.1053	evm.TU.contig593.165	evm.TU.contig357.391	evm.TU.contig48.143	evm.TU.contig106.24	evm.TU.contig594.2	evm.TU.contig139.82	evm.TU.contig559.39	evm.TU.contig87.248		evm.TU.contig1.2
		evm.TU.contig509.62	evm.TU.contig522.1663	evm.TU.contig559.210	novel.2120	novel.2996	evm.TU.contig289.14	evm.TU.contig591.118	evm.TU.contig357.230	evm.TU.contig357.637	evm.TU.contig542.1	evm.TU.contig603.51	evm.TU.contig564.54	evm.TU.contig300.315		evm.TU.contig507.530
		novel.2184	evm.TU.contig515.79	evm.TU.contig126.28	evm.TU.contig375.11	evm.TU.contig587.66	evm.TU.contig598.29	evm.TU.contig72.7	novel.2427	evm.TU.contig517.5	novel.2805	evm.TU.contig357.158	evm.TU.contig507.588	evm.TU.contig75.51		evm.TU.contig549.75
		evm.TU.contig522.488	novel.1562	evm.TU.contig225.1	evm.TU.contig357.206	evm.TU.contig8.200	evm.TU.contig34.126	evm.TU.contig95.42	evm.TU.contig198.6	evm.TU.contig34.52	evm.TU.contig370.25	evm.TU.contig233.432	evm.TU.contig305.79	evm.TU.contig432.152		novel.2722
		evm.TU.contig61.63	evm.TU.contig455.739	evm.TU.contig458.15	evm.TU.contig583.79	evm.TU.contig509.314	evm.TU.contig420.120	evm.TU.contig587.61	evm.TU.contig487.58	evm.TU.contig358.48	evm.TU.contig522.174	evm.TU.contig221.30	evm.TU.contig509.127	evm.TU.contig329.1		evm.TU.contig94.148
		evm.TU.contig193.579	evm.TU.contig480.21	evm.TU.contig375.53	evm.TU.contig593.134	evm.TU.contig527.77	evm.TU.contig184.112	evm.TU.contig62.209	evm.TU.contig199.46	evm.TU.contig358.49	evm.TU.contig217.45	evm.TU.contig319.34	evm.TU.contig75.92	evm.TU.contig507.453		evm.TU.contig522.1194
		evm.TU.contig168.680	evm.TU.contig239.208	evm.TU.contig289.68	evm.TU.contig357.124	novel.2728	evm.TU.contig195.75	evm.TU.contig487.80	evm.TU.contig522.657	evm.TU.contig355.4	evm.TU.contig195.144	evm.TU.contig8.155	evm.TU.contig522.1149	evm.TU.contig455.649		evm.TU.contig156.10
		evm.TU.contig61.36	evm.TU.contig579.123	evm.TU.contig302.11	evm.TU.contig193.626	evm.TU.contig515.29	evm.TU.contig538.63	evm.TU.contig357.415	evm.TU.contig252.158	evm.TU.contig522.1056	evm.TU.contig408.7	evm.TU.contig116.47	evm.TU.contig526.54	evm.TU.contig206.272		evm.TU.contig370.115
		evm.TU.contig93.89	evm.TU.contig598.67	evm.TU.contig140.15	evm.TU.contig273.238	evm.TU.contig168.453	evm.TU.contig519.84	evm.TU.contig305.88	evm.TU.contig116.54	evm.TU.contig573.2	novel.787	evm.TU.contig455.39	evm.TU.contig601.8	evm.TU.contig155.180		evm.TU.contig351.24
		evm.TU.contig305.216	evm.TU.contig325.17	evm.TU.contig369.11	evm.TU.contig168.489	evm.TU.contig305.216	evm.TU.contig559.131	evm.TU.contig185.3	evm.TU.contig95.42	evm.TU.contig168.764	evm.TU.contig417.29	evm.TU.contig269.72	evm.TU.contig43.28	evm.TU.contig369.46		novel.1346
		evm.TU.contig195.14	evm.TU.contig51.87	evm.TU.contig526.33	evm.TU.contig515.167	evm.TU.contig507.170	evm.TU.contig455.585	evm.TU.contig265.52	evm.TU.contig34.42	evm.TU.contig134.111	evm.TU.contig48.18	evm.TU.contig369.151	evm.TU.contig155.140	evm.TU.contig206.134		evm.TU.contig507.53
		evm.TU.contig357.471	evm.TU.contig8.33	evm.TU.contig357.228	evm.TU.contig579.41	evm.TU.contig126.526	evm.TU.contig305.347	evm.TU.contig244.124	evm.TU.contig126.219	evm.TU.contig538.26	evm.TU.contig64.289	novel.1575	evm.TU.contig155.276	evm.TU.contig273.82		novel.1149
		evm.TU.contig336.67	evm.TU.contig64.138	evm.TU.contig370.260	evm.TU.contig126.384	evm.TU.contig522.558	evm.TU.contig526.5	evm.TU.contig357.378	evm.TU.contig564.128	evm.TU.contig317.56	evm.TU.contig36.56	evm.TU.contig276.36	evm.TU.contig538.63	evm.TU.contig507.376		evm.TU.contig527.52
		novel.2061	evm.TU.contig300.244	evm.TU.contig358.7	evm.TU.contig403.41	evm.TU.contig125.3	evm.TU.contig233.273	evm.TU.contig598.91	evm.TU.contig522.311	evm.TU.contig271.6	evm.TU.contig459.106	novel.1019	evm.TU.contig556.37	evm.TU.contig378.1		evm.TU.contig369.108
		evm.TU.contig522.1217	evm.TU.contig514.14	evm.TU.contig269.38	evm.TU.contig168.289	novel.2916	evm.TU.contig239.36	evm.TU.contig497.7	evm.TU.contig139.135	evm.TU.contig507.278	evm.TU.contig591.18	evm.TU.contig606.83	evm.TU.contig591.30	evm.TU.contig357.411		evm.TU.contig308.69
		evm.TU.contig34.53	evm.TU.contig97.147	evm.TU.contig126.32	evm.TU.contig98.25	evm.TU.contig94.73	evm.TU.contig343.3	evm.TU.contig280.66	evm.TU.contig357.377	evm.TU.contig522.1397	evm.TU.contig522.1311	evm.TU.contig289.12	evm.TU.contig412.31	evm.TU.contig126.74		evm.TU.contig527.130
		evm.TU.contig36.74	evm.TU.contig139.223	evm.TU.contig89.66	evm.TU.contig252.94	evm.TU.contig527.21	novel.760	evm.TU.contig94.8	evm.TU.contig599.27	evm.TU.contig289.40	evm.TU.contig435.35	evm.TU.contig312.45	evm.TU.contig480.21	evm.TU.contig421.6		evm.TU.contig509.195
		evm.TU.contig412.13	evm.TU.contig406.24	evm.TU.contig507.74	evm.TU.contig195.255	evm.TU.contig155.107	novel.1636	evm.TU.contig444.54	evm.TU.contig450.78	evm.TU.contig579.199	evm.TU.contig126.137	evm.TU.contig300.220	evm.TU.contig280.122	evm.TU.contig455.428		evm.TU.contig420.10
		evm.TU.contig197.98	evm.TU.contig126.287	evm.TU.contig522.135	evm.TU.contig552.12	evm.TU.contig308.78	evm.TU.contig368.6	evm.TU.contig87.56	evm.TU.contig312.48	evm.TU.contig97.115	evm.TU.contig230.14	evm.TU.contig357.42	evm.TU.contig193.214	evm.TU.contig519.14		evm.TU.contig273.358
		evm.TU.contig522.807	evm.TU.contig155.128	evm.TU.contig364.6	evm.TU.contig450.64	evm.TU.contig522.859	evm.TU.contig236.3	evm.TU.contig64.109	evm.TU.contig206.138	evm.TU.contig515.36	evm.TU.contig305.48	evm.TU.contig195.117	evm.TU.contig87.107	evm.TU.contig300.126		evm.TU.contig97.90
		evm.TU.contig87.257	evm.TU.contig184.201	evm.TU.contig221.161	evm.TU.contig195.116	evm.TU.contig493.52	evm.TU.contig459.68	novel.2315	evm.TU.contig206.145	evm.TU.contig139.230	evm.TU.contig357.462	evm.TU.contig370.56	evm.TU.contig155.119	evm.TU.contig8.198		evm.TU.contig432.160
		evm.TU.contig346.6	evm.TU.contig559.139	evm.TU.contig593.171	evm.TU.contig193.630	evm.TU.contig507.573	evm.TU.contig217.208	evm.TU.contig507.178	evm.TU.contig522.1479	evm.TU.contig469.3	evm.TU.contig252.94	evm.TU.contig357.173	evm.TU.contig244.45	evm.TU.contig455.230		evm.TU.contig403.47
		evm.TU.contig62.110	evm.TU.contig378.64	evm.TU.contig312.31	evm.TU.contig442.47	evm.TU.contig420.107	evm.TU.contig273.362	evm.TU.contig357.576	evm.TU.contig522.1274	evm.TU.contig607.36	evm.TU.contig156.20	evm.TU.contig515.225	evm.TU.contig239.225	evm.TU.contig232.26		evm.TU.contig432.178
		evm.TU.contig552.12	evm.TU.contig522.601	evm.TU.contig469.42	evm.TU.contig559.47	evm.TU.contig155.276	evm.TU.contig193.306	evm.TU.contig233.240	evm.TU.contig127.8	evm.TU.contig468.2	evm.TU.contig357.467	evm.TU.contig168.610	evm.TU.contig244.197	evm.TU.contig493.71		evm.TU.contig507.116
		novel.2315	evm.TU.contig233.57	evm.TU.contig580.44	evm.TU.contig195.134	evm.TU.contig509.114	evm.TU.contig519.75	evm.TU.contig375.53	evm.TU.contig273.239	evm.TU.contig273.122	evm.TU.contig126.371	evm.TU.contig293.2	evm.TU.contig195.88	evm.TU.contig522.1408		evm.TU.contig369.38
		evm.TU.contig201.28	evm.TU.contig587.27	evm.TU.contig323.20	evm.TU.contig193.112	evm.TU.contig67.3	novel.915	evm.TU.contig370.68	evm.TU.contig155.167	evm.TU.contig273.369	evm.TU.contig97.180	evm.TU.contig459.50	evm.TU.contig193.482	evm.TU.contig252.45		evm.TU.contig572.8
		evm.TU.contig8.143	evm.TU.contig168.37	evm.TU.contig370.343	evm.TU.contig118.18	evm.TU.contig244.177	evm.TU.contig308.98	evm.TU.contig408.9	evm.TU.contig184.260	evm.TU.contig126.355	evm.TU.contig323.53	evm.TU.contig116.96	evm.TU.contig126.308	evm.TU.contig131.50		evm.TU.contig515.144
		evm.TU.contig522.273	evm.TU.contig208.9	evm.TU.contig522.987	evm.TU.contig312.26	evm.TU.contig321.82	novel.1409	evm.TU.contig522.938	evm.TU.contig280.23	evm.TU.contig48.43	evm.TU.contig425.11	evm.TU.contig350.33	evm.TU.contig313.40	evm.TU.contig139.231		evm.TU.contig126.52
		evm.TU.contig560.7	evm.TU.contig559.124	novel.2913	evm.TU.contig68.1	evm.TU.contig522.1503	evm.TU.contig87.191	evm.TU.contig290.12	evm.TU.contig206.239	evm.TU.contig155.111	evm.TU.contig522.1567	evm.TU.contig217.33	evm.TU.contig51.103	evm.TU.contig168.194		evm.TU.contig507.390
		evm.TU.contig155.264	evm.TU.contig197.122	evm.TU.contig378.16	evm.TU.contig321.31	evm.TU.contig509.59	evm.TU.contig64.422	evm.TU.contig252.152	evm.TU.contig583.155	evm.TU.contig300.43	evm.TU.contig79.3	evm.TU.contig300.86	evm.TU.contig61.234	evm.TU.contig527.36		evm.TU.contig94.115
		evm.TU.contig106.197	evm.TU.contig48.112	evm.TU.contig370.420	evm.TU.contig305.131	evm.TU.contig522.576	evm.TU.contig230.36	evm.TU.contig233.66	evm.TU.contig459.119	evm.TU.contig221.101	evm.TU.contig515.18	novel.3077	evm.TU.contig127.79	evm.TU.contig87.76		evm.TU.contig64.219
[truncated: 8,496 more rows]
