# Supplementary material for: Multi-omics landscape to decrypt the distinct flavonoid biosynthesis of Scutellaria baicalensis across multiple tissues
Source: Hortic Res. 2023 Nov 13;11(1):uhad258. doi: 10.1093/hr/uhad258 (PMC10828779; doi:10.1093/hr/uhad258)
Supplement: Web_Material_uhad258 [file web_material_uhad258.zip › Table S5.xlsx]

## Sheet: sheet1
Table S5. Differential expression proteins in xy vs ph， xy vs Ap， ph vs Ap
	xy vs ph	Regulated Type	xy vs Ap	Regulated Type	ph vs Ap	Regulated Type
	evm.TU.contig62.267	Up	evm.TU.contig587.21	Down	evm.TU.contig587.22	Down
	evm.TU.contig62.188	Down	evm.TU.contig587.22	Down	evm.TU.contig587.37	Down
	evm.TU.contig62.126	Down	evm.TU.contig587.37	Down	evm.TU.contig587.58	Up
	evm.TU.contig62.59	Down	evm.TU.contig587.38	Up	evm.TU.contig587.61	Down
	evm.TU.contig127.93	Up	evm.TU.contig587.46	Down	evm.TU.contig587.64	Down
	evm.TU.contig127.133	Up	evm.TU.contig587.58	Up	evm.TU.contig280.7	Up
	evm.TU.contig127.148	Up	evm.TU.contig587.61	Down	evm.TU.contig280.30	Down
	evm.TU.contig168.82	Up	evm.TU.contig587.64	Down	evm.TU.contig280.49	Down
	evm.TU.contig168.149	Down	evm.TU.contig280.7	Up	evm.TU.contig280.51	Up
	evm.TU.contig168.389	Up	evm.TU.contig280.23	Down	evm.TU.contig280.63	Up
	evm.TU.contig168.515	Down	evm.TU.contig280.30	Down	evm.TU.contig280.82	Down
	evm.TU.contig168.538	Up	evm.TU.contig280.34	Down	evm.TU.contig280.99	Down
	evm.TU.contig168.539	Up	evm.TU.contig280.37	Up	evm.TU.contig280.105	Up
	evm.TU.contig168.544	Up	evm.TU.contig280.49	Down	evm.TU.contig280.115	Down
	evm.TU.contig168.665	Up	evm.TU.contig280.51	Up	evm.TU.contig280.123	Up
	evm.TU.contig168.679	Down	evm.TU.contig280.63	Up	evm.TU.contig280.132	Up
	evm.TU.contig168.718	Up	evm.TU.contig280.82	Down	evm.TU.contig280.135	Down
	evm.TU.contig556.9	Up	evm.TU.contig280.89	Down	evm.TU.contig62.282	Down
	evm.TU.contig556.30	Up	evm.TU.contig280.105	Up	evm.TU.contig62.278	Down
	evm.TU.contig459.56	Up	evm.TU.contig280.115	Down	evm.TU.contig62.271	Up
	evm.TU.contig459.72	Down	evm.TU.contig280.123	Up	evm.TU.contig62.267	Down
	evm.TU.contig459.92	Up	evm.TU.contig280.132	Up	evm.TU.contig62.257	Down
	evm.TU.contig459.138	Up	evm.TU.contig280.135	Down	evm.TU.contig62.204	Down
	evm.TU.contig369.174	Up	evm.TU.contig62.282	Down	evm.TU.contig62.188	Up
	evm.TU.contig369.155	Up	evm.TU.contig62.278	Down	evm.TU.contig62.170	Down
	evm.TU.contig369.11	Down	evm.TU.contig62.267	Down	evm.TU.contig62.169	Up
	evm.TU.contig59.4	Down	evm.TU.contig62.257	Down	evm.TU.contig62.150	Up
	evm.TU.contig228.7	Up	evm.TU.contig62.249	Down	evm.TU.contig62.142	Up
	evm.TU.contig228.20	Up	evm.TU.contig62.228	Up	evm.TU.contig62.138	Up
	evm.TU.contig76.37	Up	evm.TU.contig62.204	Down	evm.TU.contig62.122	Up
	evm.TU.contig384.15	Down	evm.TU.contig62.178	Up	evm.TU.contig62.106	Down
	evm.TU.contig384.86	Down	evm.TU.contig62.170	Down	evm.TU.contig62.104	Up
	evm.TU.contig78.31	Up	evm.TU.contig62.169	Up	evm.TU.contig62.58	Down
	evm.TU.contig78.103	Up	evm.TU.contig62.159	Up	evm.TU.contig62.30	Down
	evm.TU.contig244.227	Up	evm.TU.contig62.150	Up	evm.TU.contig62.11	Up
	evm.TU.contig244.206	Down	evm.TU.contig62.142	Up	evm.TU.contig127.9	Down
	evm.TU.contig244.176	Up	evm.TU.contig62.138	Up	evm.TU.contig127.34	Down
	evm.TU.contig244.22	Up	evm.TU.contig62.122	Up	evm.TU.contig127.61	Up
	evm.TU.contig472.38	Down	evm.TU.contig62.106	Down	evm.TU.contig127.74	Up
	evm.TU.contig487.85	Down	evm.TU.contig62.104	Up	evm.TU.contig127.75	Up
	evm.TU.contig579.30	Down	evm.TU.contig62.58	Down	evm.TU.contig127.77	Down
	evm.TU.contig88.27	Up	evm.TU.contig62.11	Up	evm.TU.contig127.93	Down
	evm.TU.contig515.27	Up	evm.TU.contig127.9	Down	evm.TU.contig127.99	Down
	evm.TU.contig515.52	Down	evm.TU.contig127.34	Down	evm.TU.contig127.105	Down
	evm.TU.contig515.59	Down	evm.TU.contig127.99	Down	evm.TU.contig127.107	Down
	evm.TU.contig515.63	Up	evm.TU.contig127.121	Down	evm.TU.contig127.121	Down
	evm.TU.contig515.142	Down	evm.TU.contig127.122	Down	evm.TU.contig127.122	Down
	evm.TU.contig515.180	Up	evm.TU.contig127.123	Down	evm.TU.contig127.123	Down
	evm.TU.contig515.220	Down	evm.TU.contig127.124	Down	evm.TU.contig127.124	Down
	evm.TU.contig583.153	Up	evm.TU.contig127.145	Up	evm.TU.contig127.135	Up
	evm.TU.contig583.177	Down	evm.TU.contig127.148	Up	evm.TU.contig127.145	Up
	evm.TU.contig51.91	Down	evm.TU.contig127.150	Down	evm.TU.contig127.148	Up
	evm.TU.contig51.113	Up	evm.TU.contig127.163	Down	evm.TU.contig127.150	Down
	evm.TU.contig51.128	Up	evm.TU.contig168.21	Up	evm.TU.contig127.163	Down
	evm.TU.contig51.219	Up	evm.TU.contig168.55	Down	evm.TU.contig168.21	Up
	evm.TU.contig217.91	Down	evm.TU.contig168.66	Down	evm.TU.contig168.55	Down
	evm.TU.contig217.141	Up	evm.TU.contig168.82	Up	evm.TU.contig168.65	Down
	evm.TU.contig204.62	Down	evm.TU.contig168.90	Up	evm.TU.contig168.66	Down
	evm.TU.contig412.7	Down	evm.TU.contig168.106	Down	evm.TU.contig168.90	Up
	evm.TU.contig412.8	Down	evm.TU.contig168.153	Down	evm.TU.contig168.130	Up
	evm.TU.contig339.101	Down	evm.TU.contig168.172	Up	evm.TU.contig168.149	Up
	evm.TU.contig350.21	Up	evm.TU.contig168.173	Down	evm.TU.contig168.153	Down
	evm.TU.contig298.21	Down	evm.TU.contig168.221	Down	evm.TU.contig168.172	Up
	evm.TU.contig447.210	Down	evm.TU.contig168.222	Down	evm.TU.contig168.173	Down
	evm.TU.contig447.141	Down	evm.TU.contig168.226	Up	evm.TU.contig168.208	Down
	evm.TU.contig447.111	Down	evm.TU.contig168.270	Up	evm.TU.contig168.221	Down
	evm.TU.contig447.30	Down	evm.TU.contig168.325	Down	evm.TU.contig168.233	Down
	evm.TU.contig447.7	Up	evm.TU.contig168.348	Up	evm.TU.contig168.250	Up
	evm.TU.contig317.147	Down	evm.TU.contig168.362	Up	evm.TU.contig168.254	Up
	evm.TU.contig317.112	Up	evm.TU.contig168.376	Down	evm.TU.contig168.270	Up
	evm.TU.contig317.80	Up	evm.TU.contig168.382	Down	evm.TU.contig168.285	Up
	evm.TU.contig566.4	Up	evm.TU.contig168.388	Up	evm.TU.contig168.322	Down
	evm.TU.contig222.18	Down	evm.TU.contig168.407	Down	evm.TU.contig168.325	Down
	evm.TU.contig222.19	Down	evm.TU.contig168.412	Down	evm.TU.contig168.348	Up
	evm.TU.contig222.31	Up	evm.TU.contig168.417	Down	evm.TU.contig168.362	Up
	evm.TU.contig222.38	Down	evm.TU.contig168.433	Down	evm.TU.contig168.371	Down
	evm.TU.contig222.69	Down	evm.TU.contig168.446	Up	evm.TU.contig168.382	Down
	evm.TU.contig321.95	Down	evm.TU.contig168.450	Up	evm.TU.contig168.388	Up
	evm.TU.contig593.6	Up	evm.TU.contig168.452	Up	evm.TU.contig168.389	Down
	evm.TU.contig593.28	Up	evm.TU.contig168.481	Down	evm.TU.contig168.397	Up
	evm.TU.contig593.67	Down	evm.TU.contig168.483	Down	evm.TU.contig168.407	Down
	evm.TU.contig593.73	Up	evm.TU.contig168.495	Up	evm.TU.contig168.412	Down
	evm.TU.contig593.113	Down	evm.TU.contig168.515	Down	evm.TU.contig168.416	Down
	evm.TU.contig593.207	Down	evm.TU.contig168.519	Up	evm.TU.contig168.433	Down
	evm.TU.contig593.238	Down	evm.TU.contig168.526	Up	evm.TU.contig168.440	Up
	evm.TU.contig90.16	Down	evm.TU.contig168.538	Up	evm.TU.contig168.446	Up
	evm.TU.contig90.19	Up	evm.TU.contig168.544	Up	evm.TU.contig168.450	Up
	evm.TU.contig432.93	Up	evm.TU.contig168.547	Up	evm.TU.contig168.452	Up
	evm.TU.contig432.86	Up	evm.TU.contig168.582	Down	evm.TU.contig168.495	Up
	evm.TU.contig94.58	Down	evm.TU.contig168.590	Up	evm.TU.contig168.519	Up
	evm.TU.contig130.6	Up	evm.TU.contig168.594	Down	evm.TU.contig168.544	Down
	evm.TU.contig130.5	Up	evm.TU.contig168.619	Up	evm.TU.contig168.547	Up
	evm.TU.contig273.76	Down	evm.TU.contig168.633	Up	evm.TU.contig168.582	Down
	evm.TU.contig273.81	Down	evm.TU.contig168.642	Up	evm.TU.contig168.590	Up
	evm.TU.contig273.195	Down	evm.TU.contig168.643	Up	evm.TU.contig168.594	Down
	evm.TU.contig273.226	Up	evm.TU.contig168.662	Down	evm.TU.contig168.596	Up
	evm.TU.contig273.395	Down	evm.TU.contig168.663	Down	evm.TU.contig168.619	Up
	evm.TU.contig370.296	Up	evm.TU.contig168.672	Up	evm.TU.contig168.633	Up
	evm.TU.contig370.186	Up	evm.TU.contig168.680	Down	evm.TU.contig168.642	Up
	evm.TU.contig370.162	Up	evm.TU.contig168.692	Down	evm.TU.contig168.643	Up
	evm.TU.contig370.159	Down	evm.TU.contig168.711	Up	evm.TU.contig168.654	Down
	evm.TU.contig370.29	Down	evm.TU.contig168.713	Up	evm.TU.contig168.662	Down
	evm.TU.contig370.27	Down	evm.TU.contig168.720	Up	evm.TU.contig168.663	Down
	evm.TU.contig193.65	Down	evm.TU.contig168.727	Up	evm.TU.contig168.672	Up
	evm.TU.contig193.104	Down	evm.TU.contig168.729	Up	evm.TU.contig168.680	Down
	evm.TU.contig193.289	Up	evm.TU.contig168.731	Up	evm.TU.contig168.692	Down
	evm.TU.contig193.333	Down	evm.TU.contig168.744	Up	evm.TU.contig168.711	Up
	evm.TU.contig193.340	Up	evm.TU.contig168.745	Up	evm.TU.contig168.713	Up
	evm.TU.contig193.386	Up	evm.TU.contig168.748	Down	evm.TU.contig168.718	Down
	evm.TU.contig193.492	Down	evm.TU.contig168.749	Down	evm.TU.contig168.720	Up
	evm.TU.contig193.526	Down	evm.TU.contig168.758	Up	evm.TU.contig168.729	Up
	evm.TU.contig193.581	Up	evm.TU.contig168.778	Up	evm.TU.contig168.731	Up
	evm.TU.contig193.605	Down	evm.TU.contig41.11	Down	evm.TU.contig168.744	Up
	evm.TU.contig193.636	Up	evm.TU.contig41.10	Down	evm.TU.contig168.748	Down
	evm.TU.contig193.645	Up	evm.TU.contig41.4	Down	evm.TU.contig168.749	Down
	evm.TU.contig193.663	Down	evm.TU.contig41.2	Down	evm.TU.contig168.758	Up
	evm.TU.contig233.87	Up	evm.TU.contig592.76	Down	evm.TU.contig168.778	Up
	evm.TU.contig233.89	Down	evm.TU.contig592.52	Up	evm.TU.contig41.19	Up
	evm.TU.contig233.128	Up	evm.TU.contig442.23	Down	evm.TU.contig41.18	Up
	evm.TU.contig233.148	Up	evm.TU.contig442.36	Up	evm.TU.contig41.11	Down
	evm.TU.contig233.279	Down	evm.TU.contig556.9	Up	evm.TU.contig41.10	Down
	evm.TU.contig233.432	Down	evm.TU.contig556.11	Down	evm.TU.contig41.4	Down
	evm.TU.contig233.484	Down	evm.TU.contig556.42	Up	evm.TU.contig592.57	Down
	evm.TU.contig483.8	Up	evm.TU.contig459.22	Down	evm.TU.contig442.10	Down
	evm.TU.contig483.5	Up	evm.TU.contig459.29	Down	evm.TU.contig442.16	Down
	evm.TU.contig483.2	Down	evm.TU.contig459.36	Up	evm.TU.contig442.23	Down
	evm.TU.contig195.14	Down	evm.TU.contig459.39	Up	evm.TU.contig442.36	Up
	evm.TU.contig195.33	Up	evm.TU.contig459.92	Up	evm.TU.contig442.54	Up
	evm.TU.contig195.119	Down	evm.TU.contig459.99	Up	evm.TU.contig556.11	Down
	evm.TU.contig195.191	Down	evm.TU.contig459.119	Down	evm.TU.contig556.30	Down
	evm.TU.contig195.291	Up	evm.TU.contig459.138	Up	evm.TU.contig288.7	Down
	evm.TU.contig443.8	Down	evm.TU.contig459.153	Up	evm.TU.contig459.22	Down
	evm.TU.contig110.31	Down	evm.TU.contig459.168	Up	evm.TU.contig459.29	Down
	evm.TU.contig575.1	Down	evm.TU.contig369.212	Up	evm.TU.contig459.39	Up
	evm.TU.contig514.26	Down	evm.TU.contig369.197	Down	evm.TU.contig459.56	Down
	evm.TU.contig446.6	Up	evm.TU.contig369.174	Down	evm.TU.contig459.72	Up
	evm.TU.contig480.51	Up	evm.TU.contig369.173	Down	evm.TU.contig459.73	Down
	evm.TU.contig480.112	Up	evm.TU.contig369.160	Down	evm.TU.contig459.80	Up
	evm.TU.contig480.137	Up	evm.TU.contig369.155	Up	evm.TU.contig459.99	Up
	evm.TU.contig563.22	Up	evm.TU.contig369.142	Up	evm.TU.contig459.153	Up
	evm.TU.contig580.113	Up	evm.TU.contig369.133	Up	evm.TU.contig459.168	Up
	evm.TU.contig357.136	Up	evm.TU.contig369.78	Up	evm.TU.contig369.212	Up
	evm.TU.contig357.214	Down	evm.TU.contig369.61	Up	evm.TU.contig369.197	Down
	evm.TU.contig357.311	Down	evm.TU.contig369.40	Up	evm.TU.contig369.174	Down
	evm.TU.contig357.372	Down	evm.TU.contig369.35	Up	evm.TU.contig369.173	Down
	evm.TU.contig357.382	Up	evm.TU.contig369.24	Down	evm.TU.contig369.172	Up
	evm.TU.contig357.386	Up	evm.TU.contig287.5	Up	evm.TU.contig369.167	Down
	evm.TU.contig357.397	Up	evm.TU.contig603.18	Up	evm.TU.contig369.160	Down
	evm.TU.contig357.405	Up	evm.TU.contig603.25	Up	evm.TU.contig369.142	Up
	evm.TU.contig357.469	Down	evm.TU.contig603.47	Up	evm.TU.contig369.133	Up
	evm.TU.contig357.509	Down	evm.TU.contig603.65	Down	evm.TU.contig369.126	Down
	evm.TU.contig357.616	Up	evm.TU.contig603.73	Up	evm.TU.contig369.112	Down
	evm.TU.contig357.639	Down	evm.TU.contig603.76	Down	evm.TU.contig369.78	Up
	evm.TU.contig357.642	Up	evm.TU.contig603.77	Down	evm.TU.contig369.61	Up
	evm.TU.contig357.681	Down	evm.TU.contig59.2	Up	evm.TU.contig369.40	Up
	evm.TU.contig522.1648	Up	evm.TU.contig59.3	Up	evm.TU.contig369.35	Up
	evm.TU.contig522.1585	Down	evm.TU.contig59.4	Down	evm.TU.contig369.25	Down
	evm.TU.contig522.1573	Down	evm.TU.contig56.85	Down	evm.TU.contig369.24	Down
	evm.TU.contig522.1564	Up	evm.TU.contig56.72	Up	evm.TU.contig369.11	Up
	evm.TU.contig522.1342	Down	evm.TU.contig56.66	Up	evm.TU.contig430.8	Down
	evm.TU.contig522.1305	Up	evm.TU.contig56.26	Up	evm.TU.contig603.18	Up
	evm.TU.contig522.1224	Down	evm.TU.contig56.23	Up	evm.TU.contig603.25	Up
	evm.TU.contig522.1132	Down	evm.TU.contig56.12	Down	evm.TU.contig603.52	Down
	evm.TU.contig522.1123	Up	evm.TU.contig56.11	Up	evm.TU.contig603.73	Up
	evm.TU.contig522.1022	Up	evm.TU.contig49.2	Up	evm.TU.contig603.76	Down
	evm.TU.contig522.987	Up	evm.TU.contig228.4	Down	evm.TU.contig603.77	Down
	evm.TU.contig522.859	Up	evm.TU.contig228.12	Up	evm.TU.contig59.2	Up
	evm.TU.contig522.706	Up	evm.TU.contig228.20	Up	evm.TU.contig56.85	Down
	evm.TU.contig522.612	Down	evm.TU.contig173.3	Down	evm.TU.contig56.72	Up
	evm.TU.contig522.464	Down	evm.TU.contig448.17	Up	evm.TU.contig56.68	Down
	evm.TU.contig522.407	Up	evm.TU.contig332.1	Down	evm.TU.contig56.66	Up
	evm.TU.contig522.370	Down	evm.TU.contig371.4	Up	evm.TU.contig56.43	Down
	evm.TU.contig522.349	Up	evm.TU.contig371.9	Up	evm.TU.contig56.26	Up
	evm.TU.contig522.333	Up	evm.TU.contig71.7	Up	evm.TU.contig56.12	Down
	evm.TU.contig522.194	Down	evm.TU.contig76.37	Up	evm.TU.contig228.4	Down
	evm.TU.contig522.188	Up	evm.TU.contig76.32	Up	evm.TU.contig228.12	Up
	evm.TU.contig522.181	Down	evm.TU.contig76.19	Down	evm.TU.contig173.3	Down
	evm.TU.contig522.162	Up	evm.TU.contig76.4	Down	evm.TU.contig332.1	Down
	evm.TU.contig522.152	Up	evm.TU.contig85.5	Down	evm.TU.contig194.1	Down
	evm.TU.contig522.60	Up	evm.TU.contig212.16	Up	evm.TU.contig371.9	Up
	evm.TU.contig522.10	Up	evm.TU.contig212.15	Up	evm.TU.contig71.7	Up
	evm.TU.contig522.2	Up	evm.TU.contig384.15	Down	evm.TU.contig474.4	Down
	evm.TU.contig156.32	Down	evm.TU.contig384.41	Up	evm.TU.contig76.37	Up
	evm.TU.contig156.12	Down	evm.TU.contig384.56	Down	evm.TU.contig76.32	Up
	evm.TU.contig201.45	Up	evm.TU.contig384.61	Up	evm.TU.contig76.19	Down
	evm.TU.contig527.177	Up	evm.TU.contig296.7	Up	evm.TU.contig76.4	Down
	evm.TU.contig527.138	Down	evm.TU.contig549.74	Down	evm.TU.contig85.5	Down
	evm.TU.contig527.42	Up	evm.TU.contig549.62	Up	evm.TU.contig212.16	Up
	evm.TU.contig527.21	Up	evm.TU.contig256.15	Down	evm.TU.contig212.15	Up
	evm.TU.contig591.124	Down	evm.TU.contig175.7	Down	evm.TU.contig384.61	Up
	evm.TU.contig591.31	Up	evm.TU.contig37.46	Down	evm.TU.contig296.19	Up
	evm.TU.contig591.23	Up	evm.TU.contig37.50	Up	evm.TU.contig296.18	Up
	evm.TU.contig48.37	Down	evm.TU.contig37.74	Up	evm.TU.contig296.7	Up
	evm.TU.contig378.16	Down	evm.TU.contig37.76	Down	evm.TU.contig549.91	Up
	evm.TU.contig493.31	Up	evm.TU.contig37.84	Down	evm.TU.contig549.75	Up
	evm.TU.contig493.89	Down	evm.TU.contig37.85	Up	evm.TU.contig549.74	Down
	evm.TU.contig134.86	Up	evm.TU.contig325.7	Down	evm.TU.contig549.63	Down
	evm.TU.contig131.21	Down	evm.TU.contig308.106	Down	evm.TU.contig549.62	Up
	evm.TU.contig131.20	Up	evm.TU.contig308.28	Down	evm.TU.contig549.27	Up
	evm.TU.contig269.136	Up	evm.TU.contig308.4	Down	evm.TU.contig256.15	Down
	evm.TU.contig269.53	Up	evm.TU.contig78.11	Up	evm.TU.contig175.7	Down
	evm.TU.contig269.32	Up	evm.TU.contig78.25	Down	evm.TU.contig37.23	Down
	evm.TU.contig269.20	Up	evm.TU.contig78.35	Up	evm.TU.contig37.46	Down
	evm.TU.contig302.5	Up	evm.TU.contig78.65	Down	evm.TU.contig37.50	Up
	evm.TU.contig136.25	Down	evm.TU.contig78.81	Up	evm.TU.contig37.76	Down
	evm.TU.contig136.40	Up	evm.TU.contig78.84	Down	evm.TU.contig37.84	Down
	evm.TU.contig80.5	Down	evm.TU.contig78.113	Up	evm.TU.contig325.7	Down
	evm.TU.contig184.107	Up	evm.TU.contig78.125	Up	evm.TU.contig308.106	Down
	evm.TU.contig184.116	Down	evm.TU.contig78.129	Down	evm.TU.contig308.52	Down
	evm.TU.contig395.112	Up	evm.TU.contig244.228	Down	evm.TU.contig308.40	Down
	evm.TU.contig95.37	Up	evm.TU.contig244.227	Up	evm.TU.contig308.31	Up
	evm.TU.contig252.75	Up	evm.TU.contig244.210	Down	evm.TU.contig308.4	Down
	evm.TU.contig252.105	Up	evm.TU.contig244.198	Down	evm.TU.contig78.11	Up
	evm.TU.contig252.199	Down	evm.TU.contig244.186	Up	evm.TU.contig78.16	Up
	evm.TU.contig129.15	Down	evm.TU.contig244.176	Down	evm.TU.contig78.35	Up
	evm.TU.contig61.251	Up	evm.TU.contig244.163	Down	evm.TU.contig78.59	Up
	evm.TU.contig87.91	Up	evm.TU.contig244.143	Down	evm.TU.contig78.81	Up
	evm.TU.contig87.124	Down	evm.TU.contig244.127	Up	evm.TU.contig78.84	Down
	evm.TU.contig87.131	Up	evm.TU.contig244.101	Up	evm.TU.contig78.103	Down
	evm.TU.contig87.195	Up	evm.TU.contig244.89	Up	evm.TU.contig78.113	Up
	evm.TU.contig206.59	Up	evm.TU.contig244.59	Down	evm.TU.contig78.125	Up
	evm.TU.contig206.67	Down	evm.TU.contig244.52	Down	evm.TU.contig78.129	Down
	evm.TU.contig239.210	Up	evm.TU.contig244.40	Down	evm.TU.contig244.228	Down
	evm.TU.contig239.196	Up	evm.TU.contig244.32	Up	evm.TU.contig244.226	Down
	evm.TU.contig239.171	Down	evm.TU.contig244.9	Down	evm.TU.contig244.213	Down
	evm.TU.contig239.133	Up	evm.TU.contig388.51	Up	evm.TU.contig244.205	Down
	evm.TU.contig239.110	Up	evm.TU.contig388.42	Up	evm.TU.contig244.198	Down
	evm.TU.contig112.20	Up	evm.TU.contig334.23	Up	evm.TU.contig244.186	Up
	evm.TU.contig112.2	Down	evm.TU.contig107.1	Up	evm.TU.contig244.176	Down
	evm.TU.contig34.27	Down	evm.TU.contig310.9	Up	evm.TU.contig244.127	Up
	evm.TU.contig34.152	Up	evm.TU.contig81.14	Down	evm.TU.contig244.108	Up
	evm.TU.contig151.11	Down	evm.TU.contig164.2	Up	evm.TU.contig244.101	Up
	evm.TU.contig363.49	Down	evm.TU.contig185.10	Down	evm.TU.contig244.93	Down
	evm.TU.contig433.47	Down	evm.TU.contig185.2	Down	evm.TU.contig244.89	Up
	evm.TU.contig433.48	Down	evm.TU.contig196.2	Down	evm.TU.contig244.68	Down
	evm.TU.contig93.13	Up	evm.TU.contig571.16	Down	evm.TU.contig244.59	Down
	evm.TU.contig607.6	Down	evm.TU.contig571.6	Down	evm.TU.contig244.52	Down
	evm.TU.contig197.32	Up	evm.TU.contig472.38	Down	evm.TU.contig244.40	Down
	evm.TU.contig406.9	Up	evm.TU.contig472.34	Down	evm.TU.contig244.32	Up
	evm.TU.contig406.10	Down	evm.TU.contig472.32	Down	evm.TU.contig244.31	Up
	evm.TU.contig234.4	Up	evm.TU.contig472.29	Up	evm.TU.contig244.9	Down
	evm.TU.contig402.1	Up	evm.TU.contig472.2	Down	evm.TU.contig388.51	Up
	evm.TU.contig414.6	Up	evm.TU.contig207.3	Down	evm.TU.contig388.42	Up
	evm.TU.contig503.10	Up	evm.TU.contig207.1	Down	evm.TU.contig388.9	Up
	evm.TU.contig116.36	Down	evm.TU.contig606.82	Down	evm.TU.contig334.19	Down
	evm.TU.contig403.7	Down	evm.TU.contig606.76	Down	evm.TU.contig334.23	Up
	evm.TU.contig403.40	Up	evm.TU.contig606.74	Down	evm.TU.contig238.8	Up
	evm.TU.contig75.42	Up	evm.TU.contig606.44	Up	evm.TU.contig107.1	Up
	evm.TU.contig75.1	Down	evm.TU.contig606.15	Up	evm.TU.contig310.9	Up
	evm.TU.contig99.16	Up	evm.TU.contig606.14	Up	evm.TU.contig310.24	Up
	evm.TU.contig305.2	Up	evm.TU.contig545.25	Up	evm.TU.contig310.52	Up
	evm.TU.contig305.7	Down	evm.TU.contig487.25	Up	evm.TU.contig81.14	Down
	evm.TU.contig305.134	Down	evm.TU.contig487.34	Down	evm.TU.contig164.2	Up
	evm.TU.contig305.160	Down	evm.TU.contig487.53	Down	evm.TU.contig185.2	Down
	evm.TU.contig305.276	Down	evm.TU.contig487.58	Up	evm.TU.contig571.16	Down
	evm.TU.contig305.394	Down	evm.TU.contig541.7	Down	evm.TU.contig472.34	Down
	evm.TU.contig305.413	Up	evm.TU.contig375.56	Up	evm.TU.contig472.32	Down
	evm.TU.contig213.24	Down	evm.TU.contig375.48	Down	evm.TU.contig472.29	Up
	evm.TU.contig140.47	Up	evm.TU.contig375.34	Down	evm.TU.contig472.3	Up
	evm.TU.contig600.123	Up	evm.TU.contig375.33	Down	evm.TU.contig167.4	Up
	evm.TU.contig600.173	Down	evm.TU.contig39.32	Up	evm.TU.contig207.3	Down
	evm.TU.contig600.179	Up	evm.TU.contig550.6	Up	evm.TU.contig207.1	Down
	evm.TU.contig600.181	Down	evm.TU.contig246.3	Down	evm.TU.contig606.82	Down
	evm.TU.contig174.4	Down	evm.TU.contig579.10	Up	evm.TU.contig606.76	Down
	evm.TU.contig139.143	Up	evm.TU.contig579.23	Down	evm.TU.contig606.74	Down
	evm.TU.contig139.244	Up	evm.TU.contig579.28	Up	evm.TU.contig606.44	Up
	evm.TU.contig50.5	Up	evm.TU.contig579.30	Down	evm.TU.contig606.14	Up
	evm.TU.contig230.44	Up	evm.TU.contig579.41	Down	evm.TU.contig606.2	Up
	evm.TU.contig392.8	Down	evm.TU.contig579.85	Up	evm.TU.contig545.17	Down
	evm.TU.contig530.29	Down	evm.TU.contig579.112	Up	evm.TU.contig545.18	Down
	evm.TU.contig530.24	Down	evm.TU.contig579.113	Up	evm.TU.contig545.25	Up
	evm.TU.contig458.32	Up	evm.TU.contig579.136	Up	evm.TU.contig218.5	Up
	evm.TU.contig450.11	Down	evm.TU.contig579.149	Up	evm.TU.contig487.25	Up
	evm.TU.contig450.112	Up	evm.TU.contig579.153	Down	evm.TU.contig487.34	Down
	evm.TU.contig299.49	Up	evm.TU.contig579.164	Up	evm.TU.contig487.53	Down
	evm.TU.contig66.32	Down	evm.TU.contig579.177	Up	evm.TU.contig487.55	Down
	evm.TU.contig8.116	Up	evm.TU.contig10.9	Up	evm.TU.contig487.58	Up
	evm.TU.contig8.136	Down	evm.TU.contig511.47	Up	evm.TU.contig487.85	Up
	evm.TU.contig8.140	Down	evm.TU.contig511.46	Down	evm.TU.contig541.7	Down
	evm.TU.contig8.163	Down	evm.TU.contig511.26	Up	evm.TU.contig375.56	Up
	evm.TU.contig8.172	Up	evm.TU.contig511.18	Down	evm.TU.contig375.48	Down
	evm.TU.contig420.177	Up	evm.TU.contig88.43	Up	evm.TU.contig375.40	Up
	evm.TU.contig420.184	Up	evm.TU.contig88.39	Down	evm.TU.contig375.34	Down
	evm.TU.contig420.232	Down	evm.TU.contig88.27	Down	evm.TU.contig375.33	Down
	evm.TU.contig420.244	Down	evm.TU.contig601.3	Up	evm.TU.contig39.32	Up
	evm.TU.contig470.35	Down	evm.TU.contig601.9	Up	evm.TU.contig550.6	Up
	evm.TU.contig199.14	Down	evm.TU.contig515.11	Up	evm.TU.contig246.1	Down
	evm.TU.contig199.41	Up	evm.TU.contig515.23	Down	evm.TU.contig246.3	Down
	evm.TU.contig428.4	Down	evm.TU.contig515.27	Up	evm.TU.contig579.10	Up
	evm.TU.contig69.75	Up	evm.TU.contig515.44	Down	evm.TU.contig579.15	Up
	evm.TU.contig468.19	Down	evm.TU.contig515.52	Down	evm.TU.contig579.42	Down
	evm.TU.contig417.10	Down	evm.TU.contig515.59	Down	evm.TU.contig579.85	Up
	evm.TU.contig313.13	Up	evm.TU.contig515.62	Down	evm.TU.contig579.113	Up
	evm.TU.contig319.6	Down	evm.TU.contig515.63	Up	evm.TU.contig579.149	Up
	evm.TU.contig92.6	Down	evm.TU.contig515.65	Down	evm.TU.contig579.153	Down
	evm.TU.contig232.60	Up	evm.TU.contig515.69	Down	evm.TU.contig10.9	Up
	evm.TU.contig232.75	Up	evm.TU.contig515.71	Up	evm.TU.contig511.47	Up
	evm.TU.contig435.33	Down	evm.TU.contig515.80	Up	evm.TU.contig511.46	Down
	evm.TU.contig97.19	Down	evm.TU.contig515.90	Down	evm.TU.contig511.18	Down
	evm.TU.contig97.34	Up	evm.TU.contig515.92	Up	evm.TU.contig88.43	Up
	evm.TU.contig155.140	Up	evm.TU.contig515.93	Up	evm.TU.contig88.39	Down
	evm.TU.contig155.142	Up	evm.TU.contig515.102	Up	evm.TU.contig88.27	Down
	evm.TU.contig155.294	Up	evm.TU.contig515.112	Down	evm.TU.contig601.3	Up
	evm.TU.contig538.30	Down	evm.TU.contig515.130	Up	evm.TU.contig601.9	Up
	evm.TU.contig538.63	Up	evm.TU.contig515.142	Down	evm.TU.contig515.11	Up
	evm.TU.contig235.7	Up	evm.TU.contig515.170	Down	evm.TU.contig515.29	Up
	evm.TU.contig235.3	Up	evm.TU.contig515.173	Down	evm.TU.contig515.44	Down
	evm.TU.contig444.21	Up	evm.TU.contig515.179	Down	evm.TU.contig515.52	Down
	evm.TU.contig508.79	Down	evm.TU.contig515.180	Down	evm.TU.contig515.59	Down
	evm.TU.contig508.7	Up	evm.TU.contig515.186	Down	evm.TU.contig515.65	Down
	evm.TU.contig106.20	Up	evm.TU.contig515.232	Down	evm.TU.contig515.69	Down
	evm.TU.contig106.63	Down	evm.TU.contig515.257	Down	evm.TU.contig515.80	Up
	evm.TU.contig106.174	Up	evm.TU.contig515.276	Down	evm.TU.contig515.90	Down
	evm.TU.contig106.199	Up	evm.TU.contig583.29	Up	evm.TU.contig515.92	Up
	evm.TU.contig106.222	Down	evm.TU.contig583.51	Down	evm.TU.contig515.93	Up
	evm.TU.contig221.100	Down	evm.TU.contig583.57	Up	evm.TU.contig515.98	Up
	evm.TU.contig451.45	Down	evm.TU.contig583.58	Down	evm.TU.contig515.102	Up
	evm.TU.contig451.37	Down	evm.TU.contig583.60	Down	evm.TU.contig515.112	Down
	evm.TU.contig268.10	Down	evm.TU.contig583.65	Up	evm.TU.contig515.130	Up
	evm.TU.contig478.16	Up	evm.TU.contig583.67	Up	evm.TU.contig515.159	Up
	evm.TU.contig178.67	Up	evm.TU.contig583.72	Down	evm.TU.contig515.169	Up
	evm.TU.contig178.23	Up	evm.TU.contig583.77	Up	evm.TU.contig515.170	Down
	evm.TU.contig91.34	Down	evm.TU.contig583.82	Up	evm.TU.contig515.179	Down
	evm.TU.contig91.4	Up	evm.TU.contig583.89	Up	evm.TU.contig515.180	Down
	evm.TU.contig509.247	Up	evm.TU.contig583.91	Up	evm.TU.contig515.186	Down
	evm.TU.contig509.176	Up	evm.TU.contig583.106	Up	evm.TU.contig515.220	Up
	evm.TU.contig509.114	Up	evm.TU.contig583.142	Up	evm.TU.contig515.232	Down
	evm.TU.contig509.66	Down	evm.TU.contig583.150	Down	evm.TU.contig583.25	Up
	evm.TU.contig509.25	Up	evm.TU.contig583.153	Up	evm.TU.contig583.29	Up
	evm.TU.contig289.119	Up	evm.TU.contig583.159	Up	evm.TU.contig583.51	Down
	evm.TU.contig289.91	Up	evm.TU.contig583.177	Up	evm.TU.contig583.57	Up
	evm.TU.contig289.80	Up	evm.TU.contig583.201	Down	evm.TU.contig583.58	Down
	evm.TU.contig289.66	Down	evm.TU.contig125.2	Down	evm.TU.contig583.60	Down
	evm.TU.contig289.44	Up	evm.TU.contig518.17	Up	evm.TU.contig583.65	Up
	evm.TU.contig289.24	Up	evm.TU.contig51.7	Up	evm.TU.contig583.67	Up
	evm.TU.contig300.312	Up	evm.TU.contig51.23	Down	evm.TU.contig583.72	Down
	evm.TU.contig300.287	Up	evm.TU.contig51.28	Down	evm.TU.contig583.77	Up
	evm.TU.contig300.216	Up	evm.TU.contig51.29	Up	evm.TU.contig583.89	Up
	evm.TU.contig300.159	Up	evm.TU.contig51.31	Up	evm.TU.contig583.91	Up
	evm.TU.contig300.83	Down	evm.TU.contig51.55	Up	evm.TU.contig583.95	Down
	evm.TU.contig300.64	Up	evm.TU.contig51.57	Up	evm.TU.contig583.105	Up
	evm.TU.contig300.36	Up	evm.TU.contig51.62	Down	evm.TU.contig583.106	Up
	evm.TU.contig126.46	Up	evm.TU.contig51.72	Up	evm.TU.contig583.142	Up
	evm.TU.contig126.48	Up	evm.TU.contig51.87	Down	evm.TU.contig583.150	Down
	evm.TU.contig126.123	Down	evm.TU.contig51.91	Up	evm.TU.contig583.159	Up
	evm.TU.contig126.143	Down	evm.TU.contig51.95	Down	evm.TU.contig583.177	Up
	evm.TU.contig126.152	Up	evm.TU.contig51.103	Up	evm.TU.contig583.201	Down
	evm.TU.contig126.281	Down	evm.TU.contig51.106	Down	evm.TU.contig125.4	Down
	evm.TU.contig126.462	Up	evm.TU.contig51.113	Up	evm.TU.contig125.2	Down
	evm.TU.contig507.49	Down	evm.TU.contig51.128	Up	evm.TU.contig518.17	Up
	evm.TU.contig507.51	Down	evm.TU.contig51.134	Up	evm.TU.contig51.7	Up
	evm.TU.contig507.144	Down	evm.TU.contig51.138	Down	evm.TU.contig51.23	Down
	evm.TU.contig507.210	Down	evm.TU.contig51.157	Up	evm.TU.contig51.28	Down
	evm.TU.contig507.227	Down	evm.TU.contig51.159	Up	evm.TU.contig51.29	Up
	evm.TU.contig507.270	Down	evm.TU.contig51.164	Up	evm.TU.contig51.31	Up
	evm.TU.contig507.442	Up	evm.TU.contig51.170	Down	evm.TU.contig51.55	Up
	evm.TU.contig507.513	Up	evm.TU.contig51.171	Up	evm.TU.contig51.62	Down
	evm.TU.contig507.540	Down	evm.TU.contig51.180	Down	evm.TU.contig51.72	Up
	evm.TU.contig162.2	Up	evm.TU.contig51.196	Down	evm.TU.contig51.87	Down
	evm.TU.contig559.65	Down	evm.TU.contig51.202	Up	evm.TU.contig51.91	Up
	evm.TU.contig559.146	Up	evm.TU.contig170.9	Up	evm.TU.contig51.103	Up
	evm.TU.contig559.192	Down	evm.TU.contig217.7	Down	evm.TU.contig51.128	Up
	evm.TU.contig12.4	Down	evm.TU.contig217.18	Down	evm.TU.contig51.134	Up
	evm.TU.contig12.15	Down	evm.TU.contig217.31	Up	evm.TU.contig51.138	Down
	evm.TU.contig455.22	Down	evm.TU.contig217.63	Down	evm.TU.contig51.146	Up
	evm.TU.contig455.27	Down	evm.TU.contig217.71	Up	evm.TU.contig51.157	Up
	evm.TU.contig455.112	Down	evm.TU.contig217.76	Down	evm.TU.contig51.159	Up
	evm.TU.contig455.181	Up	evm.TU.contig217.79	Up	evm.TU.contig51.164	Up
	evm.TU.contig455.215	Down	evm.TU.contig217.91	Down	evm.TU.contig51.170	Down
	evm.TU.contig455.243	Down	evm.TU.contig217.97	Up	evm.TU.contig51.171	Up
	evm.TU.contig455.309	Down	evm.TU.contig217.99	Down	evm.TU.contig51.180	Down
	evm.TU.contig455.369	Down	evm.TU.contig217.109	Up	evm.TU.contig51.196	Down
	evm.TU.contig455.429	Down	evm.TU.contig217.117	Down	evm.TU.contig51.202	Up
	evm.TU.contig455.478	Up	evm.TU.contig217.118	Down	evm.TU.contig51.219	Down
	evm.TU.contig455.516	Down	evm.TU.contig217.141	Up	evm.TU.contig318.11	Down
	evm.TU.contig64.328	Up	evm.TU.contig217.152	Down	evm.TU.contig170.9	Up
	evm.TU.contig64.303	Down	evm.TU.contig217.154	Up	evm.TU.contig217.7	Down
	evm.TU.contig64.287	Up	evm.TU.contig217.155	Down	evm.TU.contig217.18	Down
	evm.TU.contig64.255	Up	evm.TU.contig217.198	Up	evm.TU.contig217.41	Up
	evm.TU.contig64.219	Down	evm.TU.contig217.216	Up	evm.TU.contig217.63	Down
	evm.TU.contig64.105	Down	evm.TU.contig217.218	Up	evm.TU.contig217.71	Up
	evm.TU.contig290.10	Up	evm.TU.contig217.229	Down	evm.TU.contig217.76	Down
	evm.TU.contig372.6	Up	evm.TU.contig204.85	Up	evm.TU.contig217.77	Down
	evm.TU.contig410.2	Down	evm.TU.contig204.83	Up	evm.TU.contig217.79	Up
	evm.TU.contig96.6	Up	evm.TU.contig204.77	Up	evm.TU.contig217.92	Down
			evm.TU.contig204.76	Down	evm.TU.contig217.97	Up
			evm.TU.contig204.65	Up	evm.TU.contig217.109	Up
			evm.TU.contig204.51	Up	evm.TU.contig217.117	Down
			evm.TU.contig412.7	Down	evm.TU.contig217.118	Down
			evm.TU.contig412.8	Down	evm.TU.contig217.141	Up
			evm.TU.contig412.11	Up	evm.TU.contig217.152	Down
			evm.TU.contig412.13	Down	evm.TU.contig217.154	Up
			evm.TU.contig412.25	Up	evm.TU.contig217.157	Up
			evm.TU.contig412.36	Down	evm.TU.contig217.167	Down
			evm.TU.contig412.38	Up	evm.TU.contig217.170	Up
			evm.TU.contig412.39	Down	evm.TU.contig217.183	Down
			evm.TU.contig412.45	Up	evm.TU.contig217.196	Down
			evm.TU.contig412.62	Down	evm.TU.contig217.218	Up
			evm.TU.contig412.76	Down	evm.TU.contig217.229	Down
			evm.TU.contig412.82	Up	evm.TU.contig491.7	Up
			evm.TU.contig412.116	Down	evm.TU.contig204.96	Down
			evm.TU.contig189.40	Up	evm.TU.contig204.85	Up
			evm.TU.contig189.39	Up	evm.TU.contig204.68	Down
			evm.TU.contig189.17	Up	evm.TU.contig204.65	Up
			evm.TU.contig189.15	Down	evm.TU.contig204.62	Up
			evm.TU.contig189.12	Up	evm.TU.contig204.51	Up
			evm.TU.contig452.3	Down	evm.TU.contig204.47	Up
			evm.TU.contig339.101	Down	evm.TU.contig412.11	Up
			evm.TU.contig339.85	Down	evm.TU.contig412.13	Down
			evm.TU.contig339.61	Down	evm.TU.contig412.25	Up
			evm.TU.contig339.46	Down	evm.TU.contig412.31	Up
			evm.TU.contig339.40	Up	evm.TU.contig412.39	Down
			evm.TU.contig339.37	Up	evm.TU.contig412.45	Up
			evm.TU.contig339.33	Up	evm.TU.contig412.62	Down
			evm.TU.contig339.12	Down	evm.TU.contig412.82	Up
			evm.TU.contig339.7	Up	evm.TU.contig189.40	Up
			evm.TU.contig533.3	Up	evm.TU.contig189.17	Up
			evm.TU.contig113.51	Up	evm.TU.contig189.15	Down
			evm.TU.contig298.21	Down	evm.TU.contig189.12	Up
			evm.TU.contig154.6	Up	evm.TU.contig552.61	Down
			evm.TU.contig154.33	Up	evm.TU.contig452.3	Down
			evm.TU.contig447.292	Down	evm.TU.contig339.85	Down
			evm.TU.contig447.210	Down	evm.TU.contig339.61	Down
			evm.TU.contig447.177	Up	evm.TU.contig339.46	Down
			evm.TU.contig447.141	Down	evm.TU.contig339.40	Up
			evm.TU.contig447.111	Down	evm.TU.contig339.37	Up
			evm.TU.contig447.105	Down	evm.TU.contig339.33	Up
			evm.TU.contig447.77	Down	evm.TU.contig339.32	Down
			evm.TU.contig447.60	Down	evm.TU.contig339.12	Down
			evm.TU.contig447.56	Down	evm.TU.contig339.7	Up
			evm.TU.contig447.54	Down	evm.TU.contig350.20	Up
			evm.TU.contig447.30	Down	evm.TU.contig350.27	Up
			evm.TU.contig317.164	Up	evm.TU.contig533.3	Up
			evm.TU.contig317.156	Down	evm.TU.contig113.51	Up
			evm.TU.contig317.147	Down	evm.TU.contig154.6	Up
			evm.TU.contig317.138	Up	evm.TU.contig154.33	Up
			evm.TU.contig317.134	Down	evm.TU.contig447.292	Down
			evm.TU.contig317.118	Down	evm.TU.contig447.239	Up
			evm.TU.contig317.112	Up	evm.TU.contig447.177	Up
			evm.TU.contig317.80	Up	evm.TU.contig447.141	Down
			evm.TU.contig317.64	Down	evm.TU.contig447.111	Down
			evm.TU.contig317.62	Down	evm.TU.contig447.105	Down
			evm.TU.contig317.53	Down	evm.TU.contig447.95	Down
			evm.TU.contig317.27	Up	evm.TU.contig447.77	Down
			evm.TU.contig566.59	Down	evm.TU.contig447.60	Down
			evm.TU.contig566.32	Up	evm.TU.contig447.57	Down
			evm.TU.contig566.29	Up	evm.TU.contig447.56	Down
			evm.TU.contig566.5	Up	evm.TU.contig447.54	Down
			evm.TU.contig566.4	Down	evm.TU.contig447.30	Down
			evm.TU.contig31.19	Down	evm.TU.contig317.164	Up
			evm.TU.contig222.5	Down	evm.TU.contig317.147	Down
			evm.TU.contig222.8	Up	evm.TU.contig317.138	Up
			evm.TU.contig222.11	Up	evm.TU.contig317.134	Down
			evm.TU.contig222.18	Down	evm.TU.contig317.133	Up
			evm.TU.contig222.20	Down	evm.TU.contig317.112	Up
			evm.TU.contig222.21	Up	evm.TU.contig317.96	Up
			evm.TU.contig222.26	Down	evm.TU.contig317.95	Down
			evm.TU.contig222.31	Up	evm.TU.contig317.64	Down
			evm.TU.contig222.41	Up	evm.TU.contig317.62	Down
			evm.TU.contig222.44	Down	evm.TU.contig317.53	Down
			evm.TU.contig222.55	Up	evm.TU.contig317.27	Up
			evm.TU.contig222.69	Down	evm.TU.contig566.59	Down
			evm.TU.contig222.78	Down	evm.TU.contig566.29	Up
			evm.TU.contig222.79	Down	evm.TU.contig566.23	Up
			evm.TU.contig222.120	Up	evm.TU.contig566.5	Up
			evm.TU.contig222.132	Up	evm.TU.contig566.4	Down
			evm.TU.contig222.146	Up	evm.TU.contig31.19	Down
			evm.TU.contig222.147	Up	evm.TU.contig222.6	Up
			evm.TU.contig222.148	Down	evm.TU.contig222.11	Up
			evm.TU.contig222.214	Up	evm.TU.contig222.18	Up
			evm.TU.contig321.124	Down	evm.TU.contig222.19	Up
			evm.TU.contig321.101	Down	evm.TU.contig222.21	Up
			evm.TU.contig321.95	Down	evm.TU.contig222.26	Down
			evm.TU.contig321.92	Down	evm.TU.contig222.31	Up
			evm.TU.contig321.74	Up	evm.TU.contig222.38	Up
			evm.TU.contig321.70	Down	evm.TU.contig222.44	Down
			evm.TU.contig321.64	Up	evm.TU.contig222.55	Up
			evm.TU.contig321.61	Up	evm.TU.contig222.69	Down
			evm.TU.contig321.53	Down	evm.TU.contig222.74	Up
			evm.TU.contig321.52	Down	evm.TU.contig222.77	Up
			evm.TU.contig321.46	Down	evm.TU.contig222.78	Down
			evm.TU.contig321.27	Up	evm.TU.contig222.120	Up
			evm.TU.contig321.18	Down	evm.TU.contig222.132	Up
			evm.TU.contig539.10	Down	evm.TU.contig222.147	Up
			evm.TU.contig42.2	Up	evm.TU.contig222.148	Down
			evm.TU.contig593.6	Down	evm.TU.contig222.157	Down
			evm.TU.contig593.24	Up	evm.TU.contig321.101	Down
			evm.TU.contig593.28	Down	evm.TU.contig321.92	Down
			evm.TU.contig593.34	Up	evm.TU.contig321.74	Up
			evm.TU.contig593.45	Down	evm.TU.contig321.70	Down
			evm.TU.contig593.46	Up	evm.TU.contig321.64	Up
			evm.TU.contig593.68	Up	evm.TU.contig321.53	Down
			evm.TU.contig593.77	Up	evm.TU.contig321.52	Down
			evm.TU.contig593.82	Down	evm.TU.contig321.46	Down
			evm.TU.contig593.103	Down	evm.TU.contig321.44	Down
			evm.TU.contig593.108	Down	evm.TU.contig321.18	Down
			evm.TU.contig593.113	Down	evm.TU.contig539.10	Down
			evm.TU.contig593.136	Down	evm.TU.contig42.2	Up
			evm.TU.contig593.187	Down	evm.TU.contig593.6	Down
			evm.TU.contig593.203	Down	evm.TU.contig593.13	Up
			evm.TU.contig593.212	Down	evm.TU.contig593.14	Up
			evm.TU.contig593.224	Up	evm.TU.contig593.28	Down
			evm.TU.contig593.260	Down	evm.TU.contig593.34	Up
			evm.TU.contig90.2	Down	evm.TU.contig593.38	Up
			evm.TU.contig90.16	Up	evm.TU.contig593.46	Up
			evm.TU.contig90.19	Down	evm.TU.contig593.67	Up
			evm.TU.contig90.25	Up	evm.TU.contig593.68	Up
			evm.TU.contig90.27	Up	evm.TU.contig593.73	Down
			evm.TU.contig90.29	Up	evm.TU.contig593.82	Down
			evm.TU.contig90.51	Down	evm.TU.contig593.91	Down
			evm.TU.contig361.3	Down	evm.TU.contig593.103	Down
			evm.TU.contig432.197	Up	evm.TU.contig593.108	Down
			evm.TU.contig432.180	Up	evm.TU.contig593.113	Up
			evm.TU.contig432.178	Down	evm.TU.contig593.128	Up
			evm.TU.contig432.169	Up	evm.TU.contig593.136	Down
			evm.TU.contig432.161	Up	evm.TU.contig593.140	Up
			evm.TU.contig432.153	Up	evm.TU.contig593.161	Down
			evm.TU.contig432.135	Up	evm.TU.contig593.169	Up
			evm.TU.contig432.131	Up	evm.TU.contig593.182	Down
			evm.TU.contig432.130	Down	evm.TU.contig593.203	Down
			evm.TU.contig432.129	Down	evm.TU.contig593.218	Down
			evm.TU.contig432.102	Down	evm.TU.contig593.224	Up
			evm.TU.contig432.93	Up	evm.TU.contig593.265	Down
			evm.TU.contig432.88	Up	evm.TU.contig90.2	Down
			evm.TU.contig432.63	Down	evm.TU.contig90.16	Up
			evm.TU.contig432.55	Up	evm.TU.contig90.19	Down
			evm.TU.contig432.48	Up	evm.TU.contig90.25	Up
			evm.TU.contig432.47	Up	evm.TU.contig90.44	Up
			evm.TU.contig432.31	Down	evm.TU.contig361.3	Down
			evm.TU.contig432.18	Up	evm.TU.contig432.197	Up
			evm.TU.contig432.16	Down	evm.TU.contig432.180	Up
			evm.TU.contig432.9	Up	evm.TU.contig432.178	Down
			evm.TU.contig526.3	Up	evm.TU.contig432.169	Up
			evm.TU.contig526.26	Down	evm.TU.contig432.161	Up
			evm.TU.contig526.43	Up	evm.TU.contig432.153	Up
			evm.TU.contig526.63	Down	evm.TU.contig432.135	Up
			evm.TU.contig94.4	Up	evm.TU.contig432.131	Up
			evm.TU.contig94.31	Down	evm.TU.contig432.130	Down
			evm.TU.contig94.35	Down	evm.TU.contig432.129	Down
			evm.TU.contig94.38	Up	evm.TU.contig432.102	Down
			evm.TU.contig94.49	Down	evm.TU.contig432.93	Up
			evm.TU.contig94.80	Down	evm.TU.contig432.63	Down
			evm.TU.contig94.90	Up	evm.TU.contig432.55	Up
			evm.TU.contig94.91	Up	evm.TU.contig432.47	Up
			evm.TU.contig94.92	Up	evm.TU.contig432.16	Down
			evm.TU.contig94.94	Down	evm.TU.contig432.11	Up
			evm.TU.contig94.109	Down	evm.TU.contig432.9	Up
			evm.TU.contig94.142	Down	evm.TU.contig422.12	Down
			evm.TU.contig94.156	Down	evm.TU.contig526.3	Up
			evm.TU.contig94.158	Up	evm.TU.contig526.63	Down
			evm.TU.contig187.2	Down	evm.TU.contig94.10	Down
			evm.TU.contig187.6	Up	evm.TU.contig94.21	Up
			evm.TU.contig187.9	Down	evm.TU.contig94.31	Down
			evm.TU.contig130.8	Up	evm.TU.contig94.36	Down
			evm.TU.contig273.23	Down	evm.TU.contig94.38	Up
			evm.TU.contig273.26	Up	evm.TU.contig94.49	Down
			evm.TU.contig273.33	Up	evm.TU.contig94.53	Down
			evm.TU.contig273.35	Down	evm.TU.contig94.58	Up
			evm.TU.contig273.41	Up	evm.TU.contig94.80	Down
			evm.TU.contig273.44	Up	evm.TU.contig94.90	Up
			evm.TU.contig273.77	Down	evm.TU.contig94.91	Up
			evm.TU.contig273.94	Up	evm.TU.contig94.92	Up
			evm.TU.contig273.176	Up	evm.TU.contig94.94	Down
			evm.TU.contig273.186	Up	evm.TU.contig94.109	Down
			evm.TU.contig273.195	Down	evm.TU.contig94.127	Down
			evm.TU.contig273.197	Up	evm.TU.contig94.139	Down
			evm.TU.contig273.200	Up	evm.TU.contig94.142	Down
			evm.TU.contig273.228	Up	evm.TU.contig94.152	Up
			evm.TU.contig273.237	Up	evm.TU.contig94.156	Down
			evm.TU.contig273.243	Up	evm.TU.contig94.158	Up
			evm.TU.contig273.269	Down	evm.TU.contig187.2	Down
			evm.TU.contig273.290	Down	evm.TU.contig187.9	Down
			evm.TU.contig273.349	Down	evm.TU.contig501.5	Down
			evm.TU.contig273.362	Down	evm.TU.contig273.17	Down
			evm.TU.contig273.386	Up	evm.TU.contig273.26	Up
			evm.TU.contig273.392	Up	evm.TU.contig273.33	Up
			evm.TU.contig273.395	Up	evm.TU.contig273.44	Up
			evm.TU.contig370.457	Down	evm.TU.contig273.47	Up
			evm.TU.contig370.431	Up	evm.TU.contig273.76	Up
			evm.TU.contig370.416	Up	evm.TU.contig273.77	Down
			evm.TU.contig370.414	Up	evm.TU.contig273.84	Down
			evm.TU.contig370.411	Up	evm.TU.contig273.94	Up
			evm.TU.contig370.395	Up	evm.TU.contig273.101	Down
			evm.TU.contig370.379	Up	evm.TU.contig273.127	Down
			evm.TU.contig370.368	Down	evm.TU.contig273.133	Down
			evm.TU.contig370.362	Up	evm.TU.contig273.176	Up
			evm.TU.contig370.337	Up	evm.TU.contig273.184	Down
			evm.TU.contig370.333	Down	evm.TU.contig273.186	Up
			evm.TU.contig370.296	Up	evm.TU.contig273.228	Up
			evm.TU.contig370.295	Down	evm.TU.contig273.230	Up
			evm.TU.contig370.292	Down	evm.TU.contig273.241	Down
			evm.TU.contig370.278	Down	evm.TU.contig273.242	Down
			evm.TU.contig370.273	Up	evm.TU.contig273.243	Up
			evm.TU.contig370.256	Up	evm.TU.contig273.262	Up
			evm.TU.contig370.243	Up	evm.TU.contig273.265	Down
			evm.TU.contig370.239	Up	evm.TU.contig273.269	Down
			evm.TU.contig370.222	Down	evm.TU.contig273.272	Up
			evm.TU.contig370.186	Up	evm.TU.contig273.347	Down
			evm.TU.contig370.180	Up	evm.TU.contig273.349	Down
			evm.TU.contig370.167	Down	evm.TU.contig273.362	Down
			evm.TU.contig370.162	Down	evm.TU.contig273.370	Down
			evm.TU.contig370.159	Down	evm.TU.contig273.386	Up
			evm.TU.contig370.126	Up	evm.TU.contig273.392	Up
			evm.TU.contig370.92	Up	evm.TU.contig273.395	Up
			evm.TU.contig370.90	Down	evm.TU.contig273.406	Up
			evm.TU.contig370.75	Up	evm.TU.contig370.457	Down
			evm.TU.contig370.73	Up	evm.TU.contig370.433	Down
			evm.TU.contig370.72	Up	evm.TU.contig370.431	Up
			evm.TU.contig370.53	Up	evm.TU.contig370.416	Up
			evm.TU.contig370.29	Down	evm.TU.contig370.414	Up
			evm.TU.contig370.25	Down	evm.TU.contig370.411	Up
			evm.TU.contig193.6	Up	evm.TU.contig370.395	Up
			evm.TU.contig193.41	Up	evm.TU.contig370.379	Up
			evm.TU.contig193.47	Down	evm.TU.contig370.362	Up
			evm.TU.contig193.51	Up	evm.TU.contig370.337	Up
			evm.TU.contig193.53	Down	evm.TU.contig370.333	Down
			evm.TU.contig193.78	Down	evm.TU.contig370.301	Up
			evm.TU.contig193.99	Down	evm.TU.contig370.295	Down
			evm.TU.contig193.114	Up	evm.TU.contig370.292	Down
			evm.TU.contig193.116	Up	evm.TU.contig370.278	Down
			evm.TU.contig193.128	Up	evm.TU.contig370.273	Up
			evm.TU.contig193.135	Down	evm.TU.contig370.256	Up
			evm.TU.contig193.168	Down	evm.TU.contig370.222	Down
			evm.TU.contig193.177	Down	evm.TU.contig370.162	Down
			evm.TU.contig193.196	Up	evm.TU.contig370.161	Down
			evm.TU.contig193.205	Down	evm.TU.contig370.159	Down
			evm.TU.contig193.209	Down	evm.TU.contig370.119	Up
			evm.TU.contig193.212	Up	evm.TU.contig370.92	Up
			evm.TU.contig193.256	Up	evm.TU.contig370.90	Down
			evm.TU.contig193.259	Down	evm.TU.contig370.75	Up
			evm.TU.contig193.260	Down	evm.TU.contig370.73	Up
			evm.TU.contig193.276	Up	evm.TU.contig370.72	Up
			evm.TU.contig193.278	Up	evm.TU.contig370.54	Down
			evm.TU.contig193.281	Up	evm.TU.contig370.53	Up
			evm.TU.contig193.282	Up	evm.TU.contig370.27	Up
			evm.TU.contig193.288	Up	evm.TU.contig370.25	Down
			evm.TU.contig193.289	Up	evm.TU.contig370.24	Down
			evm.TU.contig193.301	Down	evm.TU.contig193.41	Up
			evm.TU.contig193.314	Up	evm.TU.contig193.47	Down
			evm.TU.contig193.317	Up	evm.TU.contig193.51	Up
			evm.TU.contig193.338	Up	evm.TU.contig193.53	Down
			evm.TU.contig193.340	Up	evm.TU.contig193.65	Up
			evm.TU.contig193.349	Down	evm.TU.contig193.68	Up
			evm.TU.contig193.351	Up	evm.TU.contig193.78	Down
			evm.TU.contig193.367	Up	evm.TU.contig193.99	Down
			evm.TU.contig193.386	Up	evm.TU.contig193.102	Down
			evm.TU.contig193.405	Up	evm.TU.contig193.114	Up
			evm.TU.contig193.419	Down	evm.TU.contig193.116	Up
			evm.TU.contig193.427	Down	evm.TU.contig193.128	Up
			evm.TU.contig193.428	Down	evm.TU.contig193.131	Down
			evm.TU.contig193.432	Up	evm.TU.contig193.135	Down
			evm.TU.contig193.437	Up	evm.TU.contig193.150	Down
			evm.TU.contig193.459	Down	evm.TU.contig193.168	Down
			evm.TU.contig193.473	Down	evm.TU.contig193.177	Down
			evm.TU.contig193.492	Up	evm.TU.contig193.205	Down
			evm.TU.contig193.495	Up	evm.TU.contig193.209	Down
			evm.TU.contig193.502	Down	evm.TU.contig193.256	Up
			evm.TU.contig193.516	Down	evm.TU.contig193.259	Down
			evm.TU.contig193.523	Up	evm.TU.contig193.260	Down
			evm.TU.contig193.525	Down	evm.TU.contig193.276	Up
			evm.TU.contig193.526	Down	evm.TU.contig193.278	Up
			evm.TU.contig193.527	Up	evm.TU.contig193.281	Up
			evm.TU.contig193.542	Up	evm.TU.contig193.282	Up
			evm.TU.contig193.580	Up	evm.TU.contig193.288	Up
			evm.TU.contig193.581	Up	evm.TU.contig193.289	Up
			evm.TU.contig193.604	Up	evm.TU.contig193.300	Down
			evm.TU.contig193.605	Down	evm.TU.contig193.301	Down
			evm.TU.contig193.628	Up	evm.TU.contig193.314	Up
			evm.TU.contig193.663	Down	evm.TU.contig193.317	Up
			evm.TU.contig233.3	Up	evm.TU.contig193.323	Down
			evm.TU.contig233.34	Up	evm.TU.contig193.333	Up
			evm.TU.contig233.39	Down	evm.TU.contig193.338	Up
			evm.TU.contig233.55	Up	evm.TU.contig193.340	Down
			evm.TU.contig233.57	Up	evm.TU.contig193.349	Down
			evm.TU.contig233.58	Up	evm.TU.contig193.362	Down
			evm.TU.contig233.66	Down	evm.TU.contig193.399	Down
			evm.TU.contig233.87	Up	evm.TU.contig193.405	Up
			evm.TU.contig233.89	Up	evm.TU.contig193.419	Down
			evm.TU.contig233.103	Up	evm.TU.contig193.428	Down
			evm.TU.contig233.104	Down	evm.TU.contig193.432	Up
			evm.TU.contig233.119	Down	evm.TU.contig193.459	Down
			evm.TU.contig233.133	Up	evm.TU.contig193.473	Down
			evm.TU.contig233.146	Up	evm.TU.contig193.492	Up
			evm.TU.contig233.148	Up	evm.TU.contig193.523	Up
			evm.TU.contig233.150	Up	evm.TU.contig193.525	Down
			evm.TU.contig233.151	Up	evm.TU.contig193.542	Up
			evm.TU.contig233.159	Up	evm.TU.contig193.580	Up
			evm.TU.contig233.274	Up	evm.TU.contig193.604	Up
			evm.TU.contig233.279	Down	evm.TU.contig193.605	Down
			evm.TU.contig233.289	Up	evm.TU.contig193.622	Up
			evm.TU.contig233.309	Up	evm.TU.contig193.628	Up
			evm.TU.contig233.327	Down	evm.TU.contig193.636	Down
			evm.TU.contig233.385	Up	evm.TU.contig193.648	Down
			evm.TU.contig233.405	Down	evm.TU.contig193.663	Down
			evm.TU.contig233.431	Up	evm.TU.contig233.3	Up
			evm.TU.contig483.5	Down	evm.TU.contig233.10	Down
			evm.TU.contig195.14	Down	evm.TU.contig233.34	Up
			evm.TU.contig195.16	Down	evm.TU.contig233.45	Up
			evm.TU.contig195.17	Down	evm.TU.contig233.57	Up
			evm.TU.contig195.47	Up	evm.TU.contig233.58	Up
			evm.TU.contig195.64	Down	evm.TU.contig233.66	Down
			evm.TU.contig195.80	Down	evm.TU.contig233.76	Down
			evm.TU.contig195.84	Up	evm.TU.contig233.87	Up
			evm.TU.contig195.85	Up	evm.TU.contig233.89	Up
			evm.TU.contig195.88	Up	evm.TU.contig233.103	Up
			evm.TU.contig195.104	Up	evm.TU.contig233.119	Down
			evm.TU.contig195.106	Up	evm.TU.contig233.133	Up
			evm.TU.contig195.116	Down	evm.TU.contig233.142	Up
			evm.TU.contig195.119	Down	evm.TU.contig233.150	Up
			evm.TU.contig195.133	Down	evm.TU.contig233.151	Up
			evm.TU.contig195.141	Down	evm.TU.contig233.154	Down
			evm.TU.contig195.146	Up	evm.TU.contig233.159	Up
			evm.TU.contig195.148	Down	evm.TU.contig233.200	Up
			evm.TU.contig195.161	Down	evm.TU.contig233.240	Down
			evm.TU.contig195.165	Up	evm.TU.contig233.248	Down
			evm.TU.contig195.166	Up	evm.TU.contig233.254	Down
			evm.TU.contig195.184	Up	evm.TU.contig233.272	Down
			evm.TU.contig195.192	Up	evm.TU.contig233.274	Up
			evm.TU.contig195.194	Down	evm.TU.contig233.289	Up
			evm.TU.contig195.198	Down	evm.TU.contig233.309	Up
			evm.TU.contig195.207	Up	evm.TU.contig233.325	Down
			evm.TU.contig195.236	Down	evm.TU.contig233.327	Down
			evm.TU.contig195.271	Up	evm.TU.contig233.385	Up
			evm.TU.contig195.284	Down	evm.TU.contig233.387	Up
			evm.TU.contig195.291	Up	evm.TU.contig233.405	Down
			evm.TU.contig195.303	Down	evm.TU.contig233.431	Up
			evm.TU.contig195.316	Up	evm.TU.contig233.444	Up
			evm.TU.contig195.317	Up	evm.TU.contig483.8	Down
			evm.TU.contig195.319	Down	evm.TU.contig483.5	Down
			evm.TU.contig408.12	Up	evm.TU.contig483.2	Up
			evm.TU.contig443.8	Down	evm.TU.contig195.14	Down
			evm.TU.contig443.17	Up	evm.TU.contig195.16	Down
			evm.TU.contig425.5	Up	evm.TU.contig195.17	Down
			evm.TU.contig425.10	Up	evm.TU.contig195.47	Up
			evm.TU.contig418.6	Up	evm.TU.contig195.80	Down
			evm.TU.contig418.5	Up	evm.TU.contig195.84	Up
			evm.TU.contig121.3	Up	evm.TU.contig195.85	Up
			evm.TU.contig110.28	Down	evm.TU.contig195.88	Up
			evm.TU.contig110.4	Up	evm.TU.contig195.104	Up
			evm.TU.contig548.11	Up	evm.TU.contig195.106	Up
			evm.TU.contig548.32	Down	evm.TU.contig195.116	Down
			evm.TU.contig548.56	Up	evm.TU.contig195.134	Down
			evm.TU.contig514.52	Up	evm.TU.contig195.141	Down
			evm.TU.contig514.38	Up	evm.TU.contig195.148	Down
			evm.TU.contig514.26	Down	evm.TU.contig195.165	Up
			evm.TU.contig446.6	Up	evm.TU.contig195.166	Up
			evm.TU.contig446.8	Down	evm.TU.contig195.168	Up
			evm.TU.contig346.9	Down	evm.TU.contig195.184	Up
			evm.TU.contig480.15	Up	evm.TU.contig195.191	Up
			evm.TU.contig480.51	Up	evm.TU.contig195.192	Up
			evm.TU.contig480.92	Up	evm.TU.contig195.194	Down
			evm.TU.contig480.97	Up	evm.TU.contig195.198	Down
			evm.TU.contig480.112	Up	evm.TU.contig195.207	Up
			evm.TU.contig480.117	Up	evm.TU.contig195.226	Up
			evm.TU.contig480.128	Down	evm.TU.contig195.244	Up
			evm.TU.contig480.143	Up	evm.TU.contig195.271	Up
			evm.TU.contig480.144	Up	evm.TU.contig195.272	Up
			evm.TU.contig480.152	Up	evm.TU.contig195.284	Down
			evm.TU.contig563.18	Up	evm.TU.contig195.288	Down
			evm.TU.contig7.25	Up	evm.TU.contig195.291	Up
			evm.TU.contig7.16	Up	evm.TU.contig195.316	Up
			evm.TU.contig580.22	Down	evm.TU.contig195.317	Up
			evm.TU.contig580.26	Down	evm.TU.contig195.319	Down
			evm.TU.contig580.29	Down	evm.TU.contig408.12	Up
			evm.TU.contig580.78	Down	evm.TU.contig408.7	Down
			evm.TU.contig580.113	Up	evm.TU.contig443.17	Up
			evm.TU.contig580.154	Down	evm.TU.contig425.3	Down
			evm.TU.contig580.195	Up	evm.TU.contig425.5	Up
			evm.TU.contig580.224	Up	evm.TU.contig425.10	Up
			evm.TU.contig357.3	Up	evm.TU.contig418.5	Up
			evm.TU.contig357.8	Up	evm.TU.contig209.20	Up
			evm.TU.contig357.10	Up	evm.TU.contig110.28	Down
			evm.TU.contig357.23	Up	evm.TU.contig110.4	Up
			evm.TU.contig357.37	Up	evm.TU.contig330.24	Up
			evm.TU.contig357.46	Up	evm.TU.contig575.1	Up
			evm.TU.contig357.55	Down	evm.TU.contig548.11	Up
			evm.TU.contig357.69	Up	evm.TU.contig548.32	Down
			evm.TU.contig357.74	Down	evm.TU.contig514.52	Up
			evm.TU.contig357.75	Down	evm.TU.contig446.6	Up
			evm.TU.contig357.91	Down	evm.TU.contig446.8	Down
			evm.TU.contig357.99	Up	evm.TU.contig346.9	Down
			evm.TU.contig357.110	Up	evm.TU.contig480.68	Up
			evm.TU.contig357.121	Down	evm.TU.contig480.97	Up
			evm.TU.contig357.129	Up	evm.TU.contig480.128	Down
			evm.TU.contig357.136	Down	evm.TU.contig480.137	Down
			evm.TU.contig357.145	Up	evm.TU.contig480.143	Up
			evm.TU.contig357.150	Down	evm.TU.contig480.144	Up
			evm.TU.contig357.151	Up	evm.TU.contig480.152	Up
			evm.TU.contig357.158	Down	evm.TU.contig482.9	Up
			evm.TU.contig357.173	Up	evm.TU.contig563.18	Up
			evm.TU.contig357.192	Down	evm.TU.contig563.20	Up
			evm.TU.contig357.206	Up	evm.TU.contig563.26	Up
			evm.TU.contig357.214	Down	evm.TU.contig7.25	Up
			evm.TU.contig357.227	Up	evm.TU.contig7.16	Up
			evm.TU.contig357.249	Up	evm.TU.contig580.11	Down
			evm.TU.contig357.260	Up	evm.TU.contig580.22	Down
			evm.TU.contig357.292	Up	evm.TU.contig580.26	Down
			evm.TU.contig357.308	Up	evm.TU.contig580.29	Down
			evm.TU.contig357.309	Down	evm.TU.contig580.78	Down
			evm.TU.contig357.311	Up	evm.TU.contig580.103	Down
			evm.TU.contig357.348	Up	evm.TU.contig580.131	Down
			evm.TU.contig357.359	Up	evm.TU.contig580.154	Down
			evm.TU.contig357.372	Up	evm.TU.contig580.172	Up
			evm.TU.contig357.377	Down	evm.TU.contig580.195	Up
			evm.TU.contig357.382	Down	evm.TU.contig580.224	Up
			evm.TU.contig357.386	Down	evm.TU.contig357.2	Down
			evm.TU.contig357.388	Up	evm.TU.contig357.3	Up
			evm.TU.contig357.391	Down	evm.TU.contig357.8	Up
			evm.TU.contig357.395	Down	evm.TU.contig357.23	Up
			evm.TU.contig357.397	Down	evm.TU.contig357.36	Down
			evm.TU.contig357.404	Down	evm.TU.contig357.37	Up
			evm.TU.contig357.405	Up	evm.TU.contig357.46	Up
			evm.TU.contig357.426	Up	evm.TU.contig357.53	Down
			evm.TU.contig357.432	Down	evm.TU.contig357.55	Down
			evm.TU.contig357.447	Up	evm.TU.contig357.69	Up
			evm.TU.contig357.467	Down	evm.TU.contig357.74	Down
			evm.TU.contig357.469	Up	evm.TU.contig357.75	Down
			evm.TU.contig357.480	Up	evm.TU.contig357.91	Down
			evm.TU.contig357.486	Down	evm.TU.contig357.106	Down
			evm.TU.contig357.525	Up	evm.TU.contig357.110	Up
			evm.TU.contig357.534	Up	evm.TU.contig357.121	Down
			evm.TU.contig357.547	Up	evm.TU.contig357.129	Up
			evm.TU.contig357.548	Down	evm.TU.contig357.136	Down
			evm.TU.contig357.549	Down	evm.TU.contig357.145	Up
			evm.TU.contig357.552	Down	evm.TU.contig357.150	Down
			evm.TU.contig357.562	Up	evm.TU.contig357.151	Up
			evm.TU.contig357.565	Down	evm.TU.contig357.158	Down
			evm.TU.contig357.567	Down	evm.TU.contig357.173	Up
			evm.TU.contig357.576	Down	evm.TU.contig357.192	Down
			evm.TU.contig357.590	Down	evm.TU.contig357.197	Up
			evm.TU.contig357.591	Up	evm.TU.contig357.206	Up
			evm.TU.contig357.603	Up	evm.TU.contig357.214	Down
			evm.TU.contig357.613	Down	evm.TU.contig357.222	Down
			evm.TU.contig357.624	Up	evm.TU.contig357.227	Up
			evm.TU.contig357.634	Down	evm.TU.contig357.232	Down
			evm.TU.contig357.639	Down	evm.TU.contig357.249	Up
			evm.TU.contig357.647	Up	evm.TU.contig357.276	Down
			evm.TU.contig357.656	Down	evm.TU.contig357.290	Up
			evm.TU.contig357.674	Up	evm.TU.contig357.308	Up
			evm.TU.contig357.677	Up	evm.TU.contig357.309	Down
			evm.TU.contig357.681	Up	evm.TU.contig357.311	Up
			evm.TU.contig357.685	Up	evm.TU.contig357.348	Up
			evm.TU.contig357.696	Down	evm.TU.contig357.354	Up
			evm.TU.contig522.1673	Down	evm.TU.contig357.359	Up
			evm.TU.contig522.1661	Down	evm.TU.contig357.372	Up
			evm.TU.contig522.1643	Up	evm.TU.contig357.377	Down
			evm.TU.contig522.1642	Up	evm.TU.contig357.382	Down
			evm.TU.contig522.1637	Down	evm.TU.contig357.386	Down
			evm.TU.contig522.1618	Up	evm.TU.contig357.388	Up
			evm.TU.contig522.1585	Down	evm.TU.contig357.391	Down
			evm.TU.contig522.1576	Down	evm.TU.contig357.395	Down
			evm.TU.contig522.1573	Down	evm.TU.contig357.397	Down
			evm.TU.contig522.1571	Up	evm.TU.contig357.404	Down
			evm.TU.contig522.1558	Down	evm.TU.contig357.432	Down
			evm.TU.contig522.1528	Down	evm.TU.contig357.440	Down
			evm.TU.contig522.1517	Up	evm.TU.contig357.447	Up
			evm.TU.contig522.1511	Up	evm.TU.contig357.467	Down
			evm.TU.contig522.1490	Down	evm.TU.contig357.469	Up
			evm.TU.contig522.1470	Up	evm.TU.contig357.478	Down
			evm.TU.contig522.1459	Down	evm.TU.contig357.480	Up
			evm.TU.contig522.1451	Up	evm.TU.contig357.484	Up
			evm.TU.contig522.1450	Down	evm.TU.contig357.486	Down
			evm.TU.contig522.1436	Down	evm.TU.contig357.505	Down
			evm.TU.contig522.1435	Down	evm.TU.contig357.509	Up
			evm.TU.contig522.1395	Down	evm.TU.contig357.523	Up
			evm.TU.contig522.1388	Down	evm.TU.contig357.525	Up
			evm.TU.contig522.1370	Up	evm.TU.contig357.534	Up
			evm.TU.contig522.1365	Up	evm.TU.contig357.548	Down
			evm.TU.contig522.1348	Down	evm.TU.contig357.549	Down
			evm.TU.contig522.1310	Down	evm.TU.contig357.551	Down
			evm.TU.contig522.1308	Down	evm.TU.contig357.552	Down
			evm.TU.contig522.1246	Down	evm.TU.contig357.555	Up
			evm.TU.contig522.1224	Up	evm.TU.contig357.557	Down
			evm.TU.contig522.1221	Down	evm.TU.contig357.562	Up
			evm.TU.contig522.1203	Up	evm.TU.contig357.567	Down
			evm.TU.contig522.1155	Down	evm.TU.contig357.590	Down
			evm.TU.contig522.1087	Up	evm.TU.contig357.591	Up
			evm.TU.contig522.1078	Down	evm.TU.contig357.603	Up
			evm.TU.contig522.1036	Down	evm.TU.contig357.605	Down
			evm.TU.contig522.1035	Up	evm.TU.contig357.613	Down
			evm.TU.contig522.1026	Up	evm.TU.contig357.616	Down
			evm.TU.contig522.1022	Down	evm.TU.contig357.634	Down
			evm.TU.contig522.1009	Down	evm.TU.contig357.647	Up
			evm.TU.contig522.987	Down	evm.TU.contig357.656	Down
			evm.TU.contig522.966	Up	evm.TU.contig357.657	Down
			evm.TU.contig522.964	Down	evm.TU.contig357.670	Up
			evm.TU.contig522.963	Up	evm.TU.contig357.674	Up
			evm.TU.contig522.951	Down	evm.TU.contig357.681	Up
			evm.TU.contig522.937	Down	evm.TU.contig357.685	Up
			evm.TU.contig522.918	Up	evm.TU.contig522.1673	Down
			evm.TU.contig522.915	Up	evm.TU.contig522.1661	Down
			evm.TU.contig522.909	Down	evm.TU.contig522.1643	Up
			evm.TU.contig522.908	Up	evm.TU.contig522.1642	Up
			evm.TU.contig522.902	Down	evm.TU.contig522.1637	Down
			evm.TU.contig522.891	Down	evm.TU.contig522.1618	Up
			evm.TU.contig522.866	Down	evm.TU.contig522.1588	Down
			evm.TU.contig522.861	Down	evm.TU.contig522.1585	Down
			evm.TU.contig522.859	Down	evm.TU.contig522.1573	Down
			evm.TU.contig522.842	Up	evm.TU.contig522.1564	Down
			evm.TU.contig522.840	Down	evm.TU.contig522.1558	Down
			evm.TU.contig522.831	Up	evm.TU.contig522.1533	Down
			evm.TU.contig522.824	Up	evm.TU.contig522.1528	Down
			evm.TU.contig522.791	Down	evm.TU.contig522.1517	Up
			evm.TU.contig522.784	Down	evm.TU.contig522.1511	Up
			evm.TU.contig522.768	Down	evm.TU.contig522.1490	Down
			evm.TU.contig522.736	Up	evm.TU.contig522.1460	Down
			evm.TU.contig522.732	Down	evm.TU.contig522.1459	Down
			evm.TU.contig522.707	Up	evm.TU.contig522.1451	Up
			evm.TU.contig522.706	Up	evm.TU.contig522.1436	Down
			evm.TU.contig522.703	Down	evm.TU.contig522.1435	Down
			evm.TU.contig522.699	Up	evm.TU.contig522.1395	Down
			evm.TU.contig522.692	Down	evm.TU.contig522.1388	Down
			evm.TU.contig522.687	Up	evm.TU.contig522.1370	Up
			evm.TU.contig522.671	Up	evm.TU.contig522.1365	Up
			evm.TU.contig522.642	Up	evm.TU.contig522.1348	Down
			evm.TU.contig522.641	Up	evm.TU.contig522.1342	Up
			evm.TU.contig522.635	Down	evm.TU.contig522.1322	Down
			evm.TU.contig522.631	Up	evm.TU.contig522.1310	Down
			evm.TU.contig522.625	Down	evm.TU.contig522.1308	Down
			evm.TU.contig522.612	Down	evm.TU.contig522.1305	Down
			evm.TU.contig522.607	Up	evm.TU.contig522.1297	Up
			evm.TU.contig522.601	Down	evm.TU.contig522.1246	Down
			evm.TU.contig522.574	Down	evm.TU.contig522.1224	Up
			evm.TU.contig522.566	Down	evm.TU.contig522.1203	Up
			evm.TU.contig522.549	Up	evm.TU.contig522.1155	Down
			evm.TU.contig522.546	Down	evm.TU.contig522.1154	Up
			evm.TU.contig522.530	Down	evm.TU.contig522.1132	Up
			evm.TU.contig522.522	Up	evm.TU.contig522.1087	Up
			evm.TU.contig522.503	Up	evm.TU.contig522.1078	Down
			evm.TU.contig522.494	Down	evm.TU.contig522.1036	Down
			evm.TU.contig522.493	Down	evm.TU.contig522.1035	Up
			evm.TU.contig522.489	Up	evm.TU.contig522.1028	Down
			evm.TU.contig522.481	Down	evm.TU.contig522.1026	Up
			evm.TU.contig522.468	Down	evm.TU.contig522.1022	Down
			evm.TU.contig522.462	Up	evm.TU.contig522.1009	Down
			evm.TU.contig522.454	Up	evm.TU.contig522.995	Up
			evm.TU.contig522.452	Down	evm.TU.contig522.987	Down
			evm.TU.contig522.445	Up	evm.TU.contig522.966	Up
			evm.TU.contig522.436	Up	evm.TU.contig522.964	Down
			evm.TU.contig522.435	Up	evm.TU.contig522.951	Down
			evm.TU.contig522.409	Up	evm.TU.contig522.918	Up
			evm.TU.contig522.407	Up	evm.TU.contig522.915	Up
			evm.TU.contig522.393	Down	evm.TU.contig522.909	Down
			evm.TU.contig522.373	Up	evm.TU.contig522.908	Up
			evm.TU.contig522.370	Down	evm.TU.contig522.902	Down
			evm.TU.contig522.363	Up	evm.TU.contig522.891	Down
			evm.TU.contig522.351	Up	evm.TU.contig522.866	Down
			evm.TU.contig522.344	Up	evm.TU.contig522.861	Down
			evm.TU.contig522.334	Up	evm.TU.contig522.859	Down
			evm.TU.contig522.333	Up	evm.TU.contig522.840	Down
			evm.TU.contig522.325	Up	evm.TU.contig522.831	Up
			evm.TU.contig522.318	Down	evm.TU.contig522.828	Up
			evm.TU.contig522.317	Down	evm.TU.contig522.824	Up
			evm.TU.contig522.302	Up	evm.TU.contig522.791	Down
			evm.TU.contig522.299	Up	evm.TU.contig522.784	Down
			evm.TU.contig522.298	Up	evm.TU.contig522.774	Up
			evm.TU.contig522.294	Down	evm.TU.contig522.768	Down
			evm.TU.contig522.283	Up	evm.TU.contig522.736	Up
			evm.TU.contig522.255	Down	evm.TU.contig522.732	Down
			evm.TU.contig522.253	Up	evm.TU.contig522.707	Up
			evm.TU.contig522.248	Up	evm.TU.contig522.703	Down
			evm.TU.contig522.237	Down	evm.TU.contig522.699	Up
			evm.TU.contig522.203	Down	evm.TU.contig522.692	Down
			evm.TU.contig522.182	Down	evm.TU.contig522.687	Up
			evm.TU.contig522.181	Down	evm.TU.contig522.671	Up
			evm.TU.contig522.174	Down	evm.TU.contig522.642	Up
			evm.TU.contig522.167	Up	evm.TU.contig522.641	Up
			evm.TU.contig522.166	Up	evm.TU.contig522.635	Down
			evm.TU.contig522.162	Up	evm.TU.contig522.631	Up
			evm.TU.contig522.161	Up	evm.TU.contig522.625	Down
			evm.TU.contig522.155	Up	evm.TU.contig522.601	Down
			evm.TU.contig522.153	Up	evm.TU.contig522.574	Down
			evm.TU.contig522.152	Up	evm.TU.contig522.549	Up
			evm.TU.contig522.143	Down	evm.TU.contig522.548	Down
			evm.TU.contig522.140	Up	evm.TU.contig522.546	Down
			evm.TU.contig522.120	Up	evm.TU.contig522.530	Down
			evm.TU.contig522.79	Up	evm.TU.contig522.522	Up
			evm.TU.contig522.63	Down	evm.TU.contig522.494	Down
			evm.TU.contig522.60	Down	evm.TU.contig522.493	Down
			evm.TU.contig522.57	Down	evm.TU.contig522.481	Down
			evm.TU.contig522.49	Up	evm.TU.contig522.468	Down
			evm.TU.contig522.48	Down	evm.TU.contig522.462	Up
			evm.TU.contig522.42	Down	evm.TU.contig522.454	Up
			evm.TU.contig522.34	Down	evm.TU.contig522.452	Down
			evm.TU.contig522.10	Up	evm.TU.contig522.436	Up
			evm.TU.contig522.5	Up	evm.TU.contig522.430	Down
			evm.TU.contig522.4	Up	evm.TU.contig522.397	Down
			evm.TU.contig156.17	Down	evm.TU.contig522.373	Up
			evm.TU.contig156.12	Down	evm.TU.contig522.370	Down
			evm.TU.contig156.5	Up	evm.TU.contig522.363	Up
			evm.TU.contig259.7	Down	evm.TU.contig522.351	Up
			evm.TU.contig86.9	Up	evm.TU.contig522.348	Down
			evm.TU.contig201.47	Up	evm.TU.contig522.334	Up
			evm.TU.contig201.16	Down	evm.TU.contig522.325	Up
			evm.TU.contig201.8	Down	evm.TU.contig522.302	Up
			evm.TU.contig527.177	Up	evm.TU.contig522.298	Up
			evm.TU.contig527.168	Up	evm.TU.contig522.294	Down
			evm.TU.contig527.145	Up	evm.TU.contig522.283	Up
			evm.TU.contig527.140	Up	evm.TU.contig522.253	Up
			evm.TU.contig527.138	Down	evm.TU.contig522.248	Up
			evm.TU.contig527.134	Up	evm.TU.contig522.241	Down
			evm.TU.contig527.125	Up	evm.TU.contig522.237	Down
			evm.TU.contig527.119	Up	evm.TU.contig522.223	Up
			evm.TU.contig527.108	Up	evm.TU.contig522.194	Up
			evm.TU.contig527.53	Up	evm.TU.contig522.188	Down
			evm.TU.contig527.42	Up	evm.TU.contig522.182	Down
			evm.TU.contig527.39	Up	evm.TU.contig522.181	Down
			evm.TU.contig527.34	Down	evm.TU.contig522.180	Down
			evm.TU.contig527.22	Up	evm.TU.contig522.174	Down
			evm.TU.contig527.17	Up	evm.TU.contig522.167	Up
			evm.TU.contig527.16	Up	evm.TU.contig522.162	Up
			evm.TU.contig527.9	Up	evm.TU.contig522.161	Up
			evm.TU.contig598.110	Up	evm.TU.contig522.155	Up
			evm.TU.contig598.72	Up	evm.TU.contig522.120	Up
			evm.TU.contig598.35	Down	evm.TU.contig522.112	Up
			evm.TU.contig598.12	Down	evm.TU.contig522.84	Up
			evm.TU.contig598.10	Down	evm.TU.contig522.60	Down
			evm.TU.contig598.6	Down	evm.TU.contig522.57	Down
			evm.TU.contig591.137	Up	evm.TU.contig522.49	Up
			evm.TU.contig591.106	Up	evm.TU.contig522.48	Down
			evm.TU.contig591.103	Down	evm.TU.contig522.42	Down
			evm.TU.contig591.84	Up	evm.TU.contig522.34	Down
			evm.TU.contig591.72	Down	evm.TU.contig522.10	Up
			evm.TU.contig591.39	Up	evm.TU.contig522.5	Up
			evm.TU.contig271.3	Up	evm.TU.contig522.4	Up
			evm.TU.contig48.9	Up	evm.TU.contig522.2	Down
			evm.TU.contig48.19	Up	evm.TU.contig156.17	Down
			evm.TU.contig48.20	Up	evm.TU.contig156.5	Up
			evm.TU.contig48.30	Down	evm.TU.contig259.8	Down
			evm.TU.contig48.33	Down	evm.TU.contig259.7	Down
			evm.TU.contig48.36	Up	evm.TU.contig201.47	Up
			evm.TU.contig48.37	Down	evm.TU.contig201.45	Down
			evm.TU.contig48.43	Down	evm.TU.contig201.16	Down
			evm.TU.contig48.113	Down	evm.TU.contig201.8	Down
			evm.TU.contig48.132	Down	evm.TU.contig527.168	Up
			evm.TU.contig48.143	Down	evm.TU.contig527.145	Up
			evm.TU.contig48.165	Down	evm.TU.contig527.134	Up
			evm.TU.contig378.123	Down	evm.TU.contig527.121	Down
			evm.TU.contig378.117	Down	evm.TU.contig527.119	Up
			evm.TU.contig378.113	Down	evm.TU.contig527.108	Up
			evm.TU.contig378.40	Down	evm.TU.contig527.65	Down
			evm.TU.contig378.16	Up	evm.TU.contig527.53	Up
			evm.TU.contig489.16	Up	evm.TU.contig527.39	Up
			evm.TU.contig45.7	Up	evm.TU.contig527.34	Down
			evm.TU.contig158.3	Down	evm.TU.contig527.33	Down
			evm.TU.contig419.9	Up	evm.TU.contig527.22	Up
			evm.TU.contig493.23	Up	evm.TU.contig527.17	Up
			evm.TU.contig493.52	Up	evm.TU.contig527.16	Up
			evm.TU.contig493.71	Up	evm.TU.contig527.9	Up
			evm.TU.contig493.83	Up	evm.TU.contig598.110	Up
			evm.TU.contig493.85	Down	evm.TU.contig598.83	Down
			evm.TU.contig493.88	Up	evm.TU.contig598.35	Down
			evm.TU.contig493.94	Up	evm.TU.contig598.12	Down
			evm.TU.contig134.20	Down	evm.TU.contig598.10	Down
			evm.TU.contig134.49	Down	evm.TU.contig598.6	Down
			evm.TU.contig134.81	Up	evm.TU.contig591.137	Up
			evm.TU.contig134.95	Down	evm.TU.contig591.131	Down
			evm.TU.contig134.115	Up	evm.TU.contig591.124	Up
			evm.TU.contig134.151	Up	evm.TU.contig591.121	Down
			evm.TU.contig134.155	Down	evm.TU.contig591.109	Down
			evm.TU.contig134.161	Down	evm.TU.contig591.108	Down
			evm.TU.contig134.164	Up	evm.TU.contig591.107	Up
			evm.TU.contig131.45	Down	evm.TU.contig591.103	Down
			evm.TU.contig131.40	Down	evm.TU.contig591.84	Up
			evm.TU.contig131.21	Down	evm.TU.contig591.74	Down
			evm.TU.contig131.3	Up	evm.TU.contig591.72	Down
			evm.TU.contig269.137	Up	evm.TU.contig591.53	Up
			evm.TU.contig269.113	Up	evm.TU.contig271.3	Up
			evm.TU.contig269.92	Down	evm.TU.contig48.17	Down
			evm.TU.contig269.89	Up	evm.TU.contig48.19	Up
			evm.TU.contig269.84	Up	evm.TU.contig48.30	Down
			evm.TU.contig269.79	Up	evm.TU.contig48.43	Down
			evm.TU.contig269.57	Down	evm.TU.contig48.131	Up
			evm.TU.contig269.55	Up	evm.TU.contig48.132	Down
			evm.TU.contig269.53	Down	evm.TU.contig48.140	Down
			evm.TU.contig269.50	Down	evm.TU.contig48.165	Down
			evm.TU.contig269.36	Down	evm.TU.contig378.121	Down
			evm.TU.contig358.20	Up	evm.TU.contig378.117	Down
			evm.TU.contig358.24	Down	evm.TU.contig378.113	Down
			evm.TU.contig358.28	Down	evm.TU.contig378.40	Down
			evm.TU.contig358.30	Up	evm.TU.contig378.22	Down
			evm.TU.contig358.55	Up	evm.TU.contig378.16	Up
			evm.TU.contig358.66	Up	evm.TU.contig489.16	Up
			evm.TU.contig302.5	Up	evm.TU.contig45.7	Up
			evm.TU.contig136.25	Down	evm.TU.contig192.6	Down
			evm.TU.contig577.8	Down	evm.TU.contig158.3	Down
			evm.TU.contig354.7	Up	evm.TU.contig419.9	Up
			evm.TU.contig184.1	Down	evm.TU.contig493.23	Up
			evm.TU.contig184.31	Down	evm.TU.contig493.52	Up
			evm.TU.contig184.34	Up	evm.TU.contig493.71	Up
			evm.TU.contig184.41	Up	evm.TU.contig493.83	Up
			evm.TU.contig184.62	Up	evm.TU.contig493.85	Down
			evm.TU.contig184.70	Up	evm.TU.contig493.89	Up
			evm.TU.contig184.78	Down	evm.TU.contig493.94	Up
			evm.TU.contig184.90	Up	evm.TU.contig134.20	Down
			evm.TU.contig184.107	Up	evm.TU.contig134.49	Down
			evm.TU.contig184.108	Up	evm.TU.contig134.58	Down
			evm.TU.contig184.116	Down	evm.TU.contig134.81	Up
			evm.TU.contig184.139	Up	evm.TU.contig134.95	Down
			evm.TU.contig184.145	Down	evm.TU.contig134.103	Up
			evm.TU.contig184.158	Up	evm.TU.contig134.115	Up
			evm.TU.contig184.165	Up	evm.TU.contig134.117	Up
			evm.TU.contig184.168	Down	evm.TU.contig134.155	Down
			evm.TU.contig184.192	Down	evm.TU.contig134.169	Down
			evm.TU.contig184.215	Up	evm.TU.contig131.54	Up
			evm.TU.contig184.216	Up	evm.TU.contig131.45	Down
			evm.TU.contig184.232	Up	evm.TU.contig131.40	Down
			evm.TU.contig184.239	Up	evm.TU.contig131.20	Down
			evm.TU.contig184.246	Down	evm.TU.contig131.3	Up
			evm.TU.contig286.5	Down	evm.TU.contig122.4	Up
			evm.TU.contig395.131	Up	evm.TU.contig528.8	Up
			evm.TU.contig395.117	Up	evm.TU.contig269.137	Up
			evm.TU.contig395.115	Down	evm.TU.contig269.136	Down
			evm.TU.contig395.112	Down	evm.TU.contig269.92	Down
			evm.TU.contig395.83	Down	evm.TU.contig269.84	Up
			evm.TU.contig395.78	Up	evm.TU.contig269.81	Up
			evm.TU.contig395.52	Down	evm.TU.contig269.57	Down
			evm.TU.contig395.51	Down	evm.TU.contig269.55	Up
			evm.TU.contig395.5	Down	evm.TU.contig269.53	Down
			evm.TU.contig395.2	Down	evm.TU.contig269.50	Down
			evm.TU.contig95.18	Up	evm.TU.contig269.36	Down
			evm.TU.contig95.37	Up	evm.TU.contig269.22	Down
			evm.TU.contig95.41	Down	evm.TU.contig269.20	Down
			evm.TU.contig266.9	Up	evm.TU.contig269.7	Up
			evm.TU.contig198.5	Down	evm.TU.contig358.24	Down
			evm.TU.contig252.49	Up	evm.TU.contig358.45	Up
			evm.TU.contig252.51	Up	evm.TU.contig136.25	Down
			evm.TU.contig252.59	Down	evm.TU.contig136.32	Down
			evm.TU.contig252.61	Up	evm.TU.contig136.40	Down
			evm.TU.contig252.68	Up	evm.TU.contig577.8	Down
			evm.TU.contig252.75	Down	evm.TU.contig80.5	Up
			evm.TU.contig252.86	Up	evm.TU.contig184.31	Down
			evm.TU.contig252.108	Up	evm.TU.contig184.41	Up
			evm.TU.contig252.116	Up	evm.TU.contig184.62	Up
			evm.TU.contig252.117	Up	evm.TU.contig184.70	Up
			evm.TU.contig252.128	Up	evm.TU.contig184.78	Down
			evm.TU.contig252.130	Up	evm.TU.contig184.90	Up
			evm.TU.contig252.142	Up	evm.TU.contig184.100	Up
			evm.TU.contig252.156	Down	evm.TU.contig184.108	Up
			evm.TU.contig252.165	Down	evm.TU.contig184.139	Up
			evm.TU.contig252.166	Up	evm.TU.contig184.158	Up
			evm.TU.contig252.168	Up	evm.TU.contig184.168	Down
			evm.TU.contig252.182	Up	evm.TU.contig184.192	Down
			evm.TU.contig252.193	Down	evm.TU.contig184.215	Up
			evm.TU.contig340.11	Up	evm.TU.contig184.216	Up
			evm.TU.contig340.12	Up	evm.TU.contig184.232	Up
			evm.TU.contig340.18	Up	evm.TU.contig184.239	Up
			evm.TU.contig340.46	Down	evm.TU.contig184.261	Up
			evm.TU.contig340.51	Up	evm.TU.contig286.5	Down
			evm.TU.contig340.64	Up	evm.TU.contig395.131	Up
			evm.TU.contig340.82	Down	evm.TU.contig395.117	Up
			evm.TU.contig340.83	Up	evm.TU.contig395.115	Down
			evm.TU.contig340.86	Down	evm.TU.contig395.112	Down
			evm.TU.contig340.87	Down	evm.TU.contig395.83	Down
			evm.TU.contig340.93	Down	evm.TU.contig395.78	Up
			evm.TU.contig340.97	Up	evm.TU.contig395.52	Down
			evm.TU.contig340.123	Up	evm.TU.contig395.51	Down
			evm.TU.contig340.132	Down	evm.TU.contig395.5	Down
			evm.TU.contig340.134	Up	evm.TU.contig95.18	Up
			evm.TU.contig340.135	Up	evm.TU.contig266.9	Up
			evm.TU.contig340.142	Up	evm.TU.contig252.59	Down
			evm.TU.contig449.17	Up	evm.TU.contig252.61	Up
			evm.TU.contig129.4	Down	evm.TU.contig252.68	Up
			evm.TU.contig393.27	Up	evm.TU.contig252.75	Down
			evm.TU.contig374.111	Up	evm.TU.contig252.96	Down
			evm.TU.contig188.9	Down	evm.TU.contig252.108	Up
			evm.TU.contig188.10	Down	evm.TU.contig252.116	Up
			evm.TU.contig188.11	Down	evm.TU.contig252.117	Up
			evm.TU.contig188.15	Down	evm.TU.contig252.128	Up
			evm.TU.contig188.17	Down	evm.TU.contig252.142	Up
			evm.TU.contig188.18	Down	evm.TU.contig252.156	Down
			evm.TU.contig188.22	Down	evm.TU.contig252.165	Down
			evm.TU.contig188.24	Down	evm.TU.contig252.166	Up
			evm.TU.contig188.38	Down	evm.TU.contig252.168	Up
			evm.TU.contig61.8	Down	evm.TU.contig252.182	Up
			evm.TU.contig61.21	Down	evm.TU.contig252.193	Down
			evm.TU.contig61.27	Up	evm.TU.contig252.195	Up
			evm.TU.contig61.53	Down	evm.TU.contig252.199	Up
			evm.TU.contig61.78	Down	evm.TU.contig340.11	Up
			evm.TU.contig61.84	Down	evm.TU.contig340.12	Up
			evm.TU.contig61.85	Up	evm.TU.contig340.51	Up
			evm.TU.contig61.99	Up	evm.TU.contig340.83	Up
			evm.TU.contig61.205	Down	evm.TU.contig340.87	Down
			evm.TU.contig61.236	Down	evm.TU.contig340.92	Down
			evm.TU.contig61.240	Up	evm.TU.contig340.93	Down
			evm.TU.contig61.251	Down	evm.TU.contig340.97	Up
			evm.TU.contig61.253	Down	evm.TU.contig340.123	Up
			evm.TU.contig61.258	Down	evm.TU.contig340.132	Down
			evm.TU.contig61.260	Up	evm.TU.contig340.134	Up
			evm.TU.contig215.21	Up	evm.TU.contig340.135	Up
			evm.TU.contig89.19	Up	evm.TU.contig340.142	Up
			evm.TU.contig89.21	Up	evm.TU.contig449.17	Up
			evm.TU.contig89.29	Down	evm.TU.contig129.15	Up
			evm.TU.contig89.33	Down	evm.TU.contig129.4	Down
			evm.TU.contig89.35	Down	evm.TU.contig188.9	Down
			evm.TU.contig89.51	Up	evm.TU.contig188.10	Down
			evm.TU.contig87.18	Down	evm.TU.contig188.11	Down
			evm.TU.contig87.21	Down	evm.TU.contig188.15	Down
			evm.TU.contig87.57	Up	evm.TU.contig188.17	Down
			evm.TU.contig87.63	Down	evm.TU.contig188.18	Down
			evm.TU.contig87.65	Up	evm.TU.contig188.22	Down
			evm.TU.contig87.69	Down	evm.TU.contig188.24	Down
			evm.TU.contig87.74	Down	evm.TU.contig61.21	Down
			evm.TU.contig87.81	Down	evm.TU.contig61.27	Up
			evm.TU.contig87.85	Down	evm.TU.contig61.53	Down
			evm.TU.contig87.88	Down	evm.TU.contig61.78	Down
			evm.TU.contig87.89	Down	evm.TU.contig61.84	Down
			evm.TU.contig87.91	Down	evm.TU.contig61.85	Up
			evm.TU.contig87.92	Down	evm.TU.contig61.97	Down
			evm.TU.contig87.106	Down	evm.TU.contig61.99	Up
			evm.TU.contig87.121	Up	evm.TU.contig61.205	Down
			evm.TU.contig87.124	Up	evm.TU.contig61.236	Down
			evm.TU.contig87.131	Up	evm.TU.contig61.251	Down
			evm.TU.contig87.140	Down	evm.TU.contig61.253	Down
			evm.TU.contig87.147	Up	evm.TU.contig61.260	Up
			evm.TU.contig87.155	Down	evm.TU.contig89.19	Up
			evm.TU.contig87.160	Down	evm.TU.contig89.21	Up
			evm.TU.contig87.161	Up	evm.TU.contig89.29	Down
			evm.TU.contig87.162	Up	evm.TU.contig89.33	Down
			evm.TU.contig87.163	Up	evm.TU.contig89.35	Down
			evm.TU.contig87.173	Up	evm.TU.contig89.51	Up
			evm.TU.contig87.193	Up	evm.TU.contig87.21	Down
			evm.TU.contig87.206	Up	evm.TU.contig87.57	Up
			evm.TU.contig87.209	Up	evm.TU.contig87.63	Down
			evm.TU.contig87.210	Down	evm.TU.contig87.65	Up
			evm.TU.contig87.216	Up	evm.TU.contig87.69	Down
			evm.TU.contig87.219	Up	evm.TU.contig87.74	Down
			evm.TU.contig87.224	Up	evm.TU.contig87.81	Down
			evm.TU.contig87.248	Down	evm.TU.contig87.85	Down
			evm.TU.contig87.258	Up	evm.TU.contig87.88	Down
			evm.TU.contig87.259	Up	evm.TU.contig87.89	Down
			evm.TU.contig87.260	Down	evm.TU.contig87.91	Down
			evm.TU.contig206.5	Down	evm.TU.contig87.106	Down
			evm.TU.contig206.9	Down	evm.TU.contig87.107	Down
			evm.TU.contig206.19	Up	evm.TU.contig87.113	Up
			evm.TU.contig206.45	Down	evm.TU.contig87.121	Up
			evm.TU.contig206.46	Down	evm.TU.contig87.122	Down
			evm.TU.contig206.59	Up	evm.TU.contig87.124	Up
			evm.TU.contig206.60	Down	evm.TU.contig87.140	Down
			evm.TU.contig206.63	Down	evm.TU.contig87.147	Up
			evm.TU.contig206.78	Down	evm.TU.contig87.155	Down
			evm.TU.contig206.89	Up	evm.TU.contig87.160	Down
			evm.TU.contig206.113	Down	evm.TU.contig87.161	Up
			evm.TU.contig206.128	Up	evm.TU.contig87.162	Up
			evm.TU.contig206.152	Down	evm.TU.contig87.163	Up
			evm.TU.contig206.160	Down	evm.TU.contig87.173	Up
			evm.TU.contig206.192	Up	evm.TU.contig87.206	Up
			evm.TU.contig206.205	Up	evm.TU.contig87.209	Up
			evm.TU.contig206.221	Up	evm.TU.contig87.210	Down
			evm.TU.contig206.235	Up	evm.TU.contig87.216	Up
			evm.TU.contig206.241	Down	evm.TU.contig87.219	Up
			evm.TU.contig206.253	Down	evm.TU.contig87.224	Up
			evm.TU.contig206.273	Down	evm.TU.contig87.248	Down
			evm.TU.contig206.279	Down	evm.TU.contig87.258	Up
			evm.TU.contig206.280	Up	evm.TU.contig87.259	Up
			evm.TU.contig206.287	Up	evm.TU.contig87.260	Down
			evm.TU.contig206.288	Down	evm.TU.contig206.5	Down
			evm.TU.contig206.290	Down	evm.TU.contig206.12	Down
			evm.TU.contig206.294	Up	evm.TU.contig206.19	Up
			evm.TU.contig206.299	Up	evm.TU.contig206.45	Down
			evm.TU.contig206.301	Up	evm.TU.contig206.60	Down
			evm.TU.contig206.304	Up	evm.TU.contig206.63	Down
			evm.TU.contig206.312	Down	evm.TU.contig206.69	Down
			evm.TU.contig206.315	Down	evm.TU.contig206.78	Down
			evm.TU.contig206.343	Up	evm.TU.contig206.128	Up
			evm.TU.contig239.230	Up	evm.TU.contig206.133	Down
			evm.TU.contig239.210	Down	evm.TU.contig206.146	Up
			evm.TU.contig239.205	Down	evm.TU.contig206.152	Down
			evm.TU.contig239.196	Up	evm.TU.contig206.160	Down
			evm.TU.contig239.189	Down	evm.TU.contig206.192	Up
			evm.TU.contig239.182	Up	evm.TU.contig206.205	Up
			evm.TU.contig239.180	Down	evm.TU.contig206.235	Up
			evm.TU.contig239.178	Down	evm.TU.contig206.247	Down
			evm.TU.contig239.175	Up	evm.TU.contig206.253	Down
			evm.TU.contig239.166	Down	evm.TU.contig206.273	Down
			evm.TU.contig239.163	Up	evm.TU.contig206.280	Up
			evm.TU.contig239.141	Up	evm.TU.contig206.283	Down
			evm.TU.contig239.124	Down	evm.TU.contig206.287	Up
			evm.TU.contig239.119	Up	evm.TU.contig206.288	Down
			evm.TU.contig239.117	Up	evm.TU.contig206.290	Down
			evm.TU.contig239.110	Down	evm.TU.contig206.299	Up
			evm.TU.contig239.97	Down	evm.TU.contig206.301	Up
			evm.TU.contig239.89	Up	evm.TU.contig206.304	Up
			evm.TU.contig239.86	Up	evm.TU.contig206.312	Down
			evm.TU.contig239.28	Up	evm.TU.contig206.315	Down
			evm.TU.contig239.1	Up	evm.TU.contig206.343	Up
			evm.TU.contig112.20	Down	evm.TU.contig239.232	Up
			evm.TU.contig112.7	Down	evm.TU.contig239.230	Up
			evm.TU.contig112.2	Down	evm.TU.contig239.228	Up
			evm.TU.contig260.16	Down	evm.TU.contig239.210	Down
			evm.TU.contig260.12	Up	evm.TU.contig239.205	Down
			evm.TU.contig260.9	Up	evm.TU.contig239.196	Up
			evm.TU.contig260.4	Up	evm.TU.contig239.189	Down
			evm.TU.contig34.27	Down	evm.TU.contig239.182	Up
			evm.TU.contig34.32	Up	evm.TU.contig239.180	Down
			evm.TU.contig34.36	Up	evm.TU.contig239.178	Down
			evm.TU.contig34.44	Down	evm.TU.contig239.175	Up
			evm.TU.contig34.52	Down	evm.TU.contig239.166	Down
			evm.TU.contig34.65	Down	evm.TU.contig239.163	Up
			evm.TU.contig34.80	Up	evm.TU.contig239.146	Down
			evm.TU.contig34.85	Down	evm.TU.contig239.141	Up
			evm.TU.contig34.87	Up	evm.TU.contig239.134	Down
			evm.TU.contig34.88	Up	evm.TU.contig239.124	Down
			evm.TU.contig34.122	Up	evm.TU.contig239.119	Up
			evm.TU.contig34.160	Up	evm.TU.contig239.110	Down
			evm.TU.contig34.173	Down	evm.TU.contig239.97	Down
			evm.TU.contig34.207	Up	evm.TU.contig239.89	Up
			evm.TU.contig151.2	Up	evm.TU.contig239.87	Up
			evm.TU.contig151.9	Up	evm.TU.contig239.49	Down
			evm.TU.contig151.11	Down	evm.TU.contig239.47	Up
			evm.TU.contig363.20	Up	evm.TU.contig239.37	Up
			evm.TU.contig363.33	Down	evm.TU.contig112.20	Down
			evm.TU.contig205.21	Down	evm.TU.contig112.16	Down
			evm.TU.contig205.52	Up	evm.TU.contig260.16	Down
			evm.TU.contig205.96	Up	evm.TU.contig260.9	Up
			evm.TU.contig205.98	Up	evm.TU.contig260.4	Up
			evm.TU.contig453.2	Down	evm.TU.contig34.22	Up
			evm.TU.contig599.37	Down	evm.TU.contig34.44	Down
			evm.TU.contig431.8	Down	evm.TU.contig34.52	Down
			evm.TU.contig433.47	Up	evm.TU.contig34.64	Down
			evm.TU.contig433.85	Down	evm.TU.contig34.65	Down
			evm.TU.contig434.1	Up	evm.TU.contig34.79	Up
			evm.TU.contig93.44	Up	evm.TU.contig34.80	Up
			evm.TU.contig93.50	Up	evm.TU.contig34.85	Down
			evm.TU.contig93.89	Down	evm.TU.contig34.87	Up
			evm.TU.contig342.4	Up	evm.TU.contig34.88	Up
			evm.TU.contig454.5	Down	evm.TU.contig34.122	Up
			evm.TU.contig197.253	Down	evm.TU.contig34.160	Up
			evm.TU.contig197.246	Up	evm.TU.contig34.173	Down
			evm.TU.contig197.234	Down	evm.TU.contig34.175	Down
			evm.TU.contig197.229	Up	evm.TU.contig34.201	Up
			evm.TU.contig197.227	Up	evm.TU.contig34.207	Up
			evm.TU.contig197.187	Up	evm.TU.contig151.2	Up
			evm.TU.contig197.184	Up	evm.TU.contig363.20	Up
			evm.TU.contig197.157	Up	evm.TU.contig363.29	Up
			evm.TU.contig197.133	Down	evm.TU.contig363.33	Down
			evm.TU.contig197.128	Up	evm.TU.contig363.49	Up
			evm.TU.contig197.113	Up	evm.TU.contig205.21	Down
			evm.TU.contig197.73	Down	evm.TU.contig205.52	Up
			evm.TU.contig197.36	Up	evm.TU.contig205.96	Up
			evm.TU.contig197.34	Up	evm.TU.contig205.98	Up
			evm.TU.contig197.9	Down	evm.TU.contig453.2	Down
			evm.TU.contig265.2	Up	evm.TU.contig599.37	Down
			evm.TU.contig265.6	Up	evm.TU.contig433.47	Up
			evm.TU.contig265.32	Down	evm.TU.contig433.48	Up
			evm.TU.contig265.52	Down	evm.TU.contig433.85	Down
			evm.TU.contig265.55	Down	evm.TU.contig93.13	Down
			evm.TU.contig265.59	Down	evm.TU.contig93.44	Up
			evm.TU.contig265.63	Down	evm.TU.contig93.50	Up
			evm.TU.contig465.4	Up	evm.TU.contig93.89	Down
			evm.TU.contig465.14	Up	evm.TU.contig342.4	Up
			evm.TU.contig525.3	Down	evm.TU.contig454.5	Down
			evm.TU.contig406.10	Down	evm.TU.contig197.253	Down
			evm.TU.contig402.23	Down	evm.TU.contig197.246	Up
			evm.TU.contig535.50	Down	evm.TU.contig197.229	Up
			evm.TU.contig535.41	Up	evm.TU.contig197.227	Up
			evm.TU.contig414.3	Up	evm.TU.contig197.223	Up
			evm.TU.contig414.6	Up	evm.TU.contig197.187	Up
			evm.TU.contig414.16	Up	evm.TU.contig197.184	Up
			evm.TU.contig503.19	Up	evm.TU.contig197.170	Up
			evm.TU.contig116.5	Up	evm.TU.contig197.157	Up
			evm.TU.contig116.9	Down	evm.TU.contig197.139	Down
			evm.TU.contig116.38	Down	evm.TU.contig197.133	Down
			evm.TU.contig116.44	Down	evm.TU.contig197.114	Up
			evm.TU.contig116.47	Down	evm.TU.contig197.113	Up
			evm.TU.contig116.54	Up	evm.TU.contig197.112	Up
			evm.TU.contig116.90	Up	evm.TU.contig197.93	Down
			evm.TU.contig116.96	Up	evm.TU.contig197.59	Up
			evm.TU.contig159.2	Down	evm.TU.contig197.36	Up
			evm.TU.contig159.3	Up	evm.TU.contig197.34	Up
			evm.TU.contig43.13	Up	evm.TU.contig197.23	Down
			evm.TU.contig403.8	Up	evm.TU.contig197.17	Up
			evm.TU.contig403.40	Up	evm.TU.contig197.9	Down
			evm.TU.contig75.125	Up	evm.TU.contig265.2	Up
			evm.TU.contig75.92	Down	evm.TU.contig265.6	Up
			evm.TU.contig75.91	Up	evm.TU.contig265.52	Down
			evm.TU.contig75.84	Down	evm.TU.contig265.55	Down
			evm.TU.contig75.74	Up	evm.TU.contig265.59	Down
			evm.TU.contig75.54	Up	evm.TU.contig265.63	Down
			evm.TU.contig75.45	Down	evm.TU.contig265.65	Up
			evm.TU.contig75.41	Up	evm.TU.contig465.4	Up
			evm.TU.contig75.38	Down	evm.TU.contig465.14	Up
			evm.TU.contig75.24	Up	evm.TU.contig525.3	Down
			evm.TU.contig99.15	Down	evm.TU.contig406.9	Down
			evm.TU.contig99.16	Up	evm.TU.contig402.23	Down
			evm.TU.contig312.56	Up	evm.TU.contig402.22	Down
			evm.TU.contig312.53	Down	evm.TU.contig535.50	Down
			evm.TU.contig312.48	Down	evm.TU.contig535.41	Up
			evm.TU.contig312.32	Down	evm.TU.contig535.37	Up
			evm.TU.contig305.7	Down	evm.TU.contig414.3	Up
			evm.TU.contig305.12	Down	evm.TU.contig414.16	Up
			evm.TU.contig305.39	Up	evm.TU.contig503.19	Up
			evm.TU.contig305.40	Up	evm.TU.contig503.10	Down
			evm.TU.contig305.76	Down	evm.TU.contig116.5	Up
			evm.TU.contig305.79	Up	evm.TU.contig116.9	Down
			evm.TU.contig305.80	Up	evm.TU.contig116.38	Down
			evm.TU.contig305.89	Up	evm.TU.contig116.44	Down
			evm.TU.contig305.94	Up	evm.TU.contig116.48	Down
			evm.TU.contig305.97	Up	evm.TU.contig116.54	Up
			evm.TU.contig305.111	Up	evm.TU.contig116.61	Down
			evm.TU.contig305.115	Down	evm.TU.contig116.96	Up
			evm.TU.contig305.121	Down	evm.TU.contig159.3	Up
			evm.TU.contig305.137	Down	evm.TU.contig159.13	Down
			evm.TU.contig305.142	Up	evm.TU.contig43.13	Up
			evm.TU.contig305.152	Up	evm.TU.contig403.8	Up
			evm.TU.contig305.154	Down	evm.TU.contig403.13	Down
			evm.TU.contig305.166	Down	evm.TU.contig403.29	Down
			evm.TU.contig305.204	Up	evm.TU.contig403.34	Up
			evm.TU.contig305.219	Down	evm.TU.contig75.112	Up
			evm.TU.contig305.249	Down	evm.TU.contig75.92	Down
			evm.TU.contig305.267	Down	evm.TU.contig75.91	Up
			evm.TU.contig305.273	Up	evm.TU.contig75.84	Down
			evm.TU.contig305.276	Up	evm.TU.contig75.74	Up
			evm.TU.contig305.305	Down	evm.TU.contig75.54	Up
			evm.TU.contig305.328	Down	evm.TU.contig75.45	Down
			evm.TU.contig305.337	Down	evm.TU.contig75.41	Up
			evm.TU.contig305.348	Up	evm.TU.contig75.38	Down
			evm.TU.contig305.403	Up	evm.TU.contig75.24	Up
			evm.TU.contig305.437	Down	evm.TU.contig312.53	Down
			evm.TU.contig305.438	Up	evm.TU.contig312.48	Down
			evm.TU.contig213.24	Up	evm.TU.contig312.32	Down
			evm.TU.contig600.7	Down	evm.TU.contig305.12	Down
			evm.TU.contig600.24	Up	evm.TU.contig305.39	Up
			evm.TU.contig600.111	Down	evm.TU.contig305.40	Up
			evm.TU.contig600.133	Down	evm.TU.contig305.80	Up
			evm.TU.contig600.138	Down	evm.TU.contig305.89	Up
			evm.TU.contig600.155	Down	evm.TU.contig305.94	Up
			evm.TU.contig600.160	Down	evm.TU.contig305.97	Up
			evm.TU.contig600.169	Down	evm.TU.contig305.111	Up
			evm.TU.contig600.171	Up	evm.TU.contig305.115	Down
			evm.TU.contig600.172	Up	evm.TU.contig305.121	Down
			evm.TU.contig600.177	Up	evm.TU.contig305.129	Down
			evm.TU.contig600.179	Up	evm.TU.contig305.132	Up
			evm.TU.contig600.181	Down	evm.TU.contig305.134	Up
			evm.TU.contig600.210	Up	evm.TU.contig305.137	Down
			evm.TU.contig174.4	Down	evm.TU.contig305.142	Up
			evm.TU.contig353.1	Up	evm.TU.contig305.152	Up
			evm.TU.contig32.27	Up	evm.TU.contig305.154	Down
			evm.TU.contig557.1	Up	evm.TU.contig305.155	Up
			evm.TU.contig464.43	Up	evm.TU.contig305.166	Down
			evm.TU.contig464.5	Down	evm.TU.contig305.186	Up
			evm.TU.contig343.3	Up	evm.TU.contig305.205	Up
			evm.TU.contig399.8	Up	evm.TU.contig305.219	Down
			evm.TU.contig399.2	Down	evm.TU.contig305.253	Up
			evm.TU.contig139.3	Down	evm.TU.contig305.267	Down
			evm.TU.contig139.7	Up	evm.TU.contig305.273	Up
			evm.TU.contig139.36	Down	evm.TU.contig305.276	Up
			evm.TU.contig139.43	Up	evm.TU.contig305.305	Down
			evm.TU.contig139.53	Down	evm.TU.contig305.318	Down
			evm.TU.contig139.99	Up	evm.TU.contig305.337	Down
			evm.TU.contig139.101	Down	evm.TU.contig305.338	Down
			evm.TU.contig139.133	Down	evm.TU.contig305.348	Up
			evm.TU.contig139.142	Up	evm.TU.contig305.374	Down
			evm.TU.contig139.143	Up	evm.TU.contig305.387	Down
			evm.TU.contig139.148	Down	evm.TU.contig305.403	Up
			evm.TU.contig139.180	Up	evm.TU.contig305.434	Down
			evm.TU.contig139.184	Down	evm.TU.contig305.438	Up
			evm.TU.contig139.191	Down	evm.TU.contig213.7	Up
			evm.TU.contig139.214	Down	evm.TU.contig213.24	Up
			evm.TU.contig139.228	Up	evm.TU.contig98.16	Down
			evm.TU.contig139.246	Up	evm.TU.contig140.47	Down
			evm.TU.contig139.252	Up	evm.TU.contig600.7	Down
			evm.TU.contig139.277	Down	evm.TU.contig600.24	Up
			evm.TU.contig139.280	Up	evm.TU.contig600.123	Down
			evm.TU.contig341.11	Up	evm.TU.contig600.155	Down
			evm.TU.contig60.24	Down	evm.TU.contig600.160	Down
			evm.TU.contig60.58	Up	evm.TU.contig600.169	Down
			evm.TU.contig50.3	Up	evm.TU.contig600.171	Up
			evm.TU.contig50.5	Down	evm.TU.contig600.172	Up
			evm.TU.contig392.8	Up	evm.TU.contig600.173	Up
			evm.TU.contig520.20	Up	evm.TU.contig600.184	Up
			evm.TU.contig356.7	Down	evm.TU.contig353.1	Up
			evm.TU.contig323.23	Down	evm.TU.contig557.1	Up
			evm.TU.contig323.43	Down	evm.TU.contig464.43	Up
			evm.TU.contig323.53	Up	evm.TU.contig464.13	Down
			evm.TU.contig463.2	Down	evm.TU.contig464.5	Down
			evm.TU.contig530.48	Down	evm.TU.contig343.3	Up
			evm.TU.contig530.29	Down	evm.TU.contig399.8	Up
			evm.TU.contig530.24	Up	evm.TU.contig255.6	Down
			evm.TU.contig530.20	Down	evm.TU.contig139.3	Down
			evm.TU.contig530.2	Down	evm.TU.contig139.43	Up
			evm.TU.contig133.18	Up	evm.TU.contig139.88	Up
			evm.TU.contig133.15	Up	evm.TU.contig139.98	Up
			evm.TU.contig133.13	Down	evm.TU.contig139.99	Up
			evm.TU.contig297.2	Down	evm.TU.contig139.101	Down
			evm.TU.contig458.10	Down	evm.TU.contig139.133	Down
			evm.TU.contig458.88	Down	evm.TU.contig139.142	Up
			evm.TU.contig102.2	Down	evm.TU.contig139.148	Down
			evm.TU.contig450.6	Up	evm.TU.contig139.180	Up
			evm.TU.contig450.10	Up	evm.TU.contig139.184	Down
			evm.TU.contig450.19	Up	evm.TU.contig139.190	Up
			evm.TU.contig450.22	Down	evm.TU.contig139.191	Down
			evm.TU.contig450.59	Up	evm.TU.contig139.213	Up
			evm.TU.contig450.63	Down	evm.TU.contig139.214	Down
			evm.TU.contig450.84	Down	evm.TU.contig139.246	Up
			evm.TU.contig450.92	Down	evm.TU.contig139.251	Up
			evm.TU.contig450.100	Down	evm.TU.contig139.252	Up
			evm.TU.contig450.101	Up	evm.TU.contig139.280	Up
			evm.TU.contig450.105	Up	evm.TU.contig341.11	Up
			evm.TU.contig450.112	Up	evm.TU.contig60.24	Down
			evm.TU.contig450.121	Down	evm.TU.contig60.52	Down
			evm.TU.contig299.14	Down	evm.TU.contig50.5	Down
			evm.TU.contig299.37	Up	evm.TU.contig392.8	Up
			evm.TU.contig299.38	Up	evm.TU.contig520.20	Up
			evm.TU.contig299.41	Up	evm.TU.contig520.23	Up
			evm.TU.contig299.42	Down	evm.TU.contig323.6	Up
			evm.TU.contig299.49	Down	evm.TU.contig323.23	Down
			evm.TU.contig519.10	Up	evm.TU.contig323.43	Down
			evm.TU.contig519.30	Up	evm.TU.contig323.53	Up
			evm.TU.contig519.34	Up	evm.TU.contig463.2	Down
			evm.TU.contig519.58	Down	evm.TU.contig530.48	Down
			evm.TU.contig519.68	Up	evm.TU.contig530.29	Down
			evm.TU.contig519.73	Up	evm.TU.contig530.24	Up
			evm.TU.contig424.16	Down	evm.TU.contig530.20	Down
			evm.TU.contig335.26	Down	evm.TU.contig530.2	Down
			evm.TU.contig257.5	Up	evm.TU.contig133.18	Up
			evm.TU.contig243.6	Down	evm.TU.contig133.15	Up
			evm.TU.contig66.32	Down	evm.TU.contig133.13	Down
			evm.TU.contig66.47	Down	evm.TU.contig133.7	Down
			evm.TU.contig8.11	Down	evm.TU.contig297.2	Down
			evm.TU.contig8.17	Up	evm.TU.contig458.10	Down
			evm.TU.contig8.27	Down	evm.TU.contig458.54	Down
			evm.TU.contig8.34	Up	evm.TU.contig458.80	Up
			evm.TU.contig8.80	Down	evm.TU.contig102.2	Down
			evm.TU.contig8.87	Up	evm.TU.contig450.6	Up
			evm.TU.contig8.90	Down	evm.TU.contig450.7	Up
			evm.TU.contig8.115	Down	evm.TU.contig450.10	Up
			evm.TU.contig8.116	Up	evm.TU.contig450.11	Up
			evm.TU.contig8.117	Up	evm.TU.contig450.19	Up
			evm.TU.contig8.131	Up	evm.TU.contig450.22	Down
			evm.TU.contig8.132	Down	evm.TU.contig450.28	Up
			evm.TU.contig8.140	Down	evm.TU.contig450.59	Up
			evm.TU.contig8.156	Up	evm.TU.contig450.63	Down
			evm.TU.contig8.164	Down	evm.TU.contig450.84	Down
			evm.TU.contig8.166	Down	evm.TU.contig450.85	Down
			evm.TU.contig8.170	Up	evm.TU.contig450.92	Down
			evm.TU.contig8.172	Up	evm.TU.contig450.100	Down
			evm.TU.contig8.173	Up	evm.TU.contig450.101	Up
			evm.TU.contig8.186	Up	evm.TU.contig450.102	Down
			evm.TU.contig8.187	Up	evm.TU.contig450.105	Up
			evm.TU.contig8.189	Up	evm.TU.contig450.112	Up
			evm.TU.contig8.197	Down	evm.TU.contig450.121	Down
			evm.TU.contig420.6	Down	evm.TU.contig299.14	Down
			evm.TU.contig420.40	Down	evm.TU.contig299.23	Down
			evm.TU.contig420.55	Up	evm.TU.contig299.37	Up
			evm.TU.contig420.101	Down	evm.TU.contig299.38	Up
			evm.TU.contig420.105	Up	evm.TU.contig299.41	Up
			evm.TU.contig420.115	Down	evm.TU.contig299.42	Down
			evm.TU.contig420.116	Down	evm.TU.contig299.49	Down
			evm.TU.contig420.137	Up	evm.TU.contig519.30	Up
			evm.TU.contig420.174	Up	evm.TU.contig519.34	Up
			evm.TU.contig420.177	Up	evm.TU.contig519.58	Down
			evm.TU.contig420.184	Up	evm.TU.contig519.68	Up
			evm.TU.contig420.213	Down	evm.TU.contig519.78	Up
			evm.TU.contig420.232	Down	evm.TU.contig424.16	Down
			evm.TU.contig420.263	Down	evm.TU.contig257.5	Up
			evm.TU.contig420.264	Down	evm.TU.contig243.6	Down
			evm.TU.contig227.20	Up	evm.TU.contig243.8	Up
			evm.TU.contig227.33	Up	evm.TU.contig66.32	Down
			evm.TU.contig227.46	Up	evm.TU.contig66.38	Down
			evm.TU.contig135.5	Up	evm.TU.contig66.47	Down
			evm.TU.contig470.43	Down	evm.TU.contig8.11	Down
			evm.TU.contig199.6	Down	evm.TU.contig8.27	Down
			evm.TU.contig199.70	Up	evm.TU.contig8.34	Up
			evm.TU.contig199.80	Down	evm.TU.contig8.64	Up
			evm.TU.contig428.4	Up	evm.TU.contig8.90	Down
			evm.TU.contig69.101	Up	evm.TU.contig8.93	Down
			evm.TU.contig69.100	Up	evm.TU.contig8.114	Down
			evm.TU.contig69.99	Down	evm.TU.contig8.117	Up
			evm.TU.contig69.91	Up	evm.TU.contig8.120	Down
			evm.TU.contig69.89	Up	evm.TU.contig8.131	Up
			evm.TU.contig69.75	Up	evm.TU.contig8.132	Down
			evm.TU.contig69.71	Down	evm.TU.contig8.143	Down
			evm.TU.contig69.56	Up	evm.TU.contig8.151	Down
			evm.TU.contig69.47	Down	evm.TU.contig8.156	Up
			evm.TU.contig69.34	Up	evm.TU.contig8.163	Up
			evm.TU.contig439.6	Up	evm.TU.contig8.164	Down
			evm.TU.contig471.10	Up	evm.TU.contig8.170	Up
			evm.TU.contig468.11	Up	evm.TU.contig8.172	Up
			evm.TU.contig417.51	Down	evm.TU.contig8.173	Up
			evm.TU.contig417.44	Down	evm.TU.contig8.174	Up
			evm.TU.contig417.43	Down	evm.TU.contig8.176	Down
			evm.TU.contig417.10	Down	evm.TU.contig8.189	Up
			evm.TU.contig313.5	Up	evm.TU.contig8.197	Down
			evm.TU.contig313.13	Down	evm.TU.contig420.6	Down
			evm.TU.contig313.29	Up	evm.TU.contig420.19	Up
			evm.TU.contig313.37	Down	evm.TU.contig420.41	Up
			evm.TU.contig490.5	Down	evm.TU.contig420.43	Down
			evm.TU.contig586.27	Down	evm.TU.contig420.55	Up
			evm.TU.contig586.6	Down	evm.TU.contig420.101	Down
			evm.TU.contig469.3	Down	evm.TU.contig420.105	Up
			evm.TU.contig469.23	Up	evm.TU.contig420.115	Down
			evm.TU.contig319.1	Up	evm.TU.contig420.116	Down
			evm.TU.contig319.6	Down	evm.TU.contig420.137	Up
			evm.TU.contig319.8	Down	evm.TU.contig420.174	Up
			evm.TU.contig319.16	Down	evm.TU.contig420.184	Up
			evm.TU.contig534.4	Up	evm.TU.contig420.213	Down
			evm.TU.contig146.3	Up	evm.TU.contig420.263	Down
			evm.TU.contig223.52	Down	evm.TU.contig420.274	Down
			evm.TU.contig223.43	Up	evm.TU.contig420.278	Down
			evm.TU.contig223.12	Up	evm.TU.contig227.20	Up
			evm.TU.contig216.5	Down	evm.TU.contig227.26	Up
			evm.TU.contig92.6	Up	evm.TU.contig227.33	Up
			evm.TU.contig232.3	Down	evm.TU.contig227.46	Up
			evm.TU.contig232.11	Up	evm.TU.contig135.1	Down
			evm.TU.contig232.16	Up	evm.TU.contig470.35	Down
			evm.TU.contig232.17	Up	evm.TU.contig470.43	Down
			evm.TU.contig232.23	Up	evm.TU.contig199.6	Down
			evm.TU.contig232.27	Up	evm.TU.contig199.17	Up
			evm.TU.contig232.34	Down	evm.TU.contig199.41	Down
			evm.TU.contig232.50	Up	evm.TU.contig199.70	Up
			evm.TU.contig232.60	Down	evm.TU.contig199.80	Down
			evm.TU.contig232.64	Down	evm.TU.contig428.4	Up
			evm.TU.contig232.75	Up	evm.TU.contig69.101	Up
			evm.TU.contig435.21	Up	evm.TU.contig69.100	Up
			evm.TU.contig435.10	Down	evm.TU.contig69.91	Up
			evm.TU.contig97.17	Up	evm.TU.contig69.89	Up
			evm.TU.contig97.21	Up	evm.TU.contig69.71	Down
			evm.TU.contig97.34	Up	evm.TU.contig69.56	Up
			evm.TU.contig97.42	Down	evm.TU.contig69.50	Down
			evm.TU.contig97.63	Down	evm.TU.contig69.47	Down
			evm.TU.contig97.76	Up	evm.TU.contig69.42	Up
			evm.TU.contig97.82	Down	evm.TU.contig69.38	Up
			evm.TU.contig97.83	Down	evm.TU.contig69.11	Up
			evm.TU.contig97.84	Down	evm.TU.contig69.4	Up
			evm.TU.contig97.85	Down	evm.TU.contig439.6	Up
			evm.TU.contig97.90	Down	evm.TU.contig471.10	Up
			evm.TU.contig97.118	Up	evm.TU.contig468.21	Up
			evm.TU.contig97.123	Up	evm.TU.contig468.19	Up
			evm.TU.contig97.124	Down	evm.TU.contig468.11	Up
			evm.TU.contig97.125	Up	evm.TU.contig417.44	Down
			evm.TU.contig97.153	Up	evm.TU.contig417.43	Down
			evm.TU.contig97.170	Down	evm.TU.contig313.5	Up
			evm.TU.contig97.180	Up	evm.TU.contig313.13	Down
			evm.TU.contig97.191	Down	evm.TU.contig313.29	Up
			evm.TU.contig155.2	Down	evm.TU.contig586.6	Down
			evm.TU.contig155.5	Up	evm.TU.contig469.3	Down
			evm.TU.contig155.26	Up	evm.TU.contig469.23	Up
			evm.TU.contig155.44	Down	evm.TU.contig319.16	Down
			evm.TU.contig155.107	Up	evm.TU.contig319.35	Down
			evm.TU.contig155.141	Down	evm.TU.contig534.4	Up
			evm.TU.contig155.142	Down	evm.TU.contig146.3	Up
			evm.TU.contig155.144	Up	evm.TU.contig293.2	Up
			evm.TU.contig155.167	Down	evm.TU.contig223.52	Down
			evm.TU.contig155.197	Up	evm.TU.contig223.43	Up
			evm.TU.contig155.205	Up	evm.TU.contig223.1	Down
			evm.TU.contig155.209	Down	evm.TU.contig214.6	Up
			evm.TU.contig155.255	Down	evm.TU.contig216.5	Down
			evm.TU.contig155.258	Down	evm.TU.contig92.6	Up
			evm.TU.contig155.259	Down	evm.TU.contig232.3	Down
			evm.TU.contig155.264	Down	evm.TU.contig232.11	Up
			evm.TU.contig538.5	Down	evm.TU.contig232.16	Up
			evm.TU.contig538.16	Up	evm.TU.contig232.23	Up
			evm.TU.contig538.26	Down	evm.TU.contig232.27	Up
			evm.TU.contig538.42	Up	evm.TU.contig232.34	Down
			evm.TU.contig538.49	Down	evm.TU.contig232.50	Up
			evm.TU.contig538.63	Up	evm.TU.contig232.60	Down
			evm.TU.contig538.67	Down	evm.TU.contig435.21	Up
			evm.TU.contig564.128	Down	evm.TU.contig435.10	Down
			evm.TU.contig564.91	Down	evm.TU.contig97.19	Up
			evm.TU.contig564.79	Down	evm.TU.contig97.21	Up
			evm.TU.contig564.56	Up	evm.TU.contig97.42	Down
			evm.TU.contig564.46	Up	evm.TU.contig97.76	Up
			evm.TU.contig564.38	Up	evm.TU.contig97.83	Down
			evm.TU.contig235.3	Up	evm.TU.contig97.84	Down
			evm.TU.contig315.10	Down	evm.TU.contig97.85	Down
			evm.TU.contig444.75	Up	evm.TU.contig97.105	Up
			evm.TU.contig444.61	Up	evm.TU.contig97.124	Down
			evm.TU.contig444.27	Down	evm.TU.contig97.125	Up
			evm.TU.contig444.21	Down	evm.TU.contig97.148	Up
			evm.TU.contig444.8	Up	evm.TU.contig97.153	Up
			evm.TU.contig444.3	Down	evm.TU.contig97.157	Up
			evm.TU.contig508.101	Down	evm.TU.contig97.170	Down
			evm.TU.contig508.94	Up	evm.TU.contig97.173	Down
			evm.TU.contig508.90	Down	evm.TU.contig97.180	Up
			evm.TU.contig508.76	Down	evm.TU.contig97.191	Down
			evm.TU.contig508.62	Down	evm.TU.contig155.2	Down
			evm.TU.contig508.57	Down	evm.TU.contig155.5	Up
			evm.TU.contig508.25	Up	evm.TU.contig155.26	Up
			evm.TU.contig508.20	Down	evm.TU.contig155.44	Down
			evm.TU.contig508.7	Down	evm.TU.contig155.141	Down
			evm.TU.contig176.10	Up	evm.TU.contig155.142	Down
			evm.TU.contig176.4	Down	evm.TU.contig155.144	Up
			evm.TU.contig106.20	Up	evm.TU.contig155.196	Down
			evm.TU.contig106.35	Up	evm.TU.contig155.197	Up
			evm.TU.contig106.67	Up	evm.TU.contig155.204	Up
			evm.TU.contig106.69	Up	evm.TU.contig155.205	Up
			evm.TU.contig106.71	Up	evm.TU.contig155.209	Down
			evm.TU.contig106.78	Up	evm.TU.contig155.222	Down
			evm.TU.contig106.92	Up	evm.TU.contig155.251	Up
			evm.TU.contig106.109	Down	evm.TU.contig155.255	Down
			evm.TU.contig106.126	Down	evm.TU.contig155.258	Down
			evm.TU.contig106.137	Down	evm.TU.contig155.259	Down
			evm.TU.contig106.145	Down	evm.TU.contig155.264	Down
			evm.TU.contig106.159	Up	evm.TU.contig155.266	Up
			evm.TU.contig106.165	Up	evm.TU.contig155.294	Down
			evm.TU.contig106.174	Up	evm.TU.contig538.2	Up
			evm.TU.contig106.182	Up	evm.TU.contig538.5	Down
			evm.TU.contig106.187	Down	evm.TU.contig538.16	Up
			evm.TU.contig106.197	Down	evm.TU.contig538.42	Up
			evm.TU.contig106.216	Down	evm.TU.contig538.49	Down
			evm.TU.contig106.223	Up	evm.TU.contig538.63	Down
			evm.TU.contig106.227	Down	evm.TU.contig538.67	Down
			evm.TU.contig106.233	Down	evm.TU.contig564.128	Down
			evm.TU.contig106.246	Up	evm.TU.contig564.93	Down
			evm.TU.contig106.250	Up	evm.TU.contig564.91	Down
			evm.TU.contig106.252	Down	evm.TU.contig564.79	Down
			evm.TU.contig106.253	Down	evm.TU.contig564.56	Up
			evm.TU.contig106.256	Up	evm.TU.contig564.49	Down
			evm.TU.contig221.11	Down	evm.TU.contig564.46	Up
			evm.TU.contig221.24	Down	evm.TU.contig564.38	Up
			evm.TU.contig221.27	Down	evm.TU.contig564.28	Up
			evm.TU.contig221.38	Up	evm.TU.contig235.7	Down
			evm.TU.contig221.43	Up	evm.TU.contig315.10	Down
			evm.TU.contig221.44	Up	evm.TU.contig444.75	Up
			evm.TU.contig221.73	Down	evm.TU.contig444.61	Up
			evm.TU.contig221.85	Up	evm.TU.contig444.44	Up
			evm.TU.contig221.98	Down	evm.TU.contig444.27	Down
			evm.TU.contig221.100	Down	evm.TU.contig444.26	Up
			evm.TU.contig221.105	Up	evm.TU.contig444.21	Down
			evm.TU.contig221.110	Down	evm.TU.contig444.8	Up
			evm.TU.contig221.111	Up	evm.TU.contig508.101	Down
			evm.TU.contig221.112	Down	evm.TU.contig508.94	Up
			evm.TU.contig221.140	Down	evm.TU.contig508.90	Down
			evm.TU.contig221.141	Up	evm.TU.contig508.79	Up
			evm.TU.contig36.11	Down	evm.TU.contig508.77	Up
			evm.TU.contig36.58	Up	evm.TU.contig508.62	Down
			evm.TU.contig144.27	Down	evm.TU.contig508.25	Up
			evm.TU.contig144.33	Down	evm.TU.contig508.21	Down
			evm.TU.contig451.58	Up	evm.TU.contig508.20	Down
			evm.TU.contig451.45	Down	evm.TU.contig508.9	Up
			evm.TU.contig451.44	Down	evm.TU.contig508.7	Down
			evm.TU.contig268.3	Down	evm.TU.contig176.15	Down
			evm.TU.contig478.27	Up	evm.TU.contig176.10	Up
			evm.TU.contig118.12	Up	evm.TU.contig176.9	Down
			evm.TU.contig283.4	Up	evm.TU.contig176.4	Down
			evm.TU.contig283.3	Down	evm.TU.contig106.35	Up
			evm.TU.contig336.71	Down	evm.TU.contig106.67	Up
			evm.TU.contig336.30	Down	evm.TU.contig106.71	Up
			evm.TU.contig178.82	Down	evm.TU.contig106.78	Up
			evm.TU.contig178.70	Up	evm.TU.contig106.92	Up
			evm.TU.contig178.30	Up	evm.TU.contig106.109	Down
			evm.TU.contig178.28	Up	evm.TU.contig106.126	Down
			evm.TU.contig91.57	Up	evm.TU.contig106.137	Down
			evm.TU.contig91.42	Up	evm.TU.contig106.145	Down
			evm.TU.contig91.34	Down	evm.TU.contig106.159	Up
			evm.TU.contig91.28	Up	evm.TU.contig106.165	Up
			evm.TU.contig91.14	Up	evm.TU.contig106.169	Down
			evm.TU.contig91.4	Up	evm.TU.contig106.170	Down
			evm.TU.contig54.38	Up	evm.TU.contig106.171	Down
			evm.TU.contig54.36	Up	evm.TU.contig106.182	Up
			evm.TU.contig54.8	Down	evm.TU.contig106.187	Down
			evm.TU.contig28.38	Up	evm.TU.contig106.199	Down
			evm.TU.contig509.296	Down	evm.TU.contig106.216	Down
			evm.TU.contig509.268	Up	evm.TU.contig106.220	Up
			evm.TU.contig509.262	Up	evm.TU.contig106.222	Up
			evm.TU.contig509.249	Down	evm.TU.contig106.223	Up
			evm.TU.contig509.231	Up	evm.TU.contig106.233	Down
			evm.TU.contig509.222	Up	evm.TU.contig106.246	Up
			evm.TU.contig509.212	Down	evm.TU.contig106.252	Down
			evm.TU.contig509.204	Down	evm.TU.contig106.286	Up
			evm.TU.contig509.197	Down	evm.TU.contig221.11	Down
			evm.TU.contig509.159	Down	evm.TU.contig221.24	Down
			evm.TU.contig509.154	Down	evm.TU.contig221.27	Down
			evm.TU.contig509.143	Down	evm.TU.contig221.38	Up
			evm.TU.contig509.131	Up	evm.TU.contig221.43	Up
			evm.TU.contig509.130	Up	evm.TU.contig221.44	Up
			evm.TU.contig509.127	Up	evm.TU.contig221.73	Down
			evm.TU.contig509.121	Down	evm.TU.contig221.85	Up
			evm.TU.contig509.114	Down	evm.TU.contig221.100	Down
			evm.TU.contig509.96	Up	evm.TU.contig221.101	Down
			evm.TU.contig509.69	Down	evm.TU.contig221.105	Up
			evm.TU.contig509.66	Down	evm.TU.contig221.110	Down
			evm.TU.contig509.63	Up	evm.TU.contig221.111	Up
			evm.TU.contig509.48	Down	evm.TU.contig221.112	Down
			evm.TU.contig509.46	Down	evm.TU.contig221.141	Up
			evm.TU.contig509.40	Down	evm.TU.contig221.172	Down
			evm.TU.contig509.35	Up	evm.TU.contig36.11	Down
			evm.TU.contig509.13	Up	evm.TU.contig144.27	Down
			evm.TU.contig289.175	Up	evm.TU.contig144.33	Down
			evm.TU.contig289.146	Up	evm.TU.contig144.34	Down
			evm.TU.contig289.137	Up	evm.TU.contig451.58	Up
			evm.TU.contig289.133	Up	evm.TU.contig451.45	Down
			evm.TU.contig289.126	Up	evm.TU.contig451.37	Up
			evm.TU.contig289.111	Up	evm.TU.contig268.10	Up
			evm.TU.contig289.106	Down	evm.TU.contig268.9	Up
			evm.TU.contig289.104	Down	evm.TU.contig268.3	Down
			evm.TU.contig289.103	Down	evm.TU.contig478.27	Up
			evm.TU.contig289.86	Up	evm.TU.contig118.22	Down
			evm.TU.contig289.79	Down	evm.TU.contig118.21	Up
			evm.TU.contig289.75	Down	evm.TU.contig118.12	Up
			evm.TU.contig289.45	Down	evm.TU.contig283.4	Up
			evm.TU.contig289.24	Down	evm.TU.contig283.3	Down
			evm.TU.contig289.2	Up	evm.TU.contig336.30	Down
			evm.TU.contig300.298	Down	evm.TU.contig178.70	Up
			evm.TU.contig300.287	Up	evm.TU.contig178.67	Down
			evm.TU.contig300.210	Up	evm.TU.contig178.30	Up
			evm.TU.contig300.199	Down	evm.TU.contig178.28	Up
			evm.TU.contig300.159	Down	evm.TU.contig178.23	Down
			evm.TU.contig300.146	Up	evm.TU.contig178.22	Down
			evm.TU.contig300.136	Down	evm.TU.contig91.42	Up
			evm.TU.contig300.131	Up	evm.TU.contig91.41	Up
			evm.TU.contig300.129	Down	evm.TU.contig91.28	Up
			evm.TU.contig300.112	Down	evm.TU.contig91.14	Up
			evm.TU.contig300.110	Up	evm.TU.contig54.38	Up
			evm.TU.contig300.106	Down	evm.TU.contig54.27	Down
			evm.TU.contig300.100	Up	evm.TU.contig54.13	Down
			evm.TU.contig300.82	Down	evm.TU.contig509.268	Up
			evm.TU.contig300.64	Up	evm.TU.contig509.265	Up
			evm.TU.contig300.58	Up	evm.TU.contig509.262	Up
			evm.TU.contig300.57	Up	evm.TU.contig509.231	Up
			evm.TU.contig300.46	Down	evm.TU.contig509.222	Up
			evm.TU.contig300.16	Up	evm.TU.contig509.219	Up
			evm.TU.contig300.10	Down	evm.TU.contig509.212	Down
			evm.TU.contig300.8	Down	evm.TU.contig509.204	Down
			evm.TU.contig126.7	Up	evm.TU.contig509.197	Down
			evm.TU.contig126.35	Up	evm.TU.contig509.176	Down
			evm.TU.contig126.37	Down	evm.TU.contig509.159	Down
			evm.TU.contig126.41	Down	evm.TU.contig509.158	Up
			evm.TU.contig126.42	Down	evm.TU.contig509.131	Up
			evm.TU.contig126.48	Up	evm.TU.contig509.130	Up
			evm.TU.contig126.58	Down	evm.TU.contig509.127	Up
			evm.TU.contig126.74	Down	evm.TU.contig509.122	Down
			evm.TU.contig126.89	Down	evm.TU.contig509.114	Down
			evm.TU.contig126.91	Down	evm.TU.contig509.96	Up
			evm.TU.contig126.113	Down	evm.TU.contig509.79	Up
			evm.TU.contig126.123	Up	evm.TU.contig509.69	Down
			evm.TU.contig126.129	Down	evm.TU.contig509.66	Down
			evm.TU.contig126.185	Up	evm.TU.contig509.63	Up
			evm.TU.contig126.186	Up	evm.TU.contig509.48	Down
			evm.TU.contig126.250	Up	evm.TU.contig509.46	Down
			evm.TU.contig126.262	Up	evm.TU.contig509.40	Down
			evm.TU.contig126.264	Up	evm.TU.contig509.35	Up
			evm.TU.contig126.269	Down	evm.TU.contig509.25	Down
			evm.TU.contig126.281	Down	evm.TU.contig509.13	Up
			evm.TU.contig126.308	Down	evm.TU.contig289.175	Up
			evm.TU.contig126.346	Down	evm.TU.contig289.173	Up
			evm.TU.contig126.355	Down	evm.TU.contig289.146	Up
			evm.TU.contig126.363	Down	evm.TU.contig289.137	Up
			evm.TU.contig126.365	Up	evm.TU.contig289.133	Up
			evm.TU.contig126.421	Down	evm.TU.contig289.126	Up
			evm.TU.contig126.424	Down	evm.TU.contig289.111	Up
			evm.TU.contig126.432	Up	evm.TU.contig289.106	Down
			evm.TU.contig126.452	Up	evm.TU.contig289.103	Down
			evm.TU.contig126.462	Up	evm.TU.contig289.91	Down
			evm.TU.contig126.480	Down	evm.TU.contig289.86	Up
			evm.TU.contig126.486	Up	evm.TU.contig289.80	Down
			evm.TU.contig126.496	Down	evm.TU.contig289.79	Down
			evm.TU.contig126.500	Down	evm.TU.contig289.75	Down
			evm.TU.contig126.503	Up	evm.TU.contig289.69	Down
			evm.TU.contig126.505	Up	evm.TU.contig289.53	Down
			evm.TU.contig126.520	Up	evm.TU.contig289.45	Down
			evm.TU.contig126.526	Up	evm.TU.contig289.44	Down
			evm.TU.contig507.1	Down	evm.TU.contig289.27	Up
			evm.TU.contig507.24	Up	evm.TU.contig289.24	Down
			evm.TU.contig507.38	Up	evm.TU.contig289.2	Up
			evm.TU.contig507.51	Down	evm.TU.contig300.312	Down
			evm.TU.contig507.67	Down	evm.TU.contig300.298	Down
			evm.TU.contig507.77	Down	evm.TU.contig300.296	Down
			evm.TU.contig507.91	Up	evm.TU.contig300.279	Up
			evm.TU.contig507.92	Down	evm.TU.contig300.256	Down
			evm.TU.contig507.110	Up	evm.TU.contig300.216	Down
			evm.TU.contig507.137	Up	evm.TU.contig300.212	Up
			evm.TU.contig507.144	Down	evm.TU.contig300.210	Up
			evm.TU.contig507.153	Up	evm.TU.contig300.200	Down
			evm.TU.contig507.171	Up	evm.TU.contig300.159	Down
			evm.TU.contig507.180	Up	evm.TU.contig300.146	Up
			evm.TU.contig507.208	Up	evm.TU.contig300.136	Down
			evm.TU.contig507.210	Down	evm.TU.contig300.129	Down
			evm.TU.contig507.213	Down	evm.TU.contig300.116	Up
			evm.TU.contig507.227	Up	evm.TU.contig300.112	Down
			evm.TU.contig507.258	Up	evm.TU.contig300.110	Up
			evm.TU.contig507.278	Down	evm.TU.contig300.106	Down
			evm.TU.contig507.297	Up	evm.TU.contig300.100	Up
			evm.TU.contig507.307	Up	evm.TU.contig300.83	Up
			evm.TU.contig507.318	Down	evm.TU.contig300.82	Down
			evm.TU.contig507.321	Up	evm.TU.contig300.46	Down
			evm.TU.contig507.334	Down	evm.TU.contig300.36	Down
			evm.TU.contig507.345	Down	evm.TU.contig300.16	Up
			evm.TU.contig507.352	Up	evm.TU.contig300.8	Down
			evm.TU.contig507.355	Down	evm.TU.contig126.35	Up
			evm.TU.contig507.358	Down	evm.TU.contig126.37	Down
			evm.TU.contig507.371	Up	evm.TU.contig126.38	Up
			evm.TU.contig507.381	Down	evm.TU.contig126.41	Down
			evm.TU.contig507.402	Up	evm.TU.contig126.42	Down
			evm.TU.contig507.407	Up	evm.TU.contig126.58	Down
			evm.TU.contig507.420	Down	evm.TU.contig126.69	Down
			evm.TU.contig507.442	Up	evm.TU.contig126.74	Down
			evm.TU.contig507.443	Down	evm.TU.contig126.91	Down
			evm.TU.contig507.451	Down	evm.TU.contig126.113	Down
			evm.TU.contig507.456	Up	evm.TU.contig126.123	Up
			evm.TU.contig507.457	Up	evm.TU.contig126.129	Down
			evm.TU.contig507.464	Up	evm.TU.contig126.143	Up
			evm.TU.contig507.467	Up	evm.TU.contig126.152	Down
			evm.TU.contig507.498	Down	evm.TU.contig126.185	Up
			evm.TU.contig507.499	Up	evm.TU.contig126.186	Up
			evm.TU.contig507.506	Down	evm.TU.contig126.221	Down
			evm.TU.contig507.523	Down	evm.TU.contig126.250	Up
			evm.TU.contig507.535	Down	evm.TU.contig126.262	Up
			evm.TU.contig507.540	Down	evm.TU.contig126.264	Up
			evm.TU.contig507.541	Down	evm.TU.contig126.269	Down
			evm.TU.contig507.547	Up	evm.TU.contig126.270	Up
			evm.TU.contig507.553	Up	evm.TU.contig126.276	Down
			evm.TU.contig507.576	Up	evm.TU.contig126.281	Down
			evm.TU.contig507.577	Down	evm.TU.contig126.315	Down
			evm.TU.contig507.579	Up	evm.TU.contig126.346	Down
			evm.TU.contig507.587	Down	evm.TU.contig126.355	Down
			evm.TU.contig507.595	Down	evm.TU.contig126.363	Down
			evm.TU.contig427.3	Down	evm.TU.contig126.365	Up
			evm.TU.contig427.5	Down	evm.TU.contig126.421	Down
			evm.TU.contig162.19	Up	evm.TU.contig126.424	Down
			evm.TU.contig559.40	Down	evm.TU.contig126.452	Up
			evm.TU.contig559.41	Down	evm.TU.contig126.462	Up
			evm.TU.contig559.43	Up	evm.TU.contig126.480	Down
			evm.TU.contig559.52	Up	evm.TU.contig126.486	Up
			evm.TU.contig559.55	Down	evm.TU.contig126.493	Down
			evm.TU.contig559.58	Down	evm.TU.contig126.500	Down
			evm.TU.contig559.63	Up	evm.TU.contig126.503	Up
			evm.TU.contig559.69	Up	evm.TU.contig126.505	Up
			evm.TU.contig559.81	Up	evm.TU.contig126.520	Up
			evm.TU.contig559.98	Down	evm.TU.contig126.526	Up
			evm.TU.contig559.133	Up	evm.TU.contig507.1	Down
			evm.TU.contig559.134	Up	evm.TU.contig507.24	Up
			evm.TU.contig559.144	Up	evm.TU.contig507.38	Up
			evm.TU.contig559.161	Up	evm.TU.contig507.67	Down
			evm.TU.contig559.168	Down	evm.TU.contig507.77	Down
			evm.TU.contig559.173	Down	evm.TU.contig507.91	Up
			evm.TU.contig559.190	Up	evm.TU.contig507.110	Up
			evm.TU.contig559.192	Down	evm.TU.contig507.124	Down
			evm.TU.contig559.193	Up	evm.TU.contig507.131	Down
			evm.TU.contig12.2	Up	evm.TU.contig507.137	Up
			evm.TU.contig12.15	Up	evm.TU.contig507.144	Down
			evm.TU.contig455.17	Up	evm.TU.contig507.153	Up
			evm.TU.contig455.18	Down	evm.TU.contig507.154	Down
			evm.TU.contig455.23	Down	evm.TU.contig507.171	Up
			evm.TU.contig455.34	Up	evm.TU.contig507.180	Up
			evm.TU.contig455.41	Down	evm.TU.contig507.188	Up
			evm.TU.contig455.48	Up	evm.TU.contig507.206	Down
			evm.TU.contig455.64	Up	evm.TU.contig507.208	Up
			evm.TU.contig455.68	Down	evm.TU.contig507.210	Down
			evm.TU.contig455.84	Down	evm.TU.contig507.213	Down
			evm.TU.contig455.112	Down	evm.TU.contig507.227	Up
			evm.TU.contig455.118	Down	evm.TU.contig507.258	Up
			evm.TU.contig455.201	Down	evm.TU.contig507.295	Up
			evm.TU.contig455.243	Down	evm.TU.contig507.297	Up
			evm.TU.contig455.244	Up	evm.TU.contig507.307	Up
			evm.TU.contig455.252	Down	evm.TU.contig507.318	Down
			evm.TU.contig455.271	Up	evm.TU.contig507.321	Up
			evm.TU.contig455.279	Up	evm.TU.contig507.345	Down
			evm.TU.contig455.305	Up	evm.TU.contig507.349	Down
			evm.TU.contig455.309	Down	evm.TU.contig507.353	Up
			evm.TU.contig455.313	Down	evm.TU.contig507.355	Down
			evm.TU.contig455.315	Down	evm.TU.contig507.365	Up
			evm.TU.contig455.320	Up	evm.TU.contig507.368	Up
			evm.TU.contig455.326	Up	evm.TU.contig507.371	Up
			evm.TU.contig455.330	Up	evm.TU.contig507.384	Down
			evm.TU.contig455.331	Up	evm.TU.contig507.402	Up
			evm.TU.contig455.334	Down	evm.TU.contig507.407	Up
			evm.TU.contig455.336	Up	evm.TU.contig507.420	Down
			evm.TU.contig455.344	Up	evm.TU.contig507.442	Up
			evm.TU.contig455.351	Down	evm.TU.contig507.443	Down
			evm.TU.contig455.357	Up	evm.TU.contig507.451	Down
			evm.TU.contig455.369	Down	evm.TU.contig507.464	Up
			evm.TU.contig455.372	Up	evm.TU.contig507.467	Up
			evm.TU.contig455.384	Down	evm.TU.contig507.490	Down
			evm.TU.contig455.401	Down	evm.TU.contig507.498	Down
			evm.TU.contig455.429	Down	evm.TU.contig507.505	Down
			evm.TU.contig455.447	Up	evm.TU.contig507.506	Down
			evm.TU.contig455.456	Down	evm.TU.contig507.509	Down
			evm.TU.contig455.463	Down	evm.TU.contig507.523	Down
			evm.TU.contig455.475	Up	evm.TU.contig507.541	Down
			evm.TU.contig455.478	Down	evm.TU.contig507.547	Up
			evm.TU.contig455.496	Down	evm.TU.contig507.553	Up
			evm.TU.contig455.499	Down	evm.TU.contig507.576	Up
			evm.TU.contig455.501	Down	evm.TU.contig507.579	Up
			evm.TU.contig455.504	Down	evm.TU.contig507.595	Down
			evm.TU.contig455.508	Up	evm.TU.contig507.598	Up
			evm.TU.contig455.518	Down	evm.TU.contig427.5	Down
			evm.TU.contig455.520	Up	evm.TU.contig162.2	Down
			evm.TU.contig455.535	Down	evm.TU.contig559.37	Down
			evm.TU.contig455.552	Down	evm.TU.contig559.40	Down
			evm.TU.contig455.570	Down	evm.TU.contig559.43	Up
			evm.TU.contig455.576	Down	evm.TU.contig559.52	Up
			evm.TU.contig455.583	Down	evm.TU.contig559.55	Down
			evm.TU.contig455.585	Down	evm.TU.contig559.57	Up
			evm.TU.contig455.595	Down	evm.TU.contig559.69	Up
			evm.TU.contig455.604	Up	evm.TU.contig559.81	Up
			evm.TU.contig455.606	Up	evm.TU.contig559.96	Up
			evm.TU.contig455.614	Down	evm.TU.contig559.98	Down
			evm.TU.contig455.616	Down	evm.TU.contig559.133	Up
			evm.TU.contig455.629	Down	evm.TU.contig559.134	Up
			evm.TU.contig455.632	Up	evm.TU.contig559.144	Up
			evm.TU.contig455.636	Up	evm.TU.contig559.146	Down
			evm.TU.contig455.639	Up	evm.TU.contig559.161	Up
			evm.TU.contig455.640	Up	evm.TU.contig559.168	Down
			evm.TU.contig455.654	Up	evm.TU.contig559.171	Down
			evm.TU.contig455.655	Down	evm.TU.contig559.190	Up
			evm.TU.contig455.662	Up	evm.TU.contig559.192	Down
[truncated: 151 more rows]
