# Supplementary material for: Multi-omics landscape to decrypt the distinct flavonoid biosynthesis of Scutellaria baicalensis across multiple tissues
Source: Hortic Res. 2023 Nov 13;11(1):uhad258. doi: 10.1093/hr/uhad258 (PMC10828779; doi:10.1093/hr/uhad258)
Supplement: Web_Material_uhad258 [file web_material_uhad258.zip › Table S6.xlsx]

## Sheet: Sheet1
Table S6. The enriched proteins of phenylpropanoid biosynthesis in xy vs ph
	gene-id
	evm.TU.contig269.20
	evm.TU.contig300.312
	evm.TU.contig244.176
	evm.TU.contig51.219
	*evm.TU.contig357.136
	evm.TU.contig239.110
	evm.TU.contig222.69
	evm.TU.contig300.36
	*evm.TU.contig168.544
	*evm.TU.contig168.538
	*evm.TU.contig168.539
	evm.TU.contig483.5
	*evm.TU.contig522.188
	evm.TU.contig515.180
	*evm.TU.contig273.226
	evm.TU.contig90.16
	evm.TU.contig483.2
	evm.TU.contig575.1
	evm.TU.contig522.612
	evm.TU.contig522.152
	evm.TU.contig156.12
	evm.TU.contig139.143
	evm.TU.contig268.10
	evm.TU.contig509.66
	evm.TU.contig300.287
	* represents the enriched proteins in map00941 flavonoid biosynthesis
