# Supplementary material for: Multi-omics landscape to decrypt the distinct flavonoid biosynthesis of Scutellaria baicalensis across multiple tissues
Source: Hortic Res. 2023 Nov 13;11(1):uhad258. doi: 10.1093/hr/uhad258 (PMC10828779; doi:10.1093/hr/uhad258)
Supplement: Web_Material_uhad258 [file web_material_uhad258.zip › Table S7.xlsx]

## Sheet: motif-x
Table S7. Motif identified by motif-X algorithm
	Motif Logo				Motif	Motif Score	Foreground		Background		Fold Increase
							Matches	Size	Matches	Size
					xxxxPx_S_PRxxxx	38.22	37	5311	186	790723	29.6
					xxxxPx_S_Pxxxxx	32.00	234	5274	3135	790537	11.2
					xxxxxx_S_PxRxxx	29.51	147	5040	2025	787402	11.3
					xxxxxx_S_PRxxxx	30.01	135	4893	1872	785377	11.6
					xxxRxx_S_Pxxxxx	31.00	129	4758	1808	783505	11.7
					xxxxxx_S_PKxxxx	26.46	100	4629	1579	781697	10.7
					xxxxxx_S_PxHxxx	23.90	57	4529	842	780118	11.7
					xxxRSx_S_Fxxxxx	38.19	29	4472	266	779276	19.0
					xxxxxx_S_PxxxRx	23.00	88	4443	1715	779010	9.0
					xxxRSx_S_xxxxxx	32.00	155	4355	4421	777295	6.3
					xxxxxx_S_PTxxxx	22.89	85	4200	1735	772874	9.0
					xxxxxx_S_PPxxxx	22.93	105	4115	2439	771139	8.1
					xLxRxx_S_xxxxxx	31.06	143	4010	3999	768700	6.9
					xxxxSx_S_Pxxxxx	32.00	82	3867	3207	764701	5.1
					xxxRxx_S_xDxxxx	23.37	57	3785	1662	761494	6.9
					xxxxxx_S_Pxxxxx	16.00	489	3728	20786	759832	4.8
					xxxHSx_S_xxxxxx	27.54	44	3239	1906	739046	5.3
					xxxKSx_S_xxxxxx	23.81	57	3195	4019	737140	3.3
					xxxRxx_S_xPxxxx	24.10	54	3138	1564	733121	8.1
					xxxRxx_S_xGxxxx	22.90	62	3084	2261	731557	6.5
					xxxRxx_S_xxxxxx	16.00	329	3022	26451	729296	3.0
					xxxxSx_S_xKxxxx	22.12	48	2693	3798	702845	3.3
					xLxKxx_S_xxxxxx	25.41	65	2645	4092	699047	4.2
					xxxxxx_S_DxExxx	31.40	65	2580	3241	694955	5.4
					xxxxxx_S_Fxxxxx	16.00	245	2515	32124	691714	2.1
					xxxHxx_S_xxxxxx	14.02	119	2270	15790	659590	2.2
					xxxxSx_S_xxxxxx	15.55	348	2151	67249	643800	1.5
					xxxKxx_S_xxxxxx	12.33	179	1803	32516	576551	1.8
					xxxxxG_S_Gxxxxx	19.27	42	1624	3395	544035	4.1
					xxxSxx_S_xxxxxx	8.50	269	1582	64786	540640	1.4
					xxxxxx_S_Dxxxxx	7.91	120	1313	25347	475854	1.7
					xxxxxx_S_xPxxxx	7.66	110	1193	23843	450507	1.7
					xxxxxx_S_xxExxx	7.53	118	1083	27514	426664	1.7
					xxxxxx_S_xRxxxx	6.11	89	965	21428	399150	1.7
					xxxxPx_T_Pxxxxx	32.00	104	1049	1961	416858	21.1
					xxxGxx_T_Pxxxxx	22.99	44	945	1368	414897	14.1
					xxxRxx_T_Pxxxxx	22.81	36	901	1126	413529	14.7
					xxxxxx_T_Pxxxxx	16.00	204	865	18456	412403	5.3
					xxxxSP_T_xxxxxx	23.24	26	661	2139	393947	7.2
					xLxRxx_T_xxxxxx	27.66	36	635	2010	391808	11.1
					xxxxSx_T_xxxxxx	8.76	100	599	35075	389798	1.9
					xxxxxS_T_xxxxxx	6.37	83	499	33685	354723	1.8
