# Supplementary material for: Multi-omics landscape to decrypt the distinct flavonoid biosynthesis of Scutellaria baicalensis across multiple tissues
Source: Hortic Res. 2023 Nov 13;11(1):uhad258. doi: 10.1093/hr/uhad258 (PMC10828779; doi:10.1093/hr/uhad258)
Supplement: Web_Material_uhad258 [file web_material_uhad258.zip › Table S8.xlsx]

## Sheet: Sheet1
Table 8. Phosphopeptides list with modified sites between xylem and phleom group
Protein accession	Position	Amino acid	Regulated Type	Modified sequence
evm.TU.contig102.1	409	S	Down	_DDEGTNELS[Phospho (STY)]FQEWTQQMR_
evm.TU.contig106.20	44	S	Down	_S[Phospho (STY)]TIGVEFATR_
evm.TU.contig106.238	3	S	Down	_PS[Phospho (STY)]HNEYFSVPLSR_
evm.TU.contig116.70	494	S	Down	_PYPS[Phospho (STY)]PGAVLR_
evm.TU.contig118.22	16	T	Up	_VMT[Phospho (STY)]VVGGAAAIPNLK_
evm.TU.contig122.1	386	S	Down	_LRS[Phospho (STY)]SLNAR_
evm.TU.contig126.185	217	S	Down	_IRS[Phospho (STY)]PLPPPPNDPAAAR_
evm.TU.contig126.185	241	T	Down	_MTSSTHGSGTT[Phospho (STY)]PK_
evm.TU.contig126.480	899	S	Down	_LGEENGEANS[Phospho (STY)]PRPEPNQK_
evm.TU.contig127.14	12	T	Down	_KLWSLT[Phospho (STY)]PR_
evm.TU.contig129.15	35	T	Up	_QHIDAT[Phospho (STY)]LGSGNLR_
evm.TU.contig130.5	9	S	Down	_S[Phospho (STY)]PDDQTVMYIR_
evm.TU.contig131.20	63	S	Down	_KLESGDGS[Phospho (STY)]PAPDAVVK_
evm.TU.contig134.115	454	S	Up	_LSEGDESS[Phospho (STY)]SHGSQR_
evm.TU.contig134.115	469	S	Up	_HDPS[Phospho (STY)]MYHHHSHDQY_
evm.TU.contig139.90	54	S	Down	_VQGC[Carbamidomethyl (C)]DLHDGEFGHVGS[Phospho (STY)]IIC[Carbamidomethyl (C)]WR_
evm.TU.contig140.47	50	S	Up	_KKS[Phospho (STY)]APTTPIQAAQGFFAEEQR_
evm.TU.contig140.47	54	T	Up	_KKS[Phospho (STY)]APTT[Phospho (STY)]PIQAAQGFFAEEQR_
evm.TU.contig141.5	113	S	Down	_SKS[Phospho (STY)]PTSSLR_
evm.TU.contig141.5	713	S	Up	_ASS[Phospho (STY)]APRPR_
evm.TU.contig155.142	129	S	Down	_KDVHS[Phospho (STY)]ITEEK_
evm.TU.contig155.142	44	T	Down	_SIET[Phospho (STY)]HHGDGGAGTIK_
evm.TU.contig155.142	53	T	Down	_SIETHHGDGGAGT[Phospho (STY)]IK_
evm.TU.contig155.143	71	T	Down	_HRT[Phospho (STY)]DEIDETNHVFK_
evm.TU.contig155.282	236	S	Up	_PVFLSGPILPES[Phospho (STY)]PK_
evm.TU.contig168.18	312	S	Down	_SRPES[Phospho (STY)]PLLSK_
evm.TU.contig168.397	141	S	Up	_RFS[Phospho (STY)]ILYNGK_
evm.TU.contig168.597	453	S	Up	_DVGSLQALNS[Phospho (STY)]AHFDEFQR_
evm.TU.contig168.679	454	T	Down	_GAYT[Phospho (STY)]PQSGGR_
evm.TU.contig168.711	134	S	Down	_S[Phospho (STY)]GVWEADQGSSSSMADK_
evm.TU.contig168.713	53	S	Up	_FNFS[Phospho (STY)]HGSHEYHQETLDNLK_
evm.TU.contig178.30	132	S	Up	_FATS[Phospho (STY)]LPSGGFGMAVAK_
evm.TU.contig184.109	200	S	Down	_QFS[Phospho (STY)]HGHSSEDGGSGSGTR_
evm.TU.contig187.5	137	S	Down	_SAQS[Phospho (STY)]PAPSEER_
evm.TU.contig193.114	450	T	Down	_QVQT[Phospho (STY)]PTRPSR_
evm.TU.contig193.121	73	S	Down	_LAS[Phospho (STY)]RLDAVVAR_
evm.TU.contig193.237	429	S	Down	_AAVS[Phospho (STY)]HLHTR_
evm.TU.contig193.237	650	S	Down	_SPADDMDPDRS[Phospho (STY)]IDRDHITER_
evm.TU.contig193.237	115	T	Up	_AAT[Phospho (STY)]MPEFAIPR_
evm.TU.contig193.333	214	S	Up	_APS[Phospho (STY)]PVTNPLMGSIPR_
evm.TU.contig193.523	195	S	Down	_TVDGPSS[Phospho (STY)]KDWR_
evm.TU.contig193.523	186	T	Down	_FGIVEGLMTTVHSMTAT[Phospho (STY)]QK_
evm.TU.contig193.536	29	S	Down	_TPS[Phospho (STY)]GIAGSVPDSLQR_
evm.TU.contig193.587	195	S	Down	_TENLQFQADS[Phospho (STY)]FQR_
evm.TU.contig195.152	62	S	Up	_SPS[Phospho (STY)]KAAGMFSGTQDK_
evm.TU.contig195.184	79	S	Down	_LINSS[Phospho (STY)]FADLQK_
evm.TU.contig195.248	126	S	Down	_KQGETFGS[Phospho (STY)]FK_
evm.TU.contig195.276	94	S	Down	_RLPAPPS[Phospho (STY)]PQPPEVIADVSHVDQGAGGLNLNAQDDVPEPR_
evm.TU.contig197.241	54	S	Down	_VYHSHDGLAPHSHEPIES[Phospho (STY)]PGYFSR_
evm.TU.contig197.93	26	S	Up	_S[Phospho (STY)]DHHEDGLQPR_
evm.TU.contig198.5	39	S	Up	_VVTS[Phospho (STY)]TLGFGR_
evm.TU.contig201.16	312	S	Up	_LDS[Phospho (STY)]KVTTNLR_
evm.TU.contig206.160	59	S	Down	_VVS[Phospho (STY)]DDEWGADKEPAAPGVAVVEER_
evm.TU.contig206.312	321	S	Down	_RLS[Phospho (STY)]GKPLGR_
evm.TU.contig221.68	197	S	Down	_TQGPVS[Phospho (STY)]GR_
evm.TU.contig233.128	21	T	Down	_GHVVT[Phospho (STY)]PK_
evm.TU.contig233.3	153	T	Up	_HVESM[Oxidation (M)]AT[Phospho (STY)]LPSGAGK_
evm.TU.contig233.59	351	S	Up	_KVEGS[Phospho (STY)]PPDGMELK_
evm.TU.contig239.1	124	T	Down	_GDSTEQDTGDSEAT[Phospho (STY)]PR_
evm.TU.contig239.134	94	S	Down	_TEVVLNSLS[Phospho (STY)]PK_
evm.TU.contig239.134	198	S	Down	_ITES[Phospho (STY)]GAFVPIC[Carbamidomethyl (C)]K_
evm.TU.contig240.6	51	S	Up	_AATTTPSTVAS[Phospho (STY)]RK_
evm.TU.contig244.101	20	S	Up	_LRS[Phospho (STY)]YPGK_
evm.TU.contig252.68	45	T	Down	_SVGLGFKT[Phospho (STY)]PR_
evm.TU.contig269.70	54	S	Down	_NRPPASEPPAS[Phospho (STY)]PLSGPPPGNDR_
evm.TU.contig269.8	12	S	Down	_VDS[Phospho (STY)]IC[Carbamidomethyl (C)]KK_
evm.TU.contig269.8	40	T	Up	_LYT[Phospho (STY)]AVDSDIEAALQK_
evm.TU.contig269.8	220	T	Down	_HTVT[Phospho (STY)]QLR_
evm.TU.contig273.160	3	S	Up	_[Acetyl (Protein N-term)]AS[Phospho (STY)]DADMSGWTDLLHSSSK_
evm.TU.contig273.176	150	S	Down	_IVS[Phospho (STY)]PKC[Carbamidomethyl (C)]S[Phospho (STY)]PR_
evm.TU.contig273.176	154	S	Down	_IVS[Phospho (STY)]PKC[Carbamidomethyl (C)]S[Phospho (STY)]PR_
evm.TU.contig273.243	5	S	Up	_[Acetyl (Protein N-term)]MEGIS[Phospho (STY)]PDHESLESATK_
evm.TU.contig273.262	702	S	Up	_YGAGIGPGVYDIHS[Phospho (STY)]PR_
evm.TU.contig273.269	275	S	Up	_NLS[Phospho (STY)]SWIPQR_
evm.TU.contig273.395	12	S	Up	_LVES[Phospho (STY)]SEEEDQDHEK_
evm.TU.contig273.75	43	T	Down	_HT[Phospho (STY)]GVMVGMGQK_
evm.TU.contig280.111	69	S	Up	_SLSSSVQKS[Phospho (STY)]PQVPR_
evm.TU.contig280.7	96	S	Down	_HVGDVPAFTSS[Phospho (STY)]DLGVK_
evm.TU.contig286.4	112	S	Up	_LLS[Phospho (STY)]WHVSYGR_
evm.TU.contig289.126	21	T	Down	_YADELIANAAYIGT[Phospho (STY)]PGK_
evm.TU.contig300.106	253	S	Down	_S[Phospho (STY)]MKPDPK_
evm.TU.contig305.2	13	S	Down	_SGS[Phospho (STY)]GDDGILSR_
evm.TU.contig305.239	39	S	Up	_SMLFPNFGS[Phospho (STY)]MFSTAEPHK_
evm.TU.contig305.387	79	S	Down	_HS[Phospho (STY)]KPSAPVKPEVQK_
evm.TU.contig305.50	46	S	Up	_AENPSGIDILHHIEQWS[Phospho (STY)]PDK_
evm.TU.contig310.54	549	S	Down	_DES[Phospho (STY)]IAALPVDELIEK_
evm.TU.contig312.37	467	S	Up	_SFELLTLGS[Phospho (STY)]GK_
evm.TU.contig312.37	332	T	Up	_VEKT[Phospho (STY)]PVKQELR_
evm.TU.contig317.147	814	T	Down	_KDET[Phospho (STY)]PKQEPK_
evm.TU.contig321.108	11	S	Down	_VHS[Phospho (STY)]LRER_
evm.TU.contig333.1	255	T	Up	_NVSEGYAPLHT[Phospho (STY)]PES[Phospho (STY)]PKAEK_
evm.TU.contig339.40	1194	S	Down	_KPGLTLPS[Phospho (STY)]PQQQPGQGK_
evm.TU.contig34.173	27	T	Down	_SDLT[Phospho (STY)]LPMPQR_
evm.TU.contig35.4	234	S	Up	_DPFGS[Phospho (STY)]LVDFGSK_
evm.TU.contig35.4	242	S	Down	_DPFGSLVDFGSKS[Phospho (STY)]PPSMNSASK_
evm.TU.contig357.158	227	T	Up	_HKVT[Phospho (STY)]HVQQHDFIK_
evm.TU.contig357.290	196	S	Up	_EDATVTIVHS[Phospho (STY)]R_
evm.TU.contig357.333	646	S	Down	_S[Phospho (STY)]NPLRDDK_
evm.TU.contig357.405	12	S	Down	_[Acetyl (Protein N-term)]SFQDLEAGRGS[Phospho (STY)]GPR_
evm.TU.contig357.419	241	S	Down	_IVNHIS[Phospho (STY)]PPK_
evm.TU.contig357.419	383	S	Up	_ISSIAS[Phospho (STY)]SLLTDLQDR_
evm.TU.contig357.491	898	S	Down	_ETSHVSSSNPGVC[Carbamidomethyl (C)]S[Phospho (STY)]PSGGPSER_
evm.TU.contig357.546	578	S	Down	_LVS[Phospho (STY)]AGIVQVR_
evm.TU.contig357.547	209	S	Up	_GPEEDTEMPSAS[Phospho (STY)]GGGS[Phospho (STY)]PER_
evm.TU.contig357.639	434	S	Down	_PIPHPPS[Phospho (STY)]PSLTAQR_
evm.TU.contig357.86	214	S	Up	_SDGS[Phospho (STY)]SVALHSQK_
evm.TU.contig369.218	293	S	Down	_YHGHS[Phospho (STY)]MSDPGSTYR_
evm.TU.contig369.62	71	S	Up	_AAGAAADLLDAAS[Phospho (STY)]DYGK_
evm.TU.contig370.140	116	S	Up	_GVS[Phospho (STY)]VPALDKDTLWEFQPK_
evm.TU.contig370.222	467	S	Up	_LS[Phospho (STY)]PKPNSK_
evm.TU.contig370.322	22	S	Down	_INDEVLLLS[Phospho (STY)]DGNGDFTK_
evm.TU.contig370.98	24	T	Down	_VDLT[Phospho (STY)]LPLPQR_
evm.TU.contig378.16	15	S	Down	_VGAS[Phospho (STY)]KYEEK_
evm.TU.contig401.5	836	S	Up	_LDALSSES[Phospho (STY)]GDESQTTEPADEGR_
evm.TU.contig412.11	84	S	Down	_NS[Phospho (STY)]QHPWR_
evm.TU.contig412.37	22	S	Up	_SSS[Phospho (STY)]VQHFGTSEGGLPR_
evm.TU.contig414.16	387	S	Up	_VPPDS[Phospho (STY)]PLAPQWYK_
evm.TU.contig414.3	4	S	Up	_GGS[Phospho (STY)]AAFDDWEFPSPSSEVR_
evm.TU.contig420.183	144	S	Up	_HQLTSTAS[Phospho (STY)]AK_
evm.TU.contig420.212	28	S	Down	_KPHTSTADLLTWSENPPDFS[Phospho (STY)]PAPASSAR_
evm.TU.contig420.212	128	S	Down	_M[Oxidation (M)]YQQTLVGVSHISFGDEETVS[Phospho (STY)]PK_
evm.TU.contig420.212	54	T	Up	_VVFGGQVT[Phospho (STY)]DEEVESLNK_
evm.TU.contig420.212	245	T	Down	_GDT[Phospho (STY)]PAASAEKPLSSAK_
evm.TU.contig432.128	141	S	Down	_KAS[Phospho (STY)]EIDK_
evm.TU.contig432.93	242	S	Up	_S[Phospho (STY)]MPTPWLGGC[Carbamidomethyl (C)]SSPR_
evm.TU.contig433.48	283	S	Up	_TKPS[Phospho (STY)]VSFTDEEVQQLTVR_
evm.TU.contig442.14	49	S	Down	_HLQSTLPPLSPAVES[Phospho (STY)]PLR_
evm.TU.contig443.8	82	S	Down	_AIS[Phospho (STY)]LRPHAGLK_
evm.TU.contig444.44	451	S	Down	_GLDLHTGS[Phospho (STY)]FTLR_
evm.TU.contig455.118	279	S	Down	_GDSFLNSS[Phospho (STY)]PR_
evm.TU.contig455.286	228	S	Down	_TSGATS[Phospho (STY)]PTSLYEGR_
evm.TU.contig455.286	254	S	Down	_GSMSSWYPSSQQSSAANS[Phospho (STY)]PPR_
evm.TU.contig455.357	333	S	Down	_EAYAGAS[Phospho (STY)]KR_
evm.TU.contig455.372	3	S	Down	_[Acetyl (Protein N-term)]TS[Phospho (STY)]PSTTVAGGQENHFR_
evm.TU.contig455.401	4	S	Down	_VSS[Phospho (STY)]PPTTR_
evm.TU.contig455.439	65	T	Down	_DHDAAANVTET[Phospho (STY)]PK_
evm.TU.contig455.470	100	S	Down	_LLS[Phospho (STY)]GETVPTAPQQPESVVHNIVFWR_
evm.TU.contig455.521	78	S	Down	_PAQQS[Phospho (STY)]PTAVQR_
evm.TU.contig455.736	1017	T	Up	_GDEQTNS[Phospho (STY)]QQT[Phospho (STY)]NQEDYTK_
evm.TU.contig458.17	317	S	Down	_IDVGPHS[Phospho (STY)]PIQVSK_
evm.TU.contig459.153	72	S	Down	_SASMTNLAQFDQLPHESINDVAAGYAS[Phospho (STY)]DDVVHPSGR_
evm.TU.contig459.153	123	T	Down	_TRT[Phospho (STY)]PTQVASHAQK_
evm.TU.contig48.163	9	S	Up	_[Acetyl (Protein N-term)]AHLSYSDS[Phospho (STY)]MSGSSQHGQGVQFVPFK_
evm.TU.contig48.36	39	S	Up	_LGHHES[Phospho (STY)]SPK_
evm.TU.contig48.82	611	S	Up	_SGHVPTPHS[Phospho (STY)]MR_
evm.TU.contig480.136	222	S	Down	_EVEDSELADVAAVSAGNNSEVGS[Phospho (STY)]MIAEALSK_
evm.TU.contig480.136	451	S	Down	_LAS[Phospho (STY)]KVDAIK_
evm.TU.contig489.5	618	S	Up	_TEEEEYPEVSEGGYSESTAHATATGAS[Phospho (STY)]PPPTTSNVHSSAGR_
evm.TU.contig507.144	72	S	Up	_ILRPTAS[Phospho (STY)]FSSGSSSEAGR_
evm.TU.contig507.321	534	S	Down	_LSLPS[Phospho (STY)]PTAINVEDK_
evm.TU.contig507.358	61	S	Up	_S[Phospho (STY)]GGAADYGEFGHANR_
evm.TU.contig507.388	231	S	Up	_ASPVPGHPS[Phospho (STY)]RPAS[Phospho (STY)]R_
evm.TU.contig507.388	235	S	Up	_ASPVPGHPSRPAS[Phospho (STY)]R_
evm.TU.contig507.388	586	S	Down	_AYLGNLMS[Phospho (STY)]PQK_
evm.TU.contig507.402	153	S	Down	_KIDENNQDSS[Phospho (STY)]PSR_
evm.TU.contig507.471	232	S	Down	_LQPIS[Phospho (STY)]PVGQPFR_
evm.TU.contig507.499	284	S	Down	_QLS[Phospho (STY)]HVDK_
evm.TU.contig507.506	201	Y	Down	_ENEFMTEY[Phospho (STY)]VVTR_
evm.TU.contig509.228	47	S	Up	_ELS[Phospho (STY)]KSSETEK_
evm.TU.contig509.25	15	S	Down	_HREDGNDS[Phospho (STY)]DHIVEFVGGNVHLITTK_
evm.TU.contig509.26	857	S	Up	_SSGMSMS[Phospho (STY)]IGGR_
evm.TU.contig51.146	54	S	Up	_GRDPS[Phospho (STY)]LPLPSVPLQLMDQQK_
evm.TU.contig515.270	306	T	Down	_GIAHIT[Phospho (STY)]GGGFTDNIPR_
evm.TU.contig515.291	389	S	Down	_KLESS[Phospho (STY)]AHYSTDFGKD_
evm.TU.contig515.92	222	S	Down	_LADATPVILPTHIS[Phospho (STY)]ENFLLDPK_
evm.TU.contig519.76	536	S	Up	_FDPPEGFSLDDS[Phospho (STY)]PPQGQPEK_
evm.TU.contig522.1130	910	S	Up	_HALELAAAVQPIKVES[Phospho (STY)]K_
evm.TU.contig522.1459	177	S	Up	_SDFFEEEGS[Phospho (STY)]GDEVPSSYPAR_
evm.TU.contig522.26	16	S	Up	_[Acetyl (Protein N-term)]MENYSYNSYPESGDSS[Phospho (STY)]PR_
evm.TU.contig522.409	247	S	Down	_LLS[Phospho (STY)]NKFELDK_
evm.TU.contig522.435	24	S	Down	_KSS[Phospho (STY)]WKDPEGR_
evm.TU.contig522.478	96	S	Up	_YSEDPRVS[Phospho (STY)]HLAR_
evm.TU.contig522.613	370	S	Down	_AAASMAANTSGS[Phospho (STY)]NANTPSK_
evm.TU.contig522.642	13	S	Up	_HGS[Phospho (STY)]LGFLPR_
evm.TU.contig522.666	176	T	Down	_SAAEGTSSAET[Phospho (STY)]PSGTR_
evm.TU.contig522.748	63	S	Down	_NNASLLSDS[Phospho (STY)]PR_
evm.TU.contig522.908	60	S	Down	_SS[Phospho (STY)]KGSLDR_
evm.TU.contig522.937	9	S	Up	_GLINLPSS[Phospho (STY)]K_
evm.TU.contig527.42	180	S	Down	_YNHRS[Phospho (STY)]PPGSNR_
evm.TU.contig527.42	224	T	Down	_KDAT[Phospho (STY)]PLR_
evm.TU.contig527.48	422	S	Down	_EKPLS[Phospho (STY)]PR_
evm.TU.contig527.48	537	S	Down	_NEEISESSS[Phospho (STY)]PTDGDAKPR_
evm.TU.contig530.19	2182	S	Down	_TTS[Phospho (STY)]IYNLLGR_
evm.TU.contig535.5	536	S	Up	_ATS[Phospho (STY)]PQTGGQQSGGSLK_
evm.TU.contig538.16	247	S	Up	_VGS[Phospho (STY)]EANWVDNWSSHDI_
evm.TU.contig538.39	35	S	Down	_RVNS[Phospho (STY)]FHTVAMDDDMEGGNLGLYQERPR_
evm.TU.contig557.6	1515	S	Down	_ASS[Phospho (STY)]PIQINTQVSSQSK_
evm.TU.contig557.6	609	T	Down	_ARPPPGFST[Phospho (STY)]PKPNEILDDSGYGSFGNLHLVPNESDALK_
evm.TU.contig56.57	302	S	Down	_IGFKPTS[Phospho (STY)]TISR_
evm.TU.contig564.28	564	S	Up	_KGS[Phospho (STY)]SNDGTLLEDKR_
evm.TU.contig566.27	103	T	Down	_RPT[Phospho (STY)]FDHIPR_
evm.TU.contig566.29	262	S	Down	_LSAAS[Phospho (STY)]KPSIAA_
evm.TU.contig583.102	2	T	Up	_T[Phospho (STY)]KEVSEEAEVHHHGK_
evm.TU.contig583.147	45	S	Up	_IS[Phospho (STY)]NAS[Phospho (STY)]IPIQEVVLQR_
evm.TU.contig583.147	102	S	Up	_VPEILS[Phospho (STY)]PEILEEMK_
evm.TU.contig59.4	25	S	Up	_TTSSKS[Phospho (STY)]PYAPDHHSFR_
evm.TU.contig591.107	76	T	Down	_EAIM[Oxidation (M)]RT[Phospho (STY)]PVPHSEK_
evm.TU.contig591.23	55	S	Up	_RPPS[Phospho (STY)]PSPS[Phospho (STY)]TSR_
evm.TU.contig591.23	254	S	Up	_VHS[Phospho (STY)]PPASLEEAADR_
evm.TU.contig591.23	562	S	Up	_SLENLIDPNS[Phospho (STY)]KR_
evm.TU.contig591.41	388	S	Up	_SNS[Phospho (STY)]KSELLPSLVEK_
evm.TU.contig591.41	133	T	Up	_NT[Phospho (STY)]FVGTPC[Carbamidomethyl (C)]WMAPEVLQPGTGYDFK_
evm.TU.contig593.128	58	S	Up	_DSTYQIQQSLIQAS[Phospho (STY)]PTTATK_
evm.TU.contig593.34	118	S	Up	_NASSVNLC[Carbamidomethyl (C)]LISLS[Phospho (STY)]DLR_
evm.TU.contig593.67	150	S	Up	_ISS[Phospho (STY)]VDTLEAWTNQQK_
evm.TU.contig599.25	938	S	Up	_GHVES[Phospho (STY)]VVR_
evm.TU.contig599.37	118	S	Down	_SGHAIS[Phospho (STY)]IPHAENIHNPTAK_
evm.TU.contig606.59	816	S	Up	_LIS[Phospho (STY)]LQSPILK_
evm.TU.contig61.27	143	S	Down	_SSS[Phospho (STY)]DLGLDSFNK_
evm.TU.contig61.96	26	S	Down	_AVGLPTDDDMGNS[Phospho (STY)]EVGHNALGAGR_
evm.TU.contig62.11	231	S	Down	_AILEKDPS[Phospho (STY)]SPGSLGIAISEAVEVAATNADTK_
evm.TU.contig62.11	353	T	Down	_MHT[Phospho (STY)]LGHDFIPDPIHAGGLR_
evm.TU.contig62.157	192	S	Down	_M[Oxidation (M)]NPSETAAS[Phospho (STY)]PVGQR_
evm.TU.contig62.159	251	S	Up	_LKS[Phospho (STY)]KTDTEQR_
evm.TU.contig62.244	939	S	Up	_GHVES[Phospho (STY)]VIK_
evm.TU.contig62.257	458	S	Down	_LLTLSESNES[Phospho (STY)]GFVHR_
evm.TU.contig64.352	32	S	Up	_NHHNVGGDES[Phospho (STY)]DAEEGEIVGGDLDDAGK_
evm.TU.contig69.56	481	S	Down	_S[Phospho (STY)]PNC[Carbamidomethyl (C)]NVLGSIGR_
evm.TU.contig75.16	79	S	Down	_AGS[Phospho (STY)]PGAAQAELLR_
evm.TU.contig75.74	53	S	Down	_DISLLS[Phospho (STY)]PR_
evm.TU.contig75.74	90	S	Up	_S[Phospho (STY)]AFLNEPPVIAQEGTAQR_
evm.TU.contig8.142	717	S	Up	_GESGHS[Phospho (STY)]MR_
evm.TU.contig8.142	723	S	Up	_HSLS[Phospho (STY)]DGSLDTMAR_
evm.TU.contig8.87	31	S	Up	_NVSSQC[Carbamidomethyl (C)]S[Phospho (STY)]ISEMDDFDLLK_
evm.TU.contig8.87	66	S	Up	_SLSELS[Phospho (STY)]IGLSR_
evm.TU.contig8.87	81	S	Up	_GLDNYESAYS[Phospho (STY)]PGR_
evm.TU.contig87.124	143	S	Up	_SSAELQKDS[Phospho (STY)]SIFDAIFQAPLEK_
evm.TU.contig87.236	450	S	Up	_QLS[Phospho (STY)]MDDLTKPVDEENIK_
evm.TU.contig90.19	886	T	Up	_T[Phospho (STY)]LHGLQNPEANIFNEK_
evm.TU.contig94.133	47	S	Down	_ATYTLNS[Phospho (STY)]DGTVHVLNETWSDGK_
evm.TU.contig94.28	150	S	Down	_KPPLLPAAS[Phospho (STY)]PKPSIC[Carbamidomethyl (C)]WPGAVVHDR_
evm.TU.contig94.53	337	S	Down	_SSEVEEELPQS[Phospho (STY)]PPPPEPESKPEPVK_
evm.TU.contig97.123	48	Y	Up	_EY[Phospho (STY)]TGAPYFSAISALK_
evm.TU.contig97.170	83	S	Down	_TLS[Phospho (STY)]KPVEHPSELPK_
evm.TU.contig97.187	16	S	Down	_AILS[Phospho (STY)]PEQFHILR_
