# Supplementary material for: Multi-omics landscape to decrypt the distinct flavonoid biosynthesis of Scutellaria baicalensis across multiple tissues
Source: Hortic Res. 2023 Nov 13;11(1):uhad258. doi: 10.1093/hr/uhad258 (PMC10828779; doi:10.1093/hr/uhad258)
Supplement: Web_Material_uhad258 [file web_material_uhad258.zip › Table S9.xlsx]

## Sheet: sheet1
Table S9. The genes involved in flavonoid biosynthesis (map00941)
	gene name	gene_id
	PAL1	evm.TU.contig269.21
	PAL2	evm.TU.contig269.20
	PAL3	evm.TU.contig300.312
	PAL4	evm.TU.contig244.176
	PAL5	evm.TU.contig51.219
	PAL6	evm.TU.contig318.16
	C4H1	evm.TU.contig507.318
	C4H2	evm.TU.contig357.135
	C4H3	evm.TU.contig357.136
	C4H4	evm.TU.contig357.133
	C4H5	evm.TU.contig370.291
	C4H6	evm.TU.contig233.300
	C4H7	evm.TU.contig509.47
	C4H8	evm.TU.contig358.81
	4CLL1	evm.TU.contig317.157
	4CLL2	evm.TU.contig313.7
	4CLL3	evm.TU.contig345.8
	4CL1	evm.TU.contig239.110
	4CL2	evm.TU.contig168.739
	4CL3	evm.TU.contig522.1554
	4CL4	evm.TU.contig593.246
	4CL5	evm.TU.contig126.288
	4CL6	evm.TU.contig193.518
	4CL7	evm.TU.contig239.231
	4CL8	evm.TU.contig168.410
	4CL9	evm.TU.contig244.42
	4CL10	evm.TU.contig168.514
	4CL11	evm.TU.contig335.31
	4CL12	evm.TU.contig482.1
	CHS1	evm.TU.contig319.1
	CHS2	evm.TU.contig522.1095
	CHS3	evm.TU.contig559.46
	CHS4	evm.TU.contig522.408
	CHI1	evm.TU.contig126.452
	CHI2	evm.TU.contig233.380
	CHI3	evm.TU.contig87.124
	CHI4	evm.TU.contig527.68
	CHI5	evm.TU.contig126.344
	CHI6	evm.TU.contig280.64
	CYP82D1	evm.TU.contig127.133
	CYP82D2	evm.TU.contig507.203
	FNSII1	evm.TU.contig507.457
	FNSII2	evm.TU.contig507.459
	ps : including some genes involed in phenylpropanoid biosynthesis (map00940)
